# Supplementary material for: LTR retrotransposon landscape in Medicago truncatula: more rapid removal than in rice
Source: BMC Genomics. 2008 Aug 10;9:382. doi: 10.1186/1471-2164-9-382 (PMC2533021; doi:10.1186/1471-2164-9-382)
Supplement: Additional file 1 — Sequences of 526 full-length LTR elements identified in this study. this file contains the sequences of all full-length LTR elements identified in this study. [file 1471-2164-9-382-S1.txt]

>Mtr1.1
TGTTGGAACAAAATGTGTTTCACAATGAACCTTATTAAGTTTTGATGATA
ACAAGGTATTAAAAATTGTTAATTGGTTATTACTAATAATTGTTCAAGTG
TACAGGACCAAAGGCTACTCAAGTTATTTCAATAGGTCTTGGAAGAACAA
TGGAAAGAAAAAGAAATTCTGAGCATCTGAAGAAAACTGCTCCTGAAGCT
GAAGTGCTTCTGAAGAGATGACGTCATCAGAAGCAGAAGGTCATCAGAAG
CAAAAGTTTTCATCAGAAGAAATATCTTCACCAGAAGCTACGTTTGATCC
TTTAATCAAACTGAAGATTCAAAGTAGTTGATTCTCAATTCAGTCCTATC
AAAGAAGAACGAAGAATTGAAAGGGAGGTATCAACGGATATATGGATAGC
ACTGAGCACTTGTCTCTCGTTAATAGAGTTGACAAAGTACAAGTGTACAA
CCACTACCTCCACTACTCTGTTTTCTGTCTACGTGTTATCATGGTTTTTG
GGTGCCAAGCCATTAATTGGACTTGAACCTTTCGACCGTTGATATCTCTC
TTTTTTCTTGGGAAGGGTAAAAGGAGAAAAACCCTTGAGTTTCCGGATTC
GGGGGTCGTTTTCGCTACGGGAAGGTGTTAGGCACCCGGAGCGATTATGG
TATTCCATAAGAACCGCTTTCCTAAGTTTATTTCTACGCTTTAGTTTTAT
TGCTTATTTTTGTAAAAAAGGAAGGTATGATTAGTTAAGAATGGGGGTGA
GAAGAAGTAGAATTTTGATTTTATTTCGGCTTGAATGAGTTTTGACTCAT
TGCCTACGTACCCTTTTAAGGGATCAAAACCGTTCGTAGTTCTTGCTCAA
AAATGATTTTTGTTTTTGTTGGTTGATTTTAAGTTTGAAAAGAGATTTTG
AAGAATAGAGATGAGAGGCCTCAAGGGCATTAGATTTAGCAAAAAAGTGA
GGTTTGATTAGTGATGAAAAAGAAAGTCTAAATGATTAAGATGAATTGAA
TTTTTCTTAAGAAAAAAGAAAGGAAAAAAAATGAAGTGTTGACTTCATAT
TTATTATGAAAATTTTTGAAGTGAAGTTCAATTGTTTTTTTTTTGAAAAA
AGATGGATTTTCTCTAAGTGTTTAAAACTTAAACGCTTATTTAACCATAC
AATCCTATGCATACATCTAAGGTGAGTGTGTGCGTGTCGGTGCATCATAG
TGTCCATAGTCCATATTACAACATTGCCTAGATACATTCTATGGCCTCTT
TGCCAAGCTACAAACCAATGGTAAAATATTACATCACCGAATGAATTACA
ATTTGAAAAAAAGAAAACTAAACCTATGGAGACAATAGTGAAGATAATGG
AGTGCTATGAAGTAATCAACATGAAAGGAAATGTTAGTAGAAAATAATAA
AAAAAAATATGGCATAAAGCGATAGAAGAAAGTATGGCATAAGACGGCGA
AGTGACGATGAAAATAAGTCGGAAACATGTGATGAATAATGCGCATGATG
CAAGAATAAAACTCAACACATCAAAACAGTGACATATGCATAGCAAACAG
TAGCAAAATTCACATGGAGTAGTATGCAAATCAAACATGACGAGCACGAA
TATTATGCACATGAAGTAACGGGTAGAAAATGCGAGAAAAACGACTTGAA
ATAGTAAAAACCCTTGACGAAACAACACCAAAATTTTTACCAACTTTTCC
AAGTAAAATACCACTGAAAATTGTCAAGAAGAATAGTAAAATGACATAGT
AAATTCCTTGGAATTTATTGATAAAATTTTGGAGCAAGCAGGGGTGCAGG
AAGCAAAGGGGGGCGCGCGTATAGCAAGAGAAGCCAAGGGAAAGCTGAAA
CCCTAGGCCCAACAGCGTAAGCCCATTGGGCTTAGAGGATAAAACCTCTA
TAAAAGAGGTGAGACAGACTTAGGGTTTCACTTTCCCCTTGTCTTTCTCT
CTCTATACTACAATTGCTCTGCCTTCTCTCTAACAAGAGTTCACCGGATT
CTGGGTTGAGCCGCCGTGAGAGATGAAGGTCTGGCTGGAGCCACCGTAGG
CTCGCCGGAACCTTCATCTTCTCCGGTGAGCTCCCTAGGGTTCCGGCGAG
CTTTCAACCCAGAATTTGATGAAAATCACATCATTCTCTTCGTCTTTTCA
TTGCGATTACGATTCTGGCCTTGGCTTTTACAAACACTACGTGAATCAAC
GTGAATCTGGTCTTCTCACTTACGTTTTTCGTAAAATTAGGGTTTGCTCT
TTTTGATGAAATTCTTTGAATCTTTTTTGAGATTCTGTTGATTCACGTAC
TGATGGTCCTTTTTTACGAAAAGATGAAGAGATTAACGGTCTGGATGATG
TAGATCTGTGCTTTTGGTGTTACGGTTTTTGGAAATCTTTTAGGTTTTTT
GCTTAAATGTTTTCAACTTCACAGATCTACATCTTCTCTGAGTTTGTTAT
TGACTTTGATGATGAGAATGATGAAGATTCACGTGTTTACCTGAGTTTGT
ATGGAGATTGTTGATTTCTTCGGAAAATCTTCAAATCTTGTTTCTGTTTT
GATCTGATTTCGTTTCTGGAGACTGAAAATAAATCAGCGTGGTTCTTGCT
AGCCTTGAATCTTCATCTTCTTCGGTGTAAACCCTAACTTCTTTCCCTCT
TCTTCCTTCAAATCTCTGTGATCAGCACTCGTAGCTTTTCGCCATAGGTG
AAGAGCTCGTGCTTCGAATTGCAGAGTCTGCAATTCAGTGATGATGATTC
AGTTGAATCACTGAGAATTGCAGTAACAAACTAGTTCAGCTTTTCTGGAT
TTTGCGTTCTGGAAGTGGTTTAGGGTTTTTTTTGCGCCATTGATGAAGGC
TTCAAGCTTTTTTCTGTTTGATTTGTAACTGCCAAGAGAGAGAGTGTGAC
TCTGTGTTTATGAGTTGGCACTTGATGAATGGAAAAACCTCCGAAATTCA
TTGCCACTGTGTTGCTTTTATAGCTGACAAGTGTGCATCTGAACCAATGA
GAACAGGACACCTGGATCTGGAGAAAAAATGGCACGGCTTTGCAGTTTTG
GACTTTGAGGACCTCCCTGCAATTTTGTAAAATATGGGACTGGACTGCAA
TTTAAAAAATAGAACTAAAAAAACATAAAGATTGGACAGTTTGGACTTAA
ATGCAATTTTAAAAAGTTGAAGGATTAAAATGCAAAGTAAAAATAAAAAT
GAATTAAAATATGTAATTTGGCTAAACGTAAAGCGAAACGAAAATAAAAC
TGACAAAACGAACCAATGGCCTAAATGAGGTACTTCAAAGTAACCTCCCT
ATGTCAAAATTTTGTGTGAAATGACCAGAATGCCCCTAGGGCTAAAAACG
ACCTAAACAGATTCAAATTGATCTGACACTGACTCAGACGCAAATTTAAA
ATGAACTTAATCAAGATTTACTGATGAAAATGCAAAAACAATCTGAAAAG
ACTCAGAGACAGTCACAAGGATGAAAATGGGTCCCACTGCAGGAAATGAC
CAAAATACCCTTCTGTATGACTTTTTGCAAATTTTGAAATAAACTGTAGA
AAAAGCAATGCAATGATTCAGAGACACTTTTGAATGACTTACAAGACAAG
TAAAGACATTTTGAAAGGTTTTATGCAAGAAAAACATAGGTAAAATTGTG
ATTGAAAATACTGTGAGGCAGAGACAATTTGAACTGTGCAGTTGAAATTT
GACAATTGACAAAGTTTGAAATGAAATTGGGCCCAGTATTTTTAGGTCCA
AAAACAGGGTATAACAGCTGCCCCTATTTAAGTTTCTTTGTCTGGAGAGT
CAAGAGACAGAGTCTTTGGCTTGACAGGACGAAGATACTTAAATATTAGC
ATTTGCACTGTGTTTGGACGTAAAAATACGCCTACCCATTTTCAAATAAT
ATGCATGCCATGCATCATTTGGATTATGAATGCAAGACCTCATGGGGATT
GGAATTAACAAAATATGTCGTATCCATTGCGGGATTGGTAGACATTGACA
AAGATAGTGAATAGCAAAGTAACGGGAAACTAGAAACAAGTTGGACAGGT
ACAAGCTGTTCTTGGATTCAAACTAGCCACTTGACCGGGGATGAAACAAA
CAGACAACTGCGAGTTGTTCTTATGGATTCGAACTGGTCACTCCACAGGG
GATAGAGGTTGCTGGACAAACATGAGTTGTTCTTATGGATTCGAACTGGT
AACTCACTTGGGGACATTGGAAAGTGCGAGTTGTTCTTATGGATTCGAAC
TGGTGACCCGACTGGGAAAAAGAGAAAATTGGCAAGTACGAGTTGCTCTT
ACGGATTCGAACTGGTGACTCGACTGGAAAAAGAGAAAATTGACAAGTAC
GAGTTGTTCTTATAGATTCGAACTGGTGACTCGACTGAAAACATGTAAAA
TTGGCAGGTACGAGTTGTTCTTAAGGATTCGAACTGGTTACTCGACTGAA
AGCAAGGCAAATAGACAGGTGCGAGCTTGTTCTTGGATGCGAACTGGTTA
CTCGACCGATAATATTGAAAAGTAAACGGGTGCAAGTCGTTCTTGGATGC
GAACTAGTAACTTGACCGAACAGAAACATATTCACTGGGGATTGGTTTGT
TGACAAAATATAGATTGAGATTGACCTGACGTCGATTTGATTTGAAAGGT
AGAAATTGACCGATATTATTGGCTCACAAGGTTTTGACAGAGAACCTGAC
ATGAGTATCGAATTGGGACTGATGTTGACATTGGAAATGCGATATGCATG
GATGATATAACAGTTTCATTAAATGCATGGGCACGTAATATGCATGATTA
TGCATGTATGAATGCTTGTAATGCATGACTGTTGGCATTTTGTAGGCACG
ACTTCACGGGGAAGACAAGACATCAGAGTATTGGGCACATAGTGGCTCAT
GCTATATTACACATTCTTGGAAATCCTCTTTGGAGATGACGTCGTTGGGA
GACGTATCGGAACCATGGCTGAGGGCAGGTAGGTATGCAACTTGCTGGAG
ATAGAATCTTGGAAGACCCGACTGGGGAAAACGCCGTTGTGCTGGGCATG
TTGTAGACATTGCATCTGTGGTCAATGCTTTTTGCACGTTATATTCTCAT
TTTCATTTTTTCTCATTTTTCATTACATCCCATTTTTGCCTGGATCGCCC
TTTCGGGTTTTCAATCCACCGGGGAAATAAATTTTTATTGCCCCATTTTT
GCCTGAACTGCCTTTTCAGGTTGTCAATCCAGCGGGGTGCTCATTTTTGC
CTAAGCCGCCCTTTCGGGTTTTCAACTTAGCGAGCTCATTTATTTTCATG
CATTTTCATTCTGTTTTTTCATTCTTGCCATTGACCACAGACTATCCTGA
AGGAGAACCTGCTTGTAGCATATATTGAAATAGACATTCACATACCCTCG
CTCATGCATGTTTCATTTGATTGTACCTTGTTGCTCAGGTTTGCTTTTCA
AAATAGACAAAAGGTTTTCAATTTTCAAAATGTTTGTTTCAAGCATTGTC
ATTATCAAAATAGAAGGAAAATGATTTGTATATAGCTTTGAAAATAGAAG
AAAATAGAGTTTTAAACAAAAGCACAGGCTCAATTTGATGTATAAGAGTG
GTGGTCAGCCGAAGGCGTGACTCCACGGATTCACAAAGCTTGGAAAATGG
TAATTTTATTGGTTGGTGGTACATTGAACACGGTAACCACTACAGTTCTT
AGAAACTTTGAATTCACAAGTACAGAAGCTTTTGATGAAGATAGGCATTA
ACAGCTGCAGATGCCCCAAGGGGGACGGTGGTTGGCCAGATATAGTTACT
TGCCTTTTGTTTCAATCTCATTTTTGCATGAACCGCCCTTCCGGGTTTTC
GGCTCATCGAGACGCTCATTCTTGCCTGAGTTGTGTACAATCTCAGCGAG
CTTTTCATATTTGTTTTTTGTCCCTTATTTTTGCCTGGACCGCCCTTTCG
GGTTTTCGATCCACCGGGAAGCGCATTTTTGCCTAGGCCGCCCTTTCGGG
TTTTCGACCTACCACGCTGTTCTTTTCATATTCTTAGGCAAAGTATTTCT
TGACTATATCGGCATTCACTGGATTTGGAAGTTCCACACCATCCATGTGT
GTAAGAATTAAAGCACCGCCGGAGAAGGCCTTCTTGACAACATAAGGACC
TTCATAGTTAGGCGTCCACTTGCCCCTTGGGTCGGGTAGCTGGCTTACCC
TCCTTTTCAATACAAGTTCCCCTACCTTGAATTCTCGAGGATGGACTTTC
TTGTCAAAGGCAGTCTTCATTCTTGCTTGATATGACTGTCCACGAGCCAT
GGCATCCATACGTTTTTCCTCAATCAAATTCAACTGATCATACCGGCTTT
GGCACCATTCAGCCTCAGATAACTTCACTTCCATGATCACACGGAGAGAG
GGGATCTCCACTTCCAAAGGAAGAACTGCTTCCATACCATATACAAGAGA
GAAAGGGGTTGCCCCGGTTGAACTGCGCACAGTAGTACGGTAGCCATGCA
GAGCATAGGGTAACATCTCATGTCAGTCCTTGTAAGTGGTTACCATCTTC
TGGACGATCCTCTTGATATTCTTGTTGGCGGCCTCAACTGCACCATTCAT
CTGAGGTCTATAGGGAGAAGAGTTATGATGCTCAATTTTGAATTCTTCAC
AAAGAGCTTGCACCACATTGTTGTTCAGGTTGGTACCATTGTCGGTAATA
ATCTTGCTGGGAACACCATATCGACAGATGATGTTGTTCTTGATGAACTT
AGCTACCACTTGCTTGGTCACATTGGTATAAGATGCTGCTTCAACCCACT
TGGTGAAGTAGTCAATTGCCACTAAGATGAAACGATGACCATTTGAAGCC
TTCGGTTCAATTCTTCCAATCATGTCGATGCCCCACATTGAGAACGGCCA
TGGGGATGACATAACATTGAGAGCGTGCGGAGGCACATGAATCTTATCAG
CATAGATTTGACATTTGTGGCATTTTCTGGCGTACTGGTAGCAATCATGC
TCCATGGTCATCCAGTAGTAACCTGCCCGTAGCAGCTTTCTTGACATAGT
ATGCCCTGTAGCATGGGTCCCGAAGGTACCGTCATGTACATCATGCATTA
ACTGCTCTGCTTCATGTTCATCAACACATCTTAACAATACCATGTCATAG
TTCCTCTTGTACAGAATATCTCCATCTAACAGGAATCTACCGGCCAATCT
TCTCAGGGTCTTCTTATCTTGTTTGGAAGTACCTGGCGGATACTCACGGC
TCAGCAAGAACTGCTTGATGTCATAGTACCAGGGTCTATAGTCAACCACA
TTTTCACCAGCCTGATCGATCACATCCCCAATAGCAAACACATGTGAAGG
TCTTTCAAGGCGTTGCACTTTGATTAATGGCACATCGTTCCACTGGTTTA
CTCGAAACATGGAGGATAGAGTAGCAAGAGCATCAGCCATTTGGTTCTCA
TCACGAGGAATATGGTGCAGCTCAACCTTTGTAAAATATGTCAGAAGACG
TCTCGCATAATCACGATAAGGAATCAACTTAGCATGGTGGGTCTCCCATT
CACCCTTTATCTGATTGATGACGAGCGCAGAATCTCCATAGATGTCGAGG
TGTTTGATTCTCATGTCAATTGCTTCCTCGATCCCGAAGATACATGCTTC
ATACTCAGCCATGTTGTTGGTACATTCGAACAGAATTCGGGCGGTAAAGG
GAATGTGATGCCCTTGCGGGGATACAATGACTGCCCCAATTCCTTTGCCA
TAAGCATTGACAGCACCATCAAAGACTAAACCCCACTTGCTATTGGGATC
TGGACCTTCATTAATCAACGGTTCGTCGCAGTCTTTGGATTTCAAATACA
TGATCTCTTCATCAGGGAAATCGAATTCAATTGGTTGGTAATCATCAAGA
GGTTGATAAGCAAGGTGATCGGCAAGAATGCTGCCTTTGATTGCCTTTTG
AGTTTTGAACACAATATCATATTCAGACAAAAGCATCTGCCAGCGTGCGA
TCTTCCCAGTAACGGCCGCTTTCTCGAAGATATACTTTATCGGATCCATT
CTGGATATCAACCAAGTTGTATGATTCACCAAGTAATGACGCAGGCGTTT
GGCAGCCCAAGCTAAAGCACAACAAGTCTTCTCAAGCATTGTATACCGAG
TTTCGCAGTCGGTGAACTTCTTGCTTAGATAGTAGATAGCATGCTCTTTC
TTTCCAGTTTCATCTTGTTGCCCAAGTACGCATCCCATGGATTCATCAAA
TACTGCCAAATACATAATCAAAGGCCTTCCTTCCACGGGAGGGACAAGGA
TAGGTGGTTCCAGCAGGTAATTCTTGATGCTATCAAAAGCTTCTTGGCAT
TCATCATTCCATACAACAGGCTGGTTCTTTCTAAGTAGCTTGAAGATCGG
CCCGCAGGTTGCAGTCATATGAGATATGAATCGGGAGATGTAATTCAAAC
GTCCCAAGAAACCTCTGACTTGCTTCTCTGTCTGTGGAGCTGGCATTTCT
CGGATGGCCCGGACTTTATCAGGATCGACTTCAATGCCCTTTTGGCTGAC
AATGAAGCCTAATAACTTTCCGGACCTGACACCGAATGTACATTTGTTGG
GATTCAATCGCAGCTTGTATTTTCTCAACCTTTCAAACATCTTTGTTAAA
TATTCAACATGCTGCTCCTCATCTGCTGACTTCACAATCATGTCATCCAC
ATATACCTCAACTTCTTTGTGAATCATGTCATGAAACAGAGTGGTCATTC
CCCTTTGGTAGGTAGCACCAGCATTGATTAGGCCGAACGGCATCACTTTG
TAGCAGAAAGTACCCCATGGAGTGATAAAAGATGTCTTTTCTCTATCTTC
AGGAGACATTTTGATCTGATTATAACCAGAAAAACCGTCCATGAAGGAGA
ACACCTTAGATTGAGCAGTATTATCAACAAGCACATCAATATGAGGTAAT
GGAAAGTTGTCTTTTGGACTGGCTTTGTTCAGGTCTCTGAAGTCAACACA
CATCCGGACTTTACCATCCTTCTTTGGCACAGGCACAATATTGGCAACCC
ATTCAGGATACTCAACTGTCATTAGGAAACCCGCATCAATCTGTTTTTGA
ACCTCGCTCTTAATCTTGAGAGCCATATCGGGATGAGTCCTTCTCAATTT
CTGCCTGACGGGAGGACATTCAGGCTTGGTAGGGATCCGATGCTCCACGA
TCATAGGGTCTAGACCTGGCATATCTTCATAGGACCATGCAAAAATATCC
GGATATTCCCGGAGGAGTTGGATAATCTTCCGCTTAACCCCTTCCTCTAG
AGTAGCACCAATCTTGATTTCTTGCTTGTTTTCCTCGGTACCTATGTTAA
TAAGCTCAATCTCTTCCTGGTGAGGCTGAATGGCTTTCTTTTCTTGCTCA
AGTAACCGAGTAATCTCATACGGTATGTCATCACCTTCCTCATCTTCGGC
TTCATACACAGGGAAATCAAAACTTGGAGGAACCGTAGGATTACTGTGTT
CAACGGGTTTATTATGGTTCAACCTGCATATAATGATTGGATGATTTTAG
AAAGAGTTTTTTTTTTTTTATGCAGATTTTTGAAATTAATAAGAAAATAC
AGACGTTTTGGTTTTTTCTGGCATTACCATTGTTTCCAAGGGAAAAACAC
TAAAAAAAAGTAGTCGTGGAAGAAACGACAAAATTTTATTAATCAACGGC
AATGCCGAAACAAACATGCCCTTACAGAAAATATCACTCTCGCTTTGGGC
AGAGCGAGAGGATCGTTATTTTGAAAACGAAGCATTAAAGCAACAAGACA
CACTACTCAGAAACATGCATGATTGAAGGAATGTCAATGGCATCCCAATC
TCTCGCAATGCCTCCTGGTGTAACAAATACAGGCCTGAGACCAGATCCAG
TGGCTTCTTCAGAGATAGCATTAACAAACCCTGCACTATGGAAGACTCCC
GAGGAAACCCTTGATGACGGGGAGAACCCGAGACCTTCTTTACGCTTGTT
CTCACAGAGCTGTATCACCTTGCCCCAGCCGGCAGTCTGACCTTCTTGGA
TGGCTCTCTGAGCATCCTTCAATGAAGCCATAGCAGCCCCAGCTTCCTTA
GACTCTGCACCTTCAATGGTCAAACCTTGGAAAGCAGTCCCTTCAGCAGA
CCCTGCTTCAATACAAGAAAAAGAAGACAATTGGCTGACTAAGTATGCTT
CTTCACCATGGATTGTAACGAGTTTTCCATTCTTCACAAATTTCAACTTC
TGATGTAAGGTGGAAGTAACCGCACCTGCATCGTGTATCCACGGTCTTCC
CAGCAGGCAACTGTAGGATGCATTAATGTCCATCACTTGGAAAGTAACCA
AGAAATTCTCAGGGCCAATGGTTATCGGCAAATCTATCTCTCCCAGCACA
TTCTTTCGAGATCCATCAAAAGCTTTGACCAAGAAAGTACTTCTCCTCAA
CGGGGTCCCACGGTAGCTCAACTGATCTAGAGTTGTCTTGGGCATCACAT
TGAGGGAGGAACCGGTATCCACCAACACATTTGATATCATGTCTGATTTA
CAATTTACCGAGATGTGCAAAGCCAGATTGTGACTCTTTCCCGCTTCCGG
CAACTCTTCTTCACTGAACCAGAGGTTGTTACAAGCAGTAATATTTCCCA
CTATGCCACCGAAACGATCTACCGTAACTTCGTGGTCAACATAAGCCTGC
TCCAGCACTTTCAACAAGGTATTCCTGTGAGCCTCGGAGCTCAAGAGCAA
TGACAATACAGATATCTTCGAAGGAGTCTGCAGCAATTGATCAACGATCT
TGTAGTCGCTCCTCTTTATTATTCTCAGAATCTCATCTAAATTCGAATCC
TCTATAGACTTGCCTGGCTGACTCATATCTGTAGCAATGGGTGAAACGAC
GGTTGGAGTTACTTCTTCAACTTGTGGAGTGATTGGCGTAGCTACCTTCT
TCTGAAATAATGGCGGACGAACCTTCCCGCTTCTTAGTGCTGCAGAAGTC
CCTTCGGCAATATTGCTTACTGTGGCAAAGGAGGCTAGAGGCACCTCTAC
TCCATTTTCTATCATAGTAGCATTGTACTTGTATGGCACTGCCTTGTCCG
AAACATAAGGAATTGGTCCTGGCAACCTTATCACCAAAGGCTCAGCATTC
TTCTTCAAAGGTACACTCTTGACAGGCGGATCGTGAAAAACTGGCACGAC
CACGCAAACATCACTGACAGTCAGAAAATTATCATCCATCAAGCTTTGGA
TGTCGTCTTGAACAGCTTGGCAACCCAAAGGATCACGGAGGCATCCTAGA
CACTTGGCATGATCATGGCTGAACAGAGAAGCTTTGCACAGCTTGATGTG
CAGAGGCACCAAAGGAGTTGCGACATTGCGGACATCAAGTCTAGGAGTTT
CCTCACATACTTCGATCATATTCACAGCGGCATGATTTGGTAGCGGATTG
TCGAGGACATGTGGGACATTATTCTCAAAAGTCAGCTTCCCTTGATCAAT
GAGCTTCTTCACAATATACTTCAAAGCATAACACCCCTCGACATCATGAC
CTAAGGCACCTTGATGAAAGTCACATTTGAGATCAGACCTGAACCTTGGA
GGCAACGGATCAGGTGGTGGCTTGCCCTGTCTAGTTGTACAATGCCCTCT
CTGGAGTAGAGTTGGAAGAAGTTCTGCATACAACATTGGTATAGGAGGAA
AAGTTGGTCTGGTATATTGCTGCTGCTGTTGTTGTTGTTGTTGTTGTTGA
ACCGGCAACTGTTGTTTCATCTGTTGGGCAATTGCATTGACGGGCACTTG
AGGCTGGCCCGGCGGCAAAGGGTACTGATGATAAAACGGTGGGAAGAACG
GATGCTGAGAATACGGCATATATGGGTATGACGGAGGCATTTGAGCTGCA
TTGATAGGAGCAACAGTAGCCATTGATTGACCGGCTCCAGCTGACACCAT
CCCCACTTCCGTTTCTTTCTTCTTGTGGTGTCCATTACCATACCTCTTCG
ATGCACTCGTAGAAGATTCAGCTTTCTCAAACACAATGATTCCATCCCTG
ACTGCTTCCTCAAGACGGGTTCCCATAGTGACCATCTCCGAAAAGTTGTT
CGGGGCAGCGATGATCATCCTCTCGACGTAATCTTTCTTCAACGTCTTTA
AGAACGTCTGGGTCATTTCTTCTTCATCTAAAGCAGGAGTGATACGGGCA
GCTGCCCCTCTCCACCTTTGCGCATATTCACGGAAACTTTCCTCCTTTTT
CTGAGATAGGGACCTGAGGAACTCCCTATTCGGCTTTAAACGAGTGTTAA
ACCCGTAGTGGCTCTTGAAAGCAGCGGCTAATTCATCAAAGGTATGGATG
TCATTCTTGCTCAAACTAGTATACCACTCAGCGGCATCCTCCATCAAACT
ATCCTGAAAACAATGGATCATAAGGGAATCATTGTCTTTGTAATTGCCCA
TCTTTCGGACGTATTTGATGATGTGGTTTTGAGGGCAAGTTAGTCCGTTG
TACCGGTCGAAATCCGGAATTTTGAACTTTTTAGGAACATCCACTTTTGA
CACTAAGCAAAGGTCTTGAGTTTTGAAAGAGTCCGCATTCCCCCGATTGG
CCTTGATCTCATGACGGAGTTCTTTAGCAAGTTCCTCCATCATCTCTTCC
ATGGTCTTGGTTACGGGGATACTTTCATGCTGTGTGTTGATGTTAACACC
TTGGGGCAGGGTATGCACAAGAGGCTCAGTGACAGCCGCTGTTATTTGTG
GCAAAGTAGCATTGATGGAGGCAGCATTTGTTGCAAAGATCAGAACATTG
TTAGCAGTGCTCGAAGTGCCCGCTGCAGTACTGGGAGTGAAGAACGGTGG
AAGCCCATACGGAAACCCCACTGGCATAGCAAAGCGAGTGTCCGCAGAAG
TGGTTGTGAGCACGCTTGTAGCCACCGGTGCAGCTGTGGTTGTAGGGATA
GCTGTAGCTGATTGCTCTTGAGCAGCTAGCAGAGCAGTCATGACGTCATT
AGCTTTAGCCAATTCCTCCCTTAGAGTGGCTAATTCGGTGCGAAGCTGAG
CGTTCTCTTCTTCCATAGCCCTTTTCTTTCTTCTGTATTCTCTGGTTCGA
TCGGTTCTATCAGGTTCGTAAATCCTCTGAGCACGAGCCACTTTTCACAC
TGAAGCAGAGAAACCAGGAGAGAGTGAGCACTTGGAAGCCTTTGTGACCA
ATGCATGATGCATATGATGCATGATATGCAAATGCAAATGCAAAAGACTT
ATTTTTTCATCGAAGGAATTTTAAACAAATTAGAAATCTTTGCAAATAAT
CAAAACTACATAGTATTTTCAAAAGGAAGACTTTGAAATTTCAACAAGAT
AAACAAATGAAGCCCTCAAGCATAGGAAGTAGTCGGAGGATCATCGGACT
CGGAATCTGAATCACAGTATCTGGCAAAGAAGTCTCGTCGTCCTCGGGCT
CTCTTGGAATCCCTCATAAGCAGCTCGTCTTTCTCTTCTAGTTCCCTCCG
GGCCTTAGCTAGCTCTTTCTTCAACATCAGATTCTCATGAGTCTTCTGCT
CATCTCTACCATCCAAAGTCATGATTAGATTCTCGGCTTGATTGTACCGA
GCTTTCCACACTTGCTTCTCACGACTCTCCATAGCTAGATGTTCCTGATA
CATATCCTGAGTCGCGGGGAGTAGAGGTAGAGGCATAGACGGAGTGGATG
AAGACACGTATCTCATAGCTGGATAAGGCATACCAATCTCCTCAGCTCGA
TCTATCACCCACTGAGTATAAGCCTCATGAGCGACACCGGATCTCACACC
TAGATGCTTCACACTCTTCCTTCGAACCTTGGACCAAGCATCCATGAAAG
CTTTCCTTTGTCCGGTAGGAGCATTCGTGTAGAAGAAGAACTCTGGAGAT
GTAGCAAGATTGATGGGCTTCGACTTCATAGGGAAACCAAACTGTCTCAT
AGCAAGCTCGGGGTTGTAGTTGATTCCTCCACGGGTACCAAGAAGAGGTA
CATTGAGAAAGTCTCCGCAACCCATAATGATTTCCTTCACTTGAGCGGCA
GGAGTGAGCCAGACGACCTCATCAGGAGTGAGAGCCATAATCCGCTGAGA
GTAGGACCAATTCTCCGAGTTGTCATGGAAGGAACTCGGAAGGTGCGAAA
TAAACCACCTATACAAGAGAGATATGCAGCAAAGAATATACCCACGGCCC
TTGAGAGTCCTGTCATGGATGGCGTGGTAAGTATCCGCTAGCAAAGTAGG
AACCGGGTTCTTGGAATGAAAGATCTCGATAGCATTCATGTCCACGAAGT
CGTCGAGGTTCGGGAAGAGAATGAGCCCGTAGATAAGCAAAGCAAGAATA
GCCTCGAGTGTATCCTGACGAGTAGTACCGAGATTAGCCTGATCAAGAAG
ATACTTCGAAGTGAACCCCCGGATGTGAGATTTGGTAATAAGATGGTTGG
AGACGTCGGAAGTCTTGAGGTAGAGATCCTTAACAATAACCAGAGGAGTA
AGAGAAGTCCCGGGACCGGTGAAAGGCGTCTTCTCGGCTATAGGCAGACC
CACTAGATTGGAGTAAGCCTCGAGAGTAGGAACCAACTGGAAATCCGGGA
AAGTGAAGCAACGGAAGCTCGGATCATAAAACTGCACTAGAGTGTGCACT
AGCTTCTCTTCCACATCGGTTCGGAGCAAGGTAAGCAATCCCCCATACCG
GAGTCGGAACCCTGTTTGACTCTTGACCTTGAGTGCCAACTCTCTCAAAC
TAACCAAATCCACTTCCTTGAACTTGTAGCACTTAGTCTTCTTCATACCT
GTGATTATTTACAAAAATTCTCATTTGTTTAAACCCTTCGATGAATGCAT
GAAAAATGTTTATGCATGAATGTATGTATGCATGATTGTGTTGTTTAGTT
TACAAAGGACAAGGTGGGTTGAGGTTCAAAGTGACGGATGGACACGGCGT
CCGGTGAACTAAGGCTTTGGATAGTAGTAACCAAGGTTCTAACACAGTTC
CCAAACCGCAACCTCTCTCACATATATCATGGTAGTACAGGACGACACCC
GTTCCATGATTATTTGTGAGAAGGTCTAGTTTGAGTGTAGTATCGCGTGA
CGACTAAAGTTTGAGACAACACTCAATTTAGCCACCGCACTACGTCCTAA
AAAGGCTAGGATGGGTTTGGTAACTACGGTTCATAGCTTCGTCGAACAAT
TGAAAGTGAAGTGCCTAAGCATGACAACACACGCCGACAATATCACCTTC
AAAATGCCTCAGCTATGTGAGATTGATCGCATAATCCAATACACGAGGCA
ACCCCCGGATCGAATTGTCGATTATATCTCTACCTAAACATAAGTTCACT
CAGCCCGGGTTAGGACTTTTGATATTCTCACCCCACACGTTAAATGAAAA
TAAACAAGTATTTACAAATGTAAGCAATAAATCAAAGCATAAATATAAAC
TAAGGAAAACTAGGCGTGACCCGCTAAAAAAAAACATATGTCCCCAGTGA
AGTCGCCATTTCTGTTATCATGGTTTTTGGGTGCCAAGCCATTAATTGGA
CTTGAACCTTTCGACCGTTGATATCTCTCTTTTTTCTTGGGAAGGGTAAA
AGGAGAAAAACCCTTGAGTTTCCGGATTCGGGGGTCGTTTTCGCTACGGG
AAGGTGTTAGGCACCCGGAGCGATTATGGTATTCCATAAGAACCGCTTTC
CTAAGTTTATTTCTACGCTTTAGTTTTATTGCTTATTTTTGTAAAAAAGG
AAGGTATGATTAGTTAAGAATGGGGGTGAGAAGAAGTAGAATTTTGATTT
TATTTCGGCTTGAATGAGTTTTGACTCATTGCCTACGTACCCTTTTAAGG
GATCAAAACCGTTCGTAGTTCTTGCTCAAAAATGATTTTTGTTTTTGTTG
GTTGATTTTAAGTTTGAAAAGAGATTTTGAAGAATAGAGATGAGAGGCCT
CAAGGGCATTAGATTTAGCAAAAAAGTGAGGTTTGATTAGTGATGAAAAA
GAAAGTCTAAATGATTAAGATGAATTGAATTTTTCTTAAGAAAAAAGAAA
GGAAAAAAAATGAAGTGTTGACTTCATATTTATTATGAAAATTTTTGAAG
TGAAGTTCAATTGTTTTTTTTTTGAAAAAAGATGGATTTTCTCTAAGTGT
TTAAAACTTAAACGCTTATTTAACCATACAATCCTATGCATACATCTAAG
GTGAGTGTGTGCGTGTCGGTGCGTCATAGTGTCCATAGTCCATATTACAA
CATTGCCTAGATACATTCTATGGCCTCTTTGCCAAGCTACAAACCAATGG
TAAAATATTACATCACCGAATGAATTACAATTTGAAAAAAAGAAAACTAA
ACCTATGGAGACAATAGTGAAGATAATGGAGTGCTATGAAGTAATCAACA
TGAAAGGAAATGTTAGTAGAAAATAATAAAAAAAAAATATGGCATAAAGC
GATAGAAGAAAGTATGGCATAAGACGGCGAAGTGACGATGAAAATAAGTC
GGAAACATGTGATGAATAATGCGCATGATGCAAGAATAAAACTCAACACA
TCAAAACAGTGACATATGCATAGCAAACAGTAGCAAAATTCACATGGAGT
AGTATGCAAATCAAACATGACGAGCACGAATATTATGCACATGAAGTAAC
GGGTAGAAAATGCGAGAAAAACGACTTGAAATAGTAAAAACCCTTGACGA
AACAACACCAAAATTTTTACCAACTTTTCCAAGTAAAATACCACTGAAAA
TTGTCAAGAAGAATAGTAAAATGACATAGTAAATTCCTTGGAATTTATTG
ATAAAATTTTGGAGCAAGCAGGGGTGCAGGAAGCAAAGGGGGGCGCGCGT
ATAGCAAGAGAAGCCAAGGGAAAGCTGAAACCCTAGGCCCAACAGCGTAA
GCCCATTGGGCTTAGAGGATAAAACCTCTATAAAAGAGGTGAGACAGACT
TAGGGTTTCACTTTCCCCTTGTCTTTCTCTCTCTATACTACAATTGCTCT
GCCTTCTCTCTAACAAGAGTTCACCGGATTCTGGGTTGAGCCGCCGTGAG
AGATGAAGGTCTGGCTGGAGCCACCGTAGGCTCGCCGGAACCTTCATCTT
CTCCGGTGAGCTCCCTAGGGTTCCGGCGAGCTTTCAACCCAGAATTTGAT
GAAAATCACATCATTCTCTTCGTCTTTTCATTGCGATTACGATTCTGGCC
TTGGCTTTTACAAACACTACGTGAATCAACGTGAATCTGGTCTTCTCACT
TACGTTTTTCGTAAAATTAGGGTTTGCTCTTTTTGATGAAATTCTTTGAA
TCTTTTTTGAGATTCTGTTGATTCACGTACTGATGGTCCTTTTTTACGAA
AAGATGAAGAGATTAACGGTCTGGATGATGTAGATCTGTGCTTTTGGTGT
TACGGTTTTTGGAAATCTTTTAGGTTTTTTGCTTAAATGTTTTCAACTTC
ACAGATCTACATCTTCTCTGAGTTTGTTATTGACTTTGATGATGAGAATG
ATGAAGATTCACGTGTTTACCTGAGTTTGTATGGAGATTGTTGATTTCTT
CGGAAAATCTTCAAATCTTGTTTCTGTTTTGATCTGATTTCGTTTCTGGA
GACTGAAAATAAATCAGCGTGGTTCTTGCTAGCCTTGAATCTTCATCTTC
TTCGGTGTAAACCCTAACTTCTTTCCCTCTTCTTCCTTCAAATCTCTGTG
ATCAGCACTCGTAGCTTTTCGCCATAGGTGAAGAGCTCGTGCTTCGAATT
GCAGAGTCTGCAATTCAGTGATGATGATTCAGTTGAATCACTGAGAATTG
CAGTAACAAACTAGTTCAGCTTTTCTGGATTTTGCGTTCTGGAAGTGGTT
TAGGGTTTTTTTTGCGCCATTGATGAAGGCTTCAAGCTTTTTTCTGTTTG
ATTTGTAACTGCCAAGAGAGAGAGTGTGACTCTGTGTTTATGAGTTGGCA
CTTGATGAATGGAAAAACCTCCGAAATTCATTGCCACTGTGTTGCTTTTA
TAGCTGACAAGTGTGCATCTGAACCAATGAGAACAGGACACCTGGATCTG
GAGAAAAAATGGCACGGCTTTGCAGTTTTGGACTTTGAGGACCTCCCTGC
AATTTTGTAAAATATGGGACTGGACTGCAATTTAAAAAATAGAACTAAAA
AAACATAAAGATTGGACAGTTTGGACTTAAATGCAATTTTAAAAAGTTGA
AGGATTAAAATGCAAAGTAAAAATAAAAATGAATTAAAATATGTAATTTG
GCTAAACGTAAAGCGAAACGAAAATAAAACTGACAAAACGAACCAATGGC
CTAAATGAGGTACTTCAAAGTAACCTCCCTATGTCAAAATTTTGTGTGAA
ATGACCAGAATGCCCCTAGGGCTAAAAACGACCTAAACAGATTCAAATTG
ATCTGACACTGACTCAGACGCAAATTTAAAATGAACTTAATCAAGATTTA
CTGATGAAAATGCAAAAACAATCTGAAAAGACTCAGAGACAGTCACAAGG
ATGAAAATGGGTCCCACTGCAGGAAATGACCAAAATACCCTTATGTATGA
CTTTTTGCAAATTTTGAAATAAACTGTAGAAAAAGCAATGCAATGATTCA
GAGACACTTTTGAATGACTTACAAGACAAGTAAAGACATTTTGAAAGGTT
TTATGCAAGAAAAACATAGGTAAAATTGTGATTGAAAATACTGTGAGGCA
GAGACAATTTGAACTGTGCAGTTGAAATTTGACAATTGACAAAGTTTGAA
ATGAAATTGGGCCCAGTATTTTTAGGTCCAAAAACAGGGTATAACACTAC
GCTACAAGACAAAACAACAGCCATGCCTGCAGAATTTGTACACTCAAGAT
GGGAATGAATTTGAAGCTTATTCTTCAAAGGACTACACCCAAATCAGGCA
AAGGATCACTGGTGGATAATCAAAGGATTTCAAACGACTCTTTAGACGTG
CTGATTATCTCAACGTCTCTTTCACGCCTCTATATAAAGGAGTGAAGACT
TGAAGATTGTAGAGACAGATATACATAAGTTCAAAAGCGTCAAAACTCTG
TCAATTTGATTCTACAAAGCACACTGAATTTCTGCACTGATTTGATACAT
CTTAGAAATTCAAAGTCTAGAGTCTTTTCTGTATTGTATTGTGAACACCA
CTGATTGTATATCAAGTGTTCAATTCAAACTCAATTCTCTGTATTTTTGT
TTGATTAGAAGTCTCTTGCCTGCGTGCTTGAGCATTAGAAGTCTCTTGCT
TAGTGCTTGAGCATTGGAAGACTCTTGCGTGTGTGCTTGAGCATTTTTTT
TTGTGAAGTCTCATACTTAGAAAGTATTGAGCAGTTGTAATCTTTGTGAT
TATAGTGAAATCTCCTTGGAAGTGCAAGGGGGACTGGACTACTTCCGTGT
TGTGGAAGGAACCAGGATAACTGCTTGTGTCTTTGTCTTTCTTTTCTCTG
CTCTGTTCTTTTCCGCTGCAATCTGACTCTGATCATTTCATCAGAAGCAA
TCAAACTGCTTCTGAAGTTTTATCAGAAGAAGTATTTTTAAGAGAAAAAG
AAAACACAATTCAACCCCCCATTCTTGTGTTTTTCTCCTTCAATTGGTAT
CAGAGCTTGCTCTGTTATCACAGCACTTAACCGTGTTACAGTTCAAGATC
TATTAGAAAAACATGTCTGGAGATGAGGAATCAGTTACTACAAAATACAC
AAGTGTCAAGCATGACTATGATACTGCTGACAAGAAAACAGACTCTGGAA
AAGCTCCAAAGTTTAATGGAGATCCAGAAGAGTTTTCATGGTGGAAAACT
AATATGTACAGCTTTATCATGGGATTGGATGAAGAGTTATGGGACATACT
GGAAGATGGAGTTGATGATCTGGATTTGGATGAAGAAGGAGCTGCTATAG
ACAGAAGAATACATACTCCTGCTCAGAAGAAGCTTTATAAGAAACACCAC
AAGATAAGAGGAATCATTGTGGCTTCTATACCTCGCACCGAATACATGAA
AATGAGTGACAAATCTACTGCGAAGGCTATGTTTGCTTCTCTATGTGCAA
ACTTTGAAGGCAGCAAGAAAGTAAAAGAGGCTAAAGCTTTGATGCTAGTT
CATCAGTATGAACTTTTCAGAATGAAGGATGATGAGAGTATAGAAGAAAT
GTACTCAAGATTTCAAACTTTAGTTTCTGGATTGCAAATACTGAAGAAAA
GCTATGTTGCTTCTGATCATGTTAGTAAGATTTTGAGAAGCTTACCTTCA
AGATGGAGACCCAAAGTAACTGCTATTGAGGAAGCTAAGGATCTAAATAC
TTTAAGTGTTGAAGATCTTGTTAGCTCACTCAAAGTGCATGAAATGAGTT
TAAATGAGCATGAAACCTCTAAGAAGAGTAAATCCATTGCTTTACCATCT
AAAGGAAAGACCTCAAAATCTTCCAAAGCCTACAAAGCCAGTGAATCTGA
AGAAGAATCACCTGATGGAGATTCTGATGAAGATCAATCTGTAAAGATGG
CTATGCTGTCCAACAAGCTTGAGTATCTGGCAAGGAAGCAGAAGAAATTT
TTGAGCAAGAGAGGTAGCTACAAGAACTCCAAGAAAGAAGATCAGAAGGG
ATGCTTCAATTGTAAGAAGCCTGGTCATTTCATTGCTGATTGCCCTGATC
TTCAGAAGGAGAAGTTTAAAGGCAAATCCAAGAAATCAAGCTTCAACTCC
AGTAAATTCAGAAAGCAAATCAAAAAGAGCTTGATGGCGACCTGGGAAGA
TTTGGATAGTGAATCTGGTTCTGATAAAGAAGAAGCTGATGATGATGCTA
AGGCAGCCGTGGGGTTAGTGGCAACAGTATCATCAGAAGCAGTATCAGAA
GCTGAATCAGATTCAGAAGATGAAAATGAGGTATATTCCAAAATCCCTAG
ACAAGAACTTGTTGATTCTCTAAAAGAACTTTTATCACTGTTTGAACACA
GAACCAATGAGTTGACAGATTTAAAAGAAAAATATGTTGATTTGATGAAA
CAACAAAAGTCAACTCTATTGGAACTGAAAGCTTCTGAAGAAGAACTCAA
AGGGTTTAACCTCATATCAACAACATATGAAGATAGACTCAAGAGTCTTT
GTCAGAAGCTACAAGAAAAATGTGATAAAGGTTCAGGCAATAAACATGAG
ATTGCCTTGGATGATTTTATTATGGCTGGAATAGACAGAAGCAAAGTTGC
TTCTATGATCTACAGCACATACAAGAACAAAGGCAAAGGGATTGGATATT
CTGAGGAGAAATCCAAATAATACAGTCTCAAGAGCTACTGTGATTGTATC
AAGGATGGATTGAAATCCACCTTTGTGCCTGAAGGTACAAATGCTGTAAC
TGCTGTTCAGTCAAAACCTGAAGCTTCTGGTTCACAGGCTAAGATCACAT
CAAAGCCAGAAAACCTTAAGATCAAGGTAATGACAAAATCTGATCCTAAG
AGTCAAAAGATTAAAATTCTAAAAAGATCAGAACCTGTTCATCAGAATCT
GATTAAACCAGAATCTAAAATCCCAAAACAAAAGGATCAGAAGAACAAAG
CAGCTACTGCTTCTGAGAAAACAATACCAAAATGTGTCAAACCTAAAGTA
TTGAATGATCAGAAGCCACTCAGCATTCACCCTAAGGTACAAGGGAGGAA
AAGTAAAACCTCCAAAACTAACCCAAAAGGACCCATGAAGATATGGGTAC
CTAAATCTGAATTGGCCAAAAATGCAGGTGTGCTTAAGGGCAAGAGAGAA
ACAAAGGTCATGGTACCTAGACAGCGGATGTTCAAGGCACATGACTGGAG
AGAAAGCTTTGTTCCTTACCCTTACAATGAAAGATGGAGGAGAAGTGAAG
TTTGGTGGCAACCAAACTGGAAAGATCATTGGTACAGGTACTATTGGTAA
TTCCTCCATCTCAATTAATAATGTGTGGCTAGTAGATGGTCTGAAGCATA
ACCTATTGAGCATTAGTCAATTTTGTGACAATGGGTATGATGTAACGTTC
AGTAAGACCAACTGCACACTAGTCAACAAGGATGACAAATCCATTACATT
CAAGGGAAAGAGAGTTGAGAATGTCTATAAAATAAATTTCTCTGATCTGG
CTGATCAGAAGGTAGTTTGCCTTCTGTCAATGAATGATAAAAAATGGGTA
TGGCATAAAAGGTTGGGACATGCTAATTGGAGATTAATTTCTAAAATTAG
CAAGTTACAACTGGTCAAAGGATTGCCTAACATTGATTATCATTCAGATG
CACTTTGTGGTGCATGTCAGAAAGGGAAAATTGTGAAAAGTTCTTTCAAA
TCTAAAGACATTGTATCAACCTCCAGACCCTTAGAATTACTCCATATTGA
TCTTTTTGGTCCAGTTAACACTGCATCTTTATATGGAAGTAAATATGGAT
TAGTCATTGTTGACGATTACAGCAGATGGACTTGGGTAAAATTCATTAAA
AGTAAAGACTATGCATGTGAAGTGTTTAGCAGCTTCTGCACTCAAATACA
ATCTGAAAAAGAATTGAAAATTTTGAAAGTCAGAAGTGATCATGGTGGAG
AATTTGAAAATGAGCCATTTGAACTTTTTTGTGAAAAACATGGGATTCTC
CATGAGTTTTCTTCTCCTAGAACTCCACAACAAAATGGGGTTGTAGAGAG
AAAGAACAGAACCTTACAAGAAATGGCCAGAACCATGATCCATGAAAACA
ACTTAGCTAAACATTTTTGGGCAGAAGCAGTCAATACTTCATGTTATATT
CAAAATAGGATCTATATCAGACCTATGTTGGAGAAAACAGCATATGAACT
CTTTAAAGGAAGAAGACCCAATATCTCTTACTTTCATCAGTTTGGATGTA
CTTGTTACATCTTAAACACCAAAGACTATCTGAAGAAATTTGATGCCAAG
GCTCAAAGAGGAATCTTTTTAGGTTACTCTGAAAGGTCAAAGGCATACAG
AGTGTATAATTCAGAAACACAATGTGTTGAAGAATCTATGCATGTAAAAT
TTGATGATAGAGAGCCTGGAAGTAAAACTTCAGAGCAAAGTGAAAGTAAT
GCAGGTACAACTGATTCTGAAGATGCATCAGAATCTGATCAACCGTCTGA
TTCTGAAAAGTATACAGAAGTTGAATCTAGTCCAGAAGCTGAAATCACTC
CAGAAGCTGAGTCTAATTCAGAAGCAAAACCTAGCCCAAAAGTACAGAAT
GAAAGTGCTTCTGAGGACTTTCAAGATAACACTCAGCAGGTTATTCAACC
TAAATTCAAGCACAAATCTTCACATCCTGAGGAGCTAATCATTGGAAGCA
AAGATAGTCCTAGAAGAACAAGATCACATTTTAGACAAGAAGAGTCATTA
ATAGGACTGCTTTTAATAATTGAGCCTAAAACTGTTGAAGAAGCTCTCTC
AGATGATGGATGGATATTAGCTATGCAAGAAGAGCTAAATCAATTCCAAA
GGAATGATGTGTGGGATCTGGTACCCAAACCCTTTCAGAAGAACATTATT
GGAACAAAATGGGTATTCAGAAACAAGCTGAATGAACAAGGAGAAGTAAC
CAGAAACAAAGTCAGACTTGTTGCTCAAGGCTACAGTCAACAAGAAGGCA
TTGATTACACTGAAACATTTGCTCCAGTTGCAAGATTGGAAGCAATCAGG
TTACTTCTATCCTACGCAATTAATCATGGAATAATATTATATCAAATGGA
TGTCAAAAGTGCCTTTCTTAATGGTGTCATTGAAGAAGAAGTGTATGTTA
AACAACCTCCTGGGTTTGAGGATCTTAAGCATCCTGACCATGTTTATAAA
CTTAAGAAATCACTATATGGCTTGAAACAAGCTCCCAGAGCTTGGTATGA
TAGACTAAGTAATTTCTTAATTAAAAATGATTTTGAAAGAGGACAAGTTG
ATACAACACTCTTCAGAAGGACTTTTAAGAAAGATATTTTGATTGTGCAA
ATATATGTTGATGATATAATATTTGGTTCTACTAATGCATCTCTTTGCAA
AGAATTTTCTAAGTTAATGCAGGATGAATTTGAAATGAGTATGATGGGAG
AATTGAAATTCTTTCTTGGAATTCAAATCAACCAAAGTAAAGAAGGAGTA
TATGTTCATCAAACAAAATATACAAAGGAGCTTCTGAAGAAGTTCAAGCT
AGAAGATTGTAAAGTGATGAACACTCCAATGCATCCAACCTGCACCTTAA
GCAAAGAAGATACTGGAACAGTAGTAGACCAGAAGCTATACAGAGGTATG
ATTGGTTCTCTGTTATACCTCACTGCATCTAGACCTGATATTTTATTCAG
TGTATGCTTGTGTGCAAGATTTCAATCAGATCCTAGAGAATCTCATTTAA
CTGCAGTTAAGAGAATCTTCAGGTATCTGAAAGGAACAACTAATCTTGGA
CTCCTGTATAGGAAATCCCTAGATTATAAGTTGATTGGATTCTGTGATGC
TGATTATGCTGGTGATAGGATTGAAAGAAAATCAACCAGTGGAAATTGTC
AATTCCTGGGAGAGAATCTGATATCCTGGGCAAGCAAAAGACAAGCAACT
ATTGCTATGTCTACAGCAGAAGCAGAATACATTTCAGCTGCAAGTTGTTG
CACACAACTACTTTGGATGAAACATCATTTGGAAGACTATCAGATTAATG
CTAACAGTATTCCCATTTATTGTGATAATACTGCTACACCATTTTATCAG
AGACTATGTTCAAAAAGGGATTTTAGATATACAATTCATTGATACTGAAC
ATCAATGGGCTGATATATTTACAAAACCTTTATCTGTTGAAAGATTTGAT
TTTATTAAGAAAAATTTGAACATGCATTTTGTGTCTGATTGAAAAATTGC
TTGCCTCTGAATAAGAAGTTTGGTTCTGAAGTTTATTCAGAAGCATTTGG
TTCATCAGAAGCTCTTAACTGAGGTTCTGAGGAAAATGTGCTTCTGAAGA
TGACGTCAGCACTAAAACTTCAGAAGTGTTATTCTTTGCTTCTGAATAGC
ATGGTTAGTGGGAACGTTGGTAGTTACTTTATGTAACAGCTGTCCCATTA
CCCAAAAGGTAGTTTTCTGAAGAGTCTCTGACGTGGTCTATTTGTATTGG
AGTATAACAAAAAGGGCAATGATGTTTTATTTGCTTTTTAACATACTTAC
ACGCGCCCCCAATTTGTCATTAATGCTGTGTTTGTTTGTCCCTTCTGAAT
TGCAAACGTTTTAATAAAAACACTAAGTCAATTCACACACTTCTCACTTC
ACAACAAACACTTTCTATTTTCTTCTCAACCCTCTGCGAAAGTAAGCGCA
TTCACTCAACCTCTCAAAACACCTTAGAACCCTAAAACTACTTCAAATCA
ATGGCATCTTCAAGTTCTGCTGGTGGTTCGTCATCAAATATGGATATAGA
TACTCCAGCATATGAGATCAAAGGAAGAACTATGTCTATTGAGGAATGGG
AGTTAATCATTCAAGCGGAAAATCCAGTGGATTTCGCTTCTCTAACTCAC
CATGGGTGCGACTTGGTAAAGTTCTACAAGAAGCAGAAGCTGATGAGTTA
CTTCAGTCTTCTCAATGGTCCTACTTACGAAGTGCTGGTCAGACAATTCT
GGGTAAGAGCTTCAGTTTTTGACAAAGTTGCTGCTAAACAGGAAGAAGCT
CAGATGATTCTGATTGATCCTTCTTTGGAGGGAAAAACCAGAGAAGAAAT
GAGTCTACTCGCCTTCACTGGGACTGAGATTAGATCAAACGTCATGGGCA
TTCCTGTAACAATCAATGAGCATGTGATTGCTCAAGCCATGAGAAGGGAT
GCTGCTGGGACATACGATGGAGAAGAAATTCCTAACCCCAGAACAAGTCC
TTGGAAGGAAATTGTAAACAACACTATTTACGGATCAAAGGATGCTAAAC
CTTACAGCACCTTAAGCATGGAAAAGAAAATGCTGCTGAAGATCCAGAAT
GAGAACATCTTTCCCAAAGGTGGAGGAAATGATCAACCTTCACTTGGTCA
CAAAGTCTTTCTGCATCACACCATCTCTCAGGAAACAACAATGAACGTTC
CCAAGTATATGTTTAAATACATGATCAAGGAACTCAAGAAGAGTCAGATG
GAGAACAGGAAGTACGTTCCCTATGGAAGGCTGCTCTCCATAATCTTTCA
AGAAGGAGGACTCCTAAGTGCCCTGAAAGACGTGGGCATTTATGATAATC
AGAAGCTGGGAGCAGTCACAGGAAAAATAATCAATGGGGCAACTCTGGTC
AAGATGAGGCTGATTTCAACTTGCAAGAAACTAGATACAGATATGCATGA
ATCTGATGTCATATCTGATCTAGTCACTCATCACATCCCCATCTGCAAGA
AAGATCCCCTGGATGTACAAAGGGCCTACATCTTGGACTTCTACAAAACC
TACAACAAGAAGATCAGCTTGAAAGATGTCCCTGAAGAAATGTATGGTGG
TGATCTGCCTGTGGCCAAAGGCAGAAAATCTAAGAAGAAGCAGATCACCA
AGGAAGAATACCTTGCTGAAGATGCTACTGAGGAGGGTGCTCAGAAGCAT
CAGAAAGCCAAGAAGGAAAAATCTGCTATGTCCACCATTCTTGAGGAAGT
GGAGGATTTGGATGATGTCCCTCTTATCACAAAAAGGACAAGGAATGCTC
AAGAAACAGCAGAACAGCCTGCTTCTGAACAAACAGGTTCTGAGCAAGCT
GCTTTTGAAGAGCCTCTAAGTCCCAAGAAGAAAAGAGAAGCTGCTCTTAA
GACCATCAAAAGGAAGAGATCTTCAAGGAATCTGAAGACAGCTGAAGGAC
GAAGGGCAGAAATGTTGGAAGAATTGGAAGAAAACTGGGATGAAGACTCA
AGCCCCAAGAAGGCAAAAAGGACTATAACTTCAGAGCCTATAGTCATGCC
CAGTTTTGAAATGACTGAAGAAATAAAGTAGTATGCTAAGGAGTACTCTG
CATCCAAGATAGCAGAGAAGAAAAGGTTGAAGGAAGTGTTTGAGAAAGAA
AGGGATGAGCGTCTCAAGGCTGCAGGGTATGTGCCTACTCCTGACATTGC
TGCTTTAGCGTCTGAGTTAGAAACTGTTCAGTATGGAGCAACTCTGCTTT
CTCAAGCCTTGAAGAATAAGCAAGCTTCAGGAGCAACTTCATCAGAACCT
GTTTCAAAAGCTCCAGAAGCAGTTCATCCAGAAGCTCAATCTTCAGGTAA
TTCATCCAAACCTGACATCTATACTCAGATTCCATCTCTACCCTCTTCAC
CCTCTTCATCATCCACAGAATCAGATGACCAACCCCTTAACCAACACATA
GACAAACTTCTAAAAACCAAACCTACCAAACTAACAGAATTTGGAACACT
TGACTATGAGAGCACTCAAATAGAATTTTCCAAAAATAGGATTAAACTGT
GTGAGAAATTCAATTTGCCTACTACTCATCCACTATATCCAGATATTCCA
GAACCTGTTAGTATACAACAACCTGAACCTACCCAAACAAACTCACCAAA
TAACCAAACTCCACAAAAAGCCTCTGAAGTAGTTTCAGAAGCAACTACTT
CAGAAACCCCCCAACAACAAGAAAACTCAACCCTTCATAACTTAGAAAAA
CATCTAGGTGGTGAAATGCAACCAACACCCACAAAGGCCTCTAAGACAGT
CCCTGGAAAGACTGTGTTAGAAAACCAACAAACAGAAACCATCCCTGAGC
AAACTGTTCCTGAGCAAACTGTTCCTGAACAAGATGCTTCTGAACAAGTT
GCTCCTGACCTACAAACAACTTCTGACCAAACAACAGAACCAGAACAACA
ACCAGAACCACCAATAATAGATTTAGCCTCTGACCAACCTTCCACATCAA
ATTCAACTCAAACTCAAACCTCACCCATCCCTGACAGTATCCTTGAGACT
GAGTATATAGAGGAACAGCTGATCAGACTTAGTGATGAGATTCAGGCACT
GATTCTTCGCAGAACAGTTCCTGTACCTCCTATTCACTATTATGATCAGT
GGATGGATCTGGAGAAGAGCTTTGTTGATCTGATGAGTCAGCTCAGAACT
AAATGTGTGTCATCTCACTCTGCTATGCTGAAGAAGCTATTGGATGATAT
GCATGAAGCAGCTAAGGAGAAAGAGCTGAATTTTGTGCCTCTGCTGGACA
TCACTCCTTACTATCCAGAAGAAGAGTACATCACAAGAGCTGCAAGAATT
CATGCTGGGCATAAAAGGAAATTAAGGGAAAAGGATGAGCTACTTCAGAA
GAAAGATGATCAGATCAAGTATTTCTTAGAATAGTTGTATAAGCAAGCCC
AACCTTAGTTGCACACCCAACACTAGCTTGTTTTTTACTTTTGTTCTTAG
TAGCTTTGTCTTTGTATCTTAACCTTTCTTTATATATATTATCATTGTTT
CTGCATCTTGTGCTTTTTCACCTTCAATATGTTTTGCTCTGAATTTTTTT
TAAGGTTTATATGTTTATATGCTCTGCTACTCTTTTTTTTGTTTTTATTC
TTTTTGTTGATGACAAAAGGGGGAGTAAAATGTATAGTATTTTTAAGGCA
CTGAGCCCCACTATAACCTCTTCTAAATTTCTTTTAAATACTTCTGATTT
GATTTTTATGAGTATTTTATTGAAATTTAATTAATAAGAATAGAACTTAG
GGGGAGCTTACAAACCTCACCTTAAAGATCTATTAGACTCAGGGGGAGCT
TACAAACCTCTATCCCAGTGGTCAACTTATTAATTAGATCAACAACAATT
GAACATTTTAAATACTATTGTTTGTCATCATCAAAAAGGGGGAGATTGTT
GGAACAAAATGTGTTTCACAATGAACCTTATTAAGTTTTGATGATAACAA
GGTATTAAAAATTGTCAATTGGTTATTACTAATAATTGTTCAAGTGTACA
GGACCAAAGGCTACTCAAGTTATTTCAATAGGTCTTGGAAGAACAATGGA
AAGAAAAAGAAATTCTGAGCATCTGAAGAAAACTGCTCCTGAAGCTGAAG
TGCTTCTGAAGAGATGACGTCATCAGAAGCAGAAGGTCATCAGAAGCAAA
AGTTTTCATCAGAAGAAATATCTTCACCAGAAGCTACGTTTGATCCTTTA
ATCAAACTGAAGATTCAAAGTAGCTGATTCTCAATTCAGTCCTATCAAAG
AAGAACGAAGAATTGAAAGGGAGGTATCAACGGATATATGGATAGCACTG
AGCACTTGTCTCTCGTTAATAGAGTTGACAAAGTACAAGTGTACAACCAC
TACCTCCACTACTCTGTTTTCTGTCTACGCTACA
>Mtr1.2
TGTTGGAACAAAATGTGTTTCACAATGAACCTTATTAAGTTTTGATGATA
ACAAGGTATTAAAAATTGTCAATTGGTTATTACTAATAATTGTTCAAGTG
TACAGGACCAAAGGCTACTCAAGTTATTTCAATAGGTCTTGGAAGAACAA
TGGAAAGAAAAAGAAATTCTGAGCATTTGAAGAAAACTGCTCCTGAAGCT
AAACTGCTCCTGAAGCTAAACTGCTCCTGAAGAGATGACGTCATCAGAAG
CAGAAAGTCATCAGAAGCAATATTTTCATCAGAAGCAAAAGTTTTCATCA
GAAGCAATATTTTCACCAGAAGCTACATTTGATCCTTTAATCAAACTGAA
GATTCAAAGTTGCTGATTCTCAATTCAGTCTTATCAAAGAAGAACGAAGA
ACTGAAAGGGAGGTATCAACAGATATATGGATAACACTGAGCACTTGTCT
CTCATTAATAGAGTTGACAAAGTACAAGTGTACAACCACTACCTCCACTA
CTCTGTTTTCTGTCTACGCTACAAGACAAAACAACAGCCATGCCTGCAGA
ATTTGTACAACTCAAGATGGGAATGAATTTGAAGTTTATTCTTCAAAGGA
CTACACCCAAATCAGGCAAAGGATCACTGGTGGATAATCAAAGGATTTCA
AACGACTCTTTAGACGTGCTGATTATCTCAACGTCTCTTTCACGCCTCTA
TATAAAGGAGTGAAGACTTGAAGATAAAATAGAGATATACATAAGTTCAA
AAGCGCCAAAACTCTGTCAATTTGATTCTACAAAGCACACTGAATTTCTG
CACTGATTTGATACATCTTAGAAATTCAAAGTCTAGAGTCTTTTCTGTAT
TGTATTGTGAACACCACTGATTGTATATCAAGTGTTCAATTCAAACTCAA
TTCTCTGTATTTTTGTTTGATTAGAAGTCTCTTGCCTGCGTGCTTGAGCA
TTAGAAGTCTCTTGCTTAGTGCTTGAGCATTGGAAGACTCTTGCGTGTGT
GCTTGAGCATAGTTTTGTGAAGTCTCATACTTAGAAAGTATTGAGCAGTT
GTAATCTTTGTGATTATAGTGAAATCTCCTTGGAAGTGCAAGGGGGACTG
GACTACTTCCGTGTTGTGGAAGGAACCAGGATAACTGCTTGTGTCTTTGT
CTTTCTTTTCTCTGCTCTGTTCTTTTCCGCTGCAATCTGACTCTGATCAT
TTCATCAGAAGCAATCAAACTGCTTCTGAAGTTTTATCAGAAGAAGTATT
TTTTAAGAGAAAAAGAAAACACAATTCAACCCCCCCCCTTCTTGTGTTTT
TCACCTTCAATTGGTATCAGAGCTTGCTCTGTTATCACAGCACTTAACCG
TGTTACAGTTCAAGATCTATTAGAAAAACATGTCTGGAGATGAGGAATCA
GTTACTCCAAAATACACAAGCGTCAAGCATGACTATGATACTGCTGACAA
GAAAACAGACTCTGGAAAAGCTCCAAGGTTTAATGGAGATCCAGAAGAGT
TTTCTTGGTGGAAAACTAATATGTACAGCTTTATCATGGGATTAGATGAA
GAGTTATGGGACATACTGGAAGATGGAGTTGATGACCTGGATTTAGATGA
AGAAGGAGCTGCTATAGATAGAAAAATACATACTCCTGCTCAGAAGAAGC
TTTACAAGAAGCACCACAAAATCAGAGGGATTATTGTGGCTTCTATACCT
CGCACCGAATACATGAAAATGAGTGACAAATCTACTGCGAAGGCTATGTT
TGCTTCTCTATGTGCAAACTTTGAAGGCAGCAAGAAAGTAAAAGAGGCTA
AAGCTTTGATGCTAGTTCATCAGTATGAACTTTTCAGAATGAAGGATGAT
GAGAGTATAGAAGAAATGTACTCAAGATTTCAAACTTTAGTTTCTGGATT
GCAAATACTGAAGAAAAGCTATGTTTCTTCTGATCATGTTAGTAAGATTT
TGAGAAGCCTACCTTCAAGATGGAGACCCAAAGTAACTGCTATTGAGGAA
GCTAAGGATCTAAATACTTTAAGTGTTGAAGATCTTGTTAGCTCACTCAA
AGTGCATGAAATGAGTCTAAATGAGCATGAAACCTCTAAGAAGAGTAAAT
CCATTGCTTTACCATCTAAAGGAAAGACCTCAAAATCTTCCAAAGCCTAC
AAAGCCAGTGAATCTGAAGAAGAATCACCTGATGGAGATTCTGATGAAGA
TCAATCTGTAAAGATGGCTATGCTGTCCAACAAGCTTGAGTATCTGGCAA
GGAAGCAGAAGAAATTTTTGAGCAAGAAAGGTAGCTACAAGAACTTCAAG
AAAGAAGATCAGAAGGGATGCTTCAATTGTAAGAAGCCTGGTCATTTCAT
TGCTGATTGCCCTGATCTTCAGAAGGAGAAGTTTAAAGGCAAATCCAAGA
AATCAAGCTTCAACTCCAGTAAATTCAGAAAGCAAATCAAAAAGAGTTTG
ATGGCAACCTGGGAAGATTTGGATAGTGAATCTGGTTCTGATAAAGAAGA
AGCTGATGATGATGCTAAGGCAGCCGTTGGGTTGGTAGCAACAGTATCAT
CAGAAGCAGTATCAGAAGCTGAATCAGATTCAGAAGATGAAAATGAGGTA
TATTCCAAAATCCCTAGACAAGAACTTGTTGATTCTCTAAAAGAACTTTT
ATCACTGTTTGAACACAGAACCAATGAGTTGACAGATTTAAAAGAAAAAT
ATGTTGATTTGATGAAACAACAAAAGTCAACTCTATTGGAACTGAAAGCT
TCTGAAGAAGAACTCAAAGGGTTTAACCTCATATCAGCAACATATGAAGA
TAGACTCAAGAGTCTTTGTCAGAAGCTACAAGAAAAATGTGATAAAGGTT
CAGGCAATAAACATGAGATTGCCTTGGATGATTTTATTATGGCTGGAATA
GACAGAAGCAAAGTTGCTTCTATGATCTACAGCACATACAAGAACAAAGG
CAAAGGGATTGGATATTCTGAGGAGAAATCCAAAGAATACAGTCTCAAGA
GCTACTGTGATTGTATCAAGGATGGATTGAAATCCACCTTTGTGCCTGAA
GGTACAAATGCTAAAACTGCTGTTCAGTCAAAACCTGAAGCTTCAGGTTC
ACAGGCTAAGATCACATCAAAGCCAGAGAATCTTAAGATCAAGGTAATGA
CAAAATCTGATCCTAAGAGTCAAAAGATTAAAATTCTGAAAAGATCAGAA
CCTGTTCATCAGAATCTGATTAAACCAGAATCTAAAATTCCAAAACAAAA
GGATCAGAAGAACAAAGCAGCTACTGCTTCTGAGAAAACAATACCAAAAG
GTGTCAAACTTAAAGTATTGAATGATCAGAAGCCACTCAGCATTCACCCT
AAGGTACAAGGGAGGAAAAGTAAAACCTCCAAAGCTAACCCAAAAGGACC
CATGAAGATATGGGTACCTAAATCTGAATTGGCCAAAAATGCAGGTGTGC
TTAAGGGCAAGAGAGAAACAAAGGTCATGGTACCTAGACAGCGGATGTTC
AAGGCACATGACTGGAGAGAAAGCTTTGTTCCTTACCCTTACAATGAAAG
ATGGAGGAGAAGTGAAGTTTGGTGGCAACCAAACTGGAAAGATCATTGGT
ACAGGTACTATTGGTAATTCCTCCATCTCAATTAATAATGTGTGGCTAGT
AGATGGTCTGAAGCATAACCTATTGAGCATAAGTCAATTTTGTGACAATG
GGTATGATGTAACGTTCAGTAAGACCAACTGCACACTAGTTAACAAGGAT
GACAAATCCATTACATTCAAGGGAAAGAGAGTTGAGAATGTCTATAAAAT
AAATTTCTCTGATCTGGCTGATCAGAAGGTAGTTTGCCTTCTGTCAATGA
ATGATAAAAAATGGGTATGGCATAAAAGGTTGGGACATGCTAATTGGAGA
TTAATTTCTAAAATTAGCAAGTTACAACTGGTCAAAGGATTGCCTAACAT
TGATTATCATTCAGATGCACTTTGTGGTGCATGTCAGAAAGGGAAAATTG
TGAAAAGTTCGTTCAAATCTAAAGACATTGTATCAACCTCCAGACCCTTA
GAATTACTCCATATTGATCTTTTTGGTCCAGTTAACACTGCATCCTTATA
TGGAAGTAAATATGGATTAGTCATTGTTGATGATTACAGCAGATGGACTT
GGGTAAAATTCATTAAAAGTAAAGACTATGCATGTGAAGTGTTTAGCAGC
TTCTGCACTCAAATACAATCTGAAAAAGAATTGAAAATTTTGAAAGTCAG
AAGTGATCATGGTGGAGAATTTGAAAATGAGCCATTTGAACTTTTTTGTG
AAAAACATGGGATTCTCCATGAGTTTTCTTCTCCTAGAACTCCACAACAA
AATGGGGTTGTAGAGAGAAAGAACAGAACCTTACAAGAAATGGCCAGAAC
CATGATCCATGAAAACAACTTAGCTAAACATTTTTGGGCAGAAGCAGTCA
ATACTTCATGTTATATTCAAAATAGGATCTATATCAGACCTATGTTGGAG
AAAACAGCATATGAACTCTTTAAAGGAAGAAGACCCAATATCTCTTACTT
TCATCAGTTTGGATGTACCTGTTACATCTTAAACACTAAAGACTATCTGA
AGAAATTTGATGCCAAGGCTCAAAGAGGAATCTTTTTAGGTTACTCTGAA
AGGTCAAAGGCATACAGAGTGTATAATTCAGAAACACAATGTGTTGAAGA
ATCTATGCATGTAAAATTTGATGATAGAGAGCCTGGAAGTAAAACTTCAG
AGCAAAGTGAAAGTAATGCAGGTACAACTGATTCTGAAGATGCATCAGAA
TCTGATCAACCTTCTGATTCTGAAAAGTATACAGAAGTTGAATCTAGTCC
AGAAGCTGAAATCACTCCAGAAGCTGAGTCTAATTCAGAAGCAGAACCTA
GCTCAAAAGTACAGAATGAAATTGCTTCTGAGGACTTTCAAGATAACACT
CAGCAGGTTATTCAACCTAAATTCAAGCACAAATCTTCACATCCTGAGGA
GTTAATCATTGGAAGCAAAGATAGTCCTAGAAGAACAAGATCACATTTTA
GACAAGAAGAGTCTTTAATAGGACTGCTTTCAATAATTGAGCCCAAAACT
GTTGAAGAAGCTCTCTCAGATGATGGATGGATATTAGCTATGCAAGAAGA
GCTAAATCAATTCCAAAGGAATGATGTGTGGGATCTGGTACCCAAACCTT
CTCAGAAGAACATTATTGGAACAAAATGGGTATTCAGAAACAAGCTGAAT
GAACAAGGAGAAGTAACCAGAAACAAAGCCAGACTTGTTGCTCAAGGCTA
CAGTCAACAAGAAGGCATTGATTACACTGAAACATTTGCTCCAGTTGCAA
GATTGGAAGCAATCAGGTTACTTCTATCCTACGCAATTAATCATGGCATA
ATATTATATCAAATGGATGTCAAAAGTGCCTTTCTTAATGGTGTCATTGA
AGAAGAAGTGTATGTTAAACAACCTCCTGGGTTTGAGGATCTTAAGCATC
CTGACCATGTTTATAAACTTAAGAAATCACTATATGGCTTGAAACAAGCT
CCCAGAGCTTGGTATGATAGACTAAGTAATTTCTTAATTAAAAATGATTT
TGAAAGAGGACAAGTTGACACAACACTCTTCAGAAGGACTCTTAAGAAAG
ATATTTTGATTGTGCAAATATATGTTGATGATATAATATTTGGTTCTACT
AATGCATCTATTTGCAAAGAATTTTCTAAGTTAATGCAGGATGAATTTGA
AATGAGTATGATGGGAGAATTGAAATTCTTTCTGGGAATTCAAATCAACC
AAAGTAAAGAAGGAGTATATGTTCATCAAACAAAATATACAAAGGAGCTT
CTGAAGAAGTTCAAGCTAGAAGACTGTAAAATGATGAACACTCCAATGCA
TCCAACCTGCACCTTAAGCAAAGAAGATACTGGAACAGTAGTAGACCAGA
AGCTTTACAGAGGTATGATTGGTTCTCTGTTATACCTCACTGCATCTAGA
CCTGATATTTTATTCAGTGTATGCTTGTGTGCAAGATTTCAATCAGATCC
TAGAGAATCTCATTTAACTGCAGTTAAGAGAATCTTCAGGTATCTGAAAG
GAACAACTAATCTTGGACTCCTGTATAGGAAATCCCTAGATTATAAGTTG
ATTGGATTCTGTGATGCTGATTATGCTGGTGATAGGATTGAAAGAAAATC
AACCAGTGGAAATTGTCAATTCCTGGGAGAGAATCTGATATCCTGGGCAA
GCAAAAGACAAGCAACTATTGCTATGTCTACAGCGGAAGCAGAGTACATT
TCAGCTGCAAGTTGTTGCACACAACTACTTTGGATGAAACATCAGTTGGA
AGACTATCAGATCAATGCTAACAGTATTCCCATTTATTGTGATAATACTG
CTGCTATTTGTTTGTCAAAGAATCCAATTCTACATTCAAGAGCCAAGCAT
ATTGAAATCAAACACCATTTTATCAGAGACTATGTTCAAAAAGGAATTTT
AGATATACAATTCATTGATACTGAACATCAATGGGCTGACATATTTACAA
AACCTTTGTCTGTTGAAAGATTTGATTTTATTAAGAAAAATTTGAACATG
CATTTTGTGTCTGATTGAAAAATTGCTTGCCTCTGAATAAGAAGTTTGGT
TCTGAAGTTTATTCAGAAGCATTTTGGTTCATCAGAAGCTCTTAATTGAG
GTTCTGAGGAAAATGTGCTTCTGAAGATGACGTCAGCACTAAAACTTCAG
AAGTGTTATTCTTTGCTTCTGAATAGCTTGGTTAGTGGGAACGGTGGAAG
TTACTTTATGTAACAGCTGTCTCATTACCCAAAAGGTAGTTTTCTGAAGA
GTCTCTGACGTGGTTTATTTGTATTGGAGTATAACAAAAAGGGCAATGAT
GTTTTATTCGCTTTTTAACATACTTACACGCGCCCCCAATTTGTCATTAA
TGTTGTGTTTGTTTGTCCCCTCTGAATTACAAACGTTTTAATAAAAACAC
TAAGTCATTTCACACACTTCTCACTTCACAACAAACACTTTCTATTTTCT
TCTCAACCCTCTGCGAACGTAAGCGCATTCTCTCAACCTCTCAAAAACTC
TTTAGAACCCTAAAACCACTTCATATCAATGGCATCTTCAAGTTCTGCCG
GTGGTTCTTCATCGAATATGGATATAGATACTCCTGCTTATGAAATCAAA
GGAAGAACTATGTCGATTGAGGAATGGGATCTAATCATTCAAGCGGAAAA
TCCAGTGGATTTCACTTCTCTAACTCATCATGGATGCGACTTGGTAAGAT
TCTACAAAAAGCAGAAGCTGATGAGTTACTTCAGTCTTCTCAACGGTCCT
ACTTATGAAGTGCTTGTCAGACAATTCTGGGTAAGAGCTTCAGTGTTTGA
CAAAGTTGCTACTAAACAGGAAGAAGCTCAGATGATTCTGGTTGATCCTA
CTTTGGAGGGAAAAACCAGAGAAGAAATGGGTCTACTCGCCTTCACTGGG
ACTGAGATTAGATCAAACGTCATGGGGATTCCTGTAACAATCAATGAGCA
TGTGATTGCTCAAGCCATGAGAAGGGATGCTTCTGGGACATACGATGGAG
AAGAGATTCCTAACCCCAGAACAAGCCCATGGAAGGAGATAGTAAACAAC
ACTATCTACGGATCAAAGGATGCTAAGCCTTACAGCACCTTAAGCATGGA
AAAGAAAATGCTGCTGAAGATCCAAAATGAAAACATTTTTCCCAAAGGTG
GAGGAAATGATCAACCTTCACTTGGTCACAAAGTCTTTCTGCATCACACC
ATCTCTCAGGAAACAACAATGAACGTTCCCAAGTATATGTTTAAATACAT
GATCAAGGAACTCAAGAAGAGCCAGATGGAGAACAGGAAGTTTGTTCCCT
ATGGAAGGCTGCTCTCCATAATCTTTCAAGAAGGAGGACTCCTAAGTGCC
CTGAAAGACGTGGGTATTTATGATAATCAGAAGCTGGGAGCAGTCACAGG
AAAAATAATCAATGGGGCAACTCTAGTCAAGATGAGGCTGATTTCAACAT
GCAGGAAACTAGATACAGATATGCATGAATCTGATGTCATATCTGATCTA
GTCACTCATCACATCCCTATCTGCAAGAAAGATCCCCTGGATGTGCAGAG
GGCCTACATCTTAGACTACTACAAGAGCTACAACAAGAAAATCAGCCTGA
AAGATATCCCAGAAGAAATGTATGGTGGTGATCTGCCTGTGGCCAAAGGC
AGAAACTCTAAAAAGAAGCAGATCACCAAGGAAGAATACCTTGCTGAAGA
TGCTACTGAGGTGGGTGCTCAGAAGCATAAGAAAGCTAAGAAGGAAAAAT
CTGCTATGTCCACCATTCTTGAGGAAGTGGAGGATTTGGATGATGTCCCT
CTTATCAGAAAAAGGACAAGGAGTACTCAAGAAACAGCAGAACAGCCTGC
TTCTGAACAAGCTGGTTCTGAACAAGCTGCTTCTGATCAAGCTGCTTCTG
AAAAGCCTTCAAGTCCCAAAAATAAAAGAGAAGCTGCTCTTCAGACCATC
AAAAGGAAGAGGTCTAATTCAACAAGAAATCTGAAGACAGCTGAAGGAAG
AAGGGAAGAAATGTTGAAAGAACTGGAAGAGAACTGGGATGAAGACTCTA
ACCCCAAGAAGGCAAAAAGGACTGCAACTTCTGAGCCCATAGTCATGCCC
AGCTTCGAAATGACTGCAGAAATGGAGCAGTATACTAGGGAGGTTGCTGC
ATCCAAGATAGCAGAGAAGAAAAGGATGAAGATTTTGTATGAAGAAGAAA
GGGATGAACGTCTCAAGGCTGCAGGGTATGTGCCTACTCCTGACATTGCT
GCTTTAGCATCGGAGTTAGAAACTGTTAAGTATGGAGCAACTCTGCTTTC
TCAAGCCTTGAAGAATAAGCAAGCTTCAGGAGCAACTTCATCAGAACCAG
CTTCAGAAGCTCCAGAAGTAGTTCATCCAGAAGCTCAGTCTTCAGGTAAT
CCATCTAATGCTCCAACTAATACTCAGATTCCATCTCTACCCTCTTCACC
CTCTTCATCATCAACAGAATCAGATGACAAACCCCTTAGCCAACACATAG
ACAAGCTTCTTAAAACCAAACCTACCAAACTAACAGATTTAGGAACACTT
GACTGGGAGCAAACTCAAATAGAATTTTCTAAGAATAGAATTAAACTTTG
TGAGAAATTCAATTTGCCTCCTACTCATCCACTCTATCCAGATAATCCTG
AACCTGTTAGTGTACAACAACCTCAACCCAACCCAGAACCTACAACAAAC
TCACCACATAACTCAACCACACAAAAAGCCTCTGAAGTAGCTTCAGATGC
AACTACTTCAGAAACTCCCCAACACCAAGAATCTTCAACCCTTCACAACT
TAGAAAAACATCTAGGTGGTGAAATGCAACCAACACCCACTAAGGCCTCT
AAGACAGTTCCTGAAAAGACTGTTTTGGAAACCCAAACAGAAACCCAAAC
CATCCCTGAGCAAACTGTTCAGGAGCAAACTGCCTCTGAACAAGTTGCTT
CTGACCAAACAGCTCCTGACCATCAAACAATACCCTCTGACCATCAAACA
ACAGAACAACAACAACCAGACTCACCCACTATAATAGACTTAACCTCTGA
CCAACCAACCACATCAAATACAACTCAAACTGAACCTTCACCCATCCCTG
ACCATATCCTAGAGTCTGAGTATATAGAGGAACAGCTGATCAGACTTAGT
GATGAGATTCAGGCACTGATTCTTCGCAGAACAGTTCCTGCACCTCCTAT
TCACTATTATGATCAGTGGATAGATCTTCAGAAGAGCTTTGATGAGTTGC
TGGATCAACTCAGAACCAAATGTGTGTCATCTCACTCTGCAATGCTGAAG
AAGCTTTTGGATGATATGCATGAAGCAGCTAAGGACAAAGAGCTGAATTA
TGTACCTCTTCTGGACATCACTCCTTTCTATCCTGAAGAAGAGTATATCA
CAAGAGCTGCAAGAATTCATGCTGGGCATGTAAGAAGAATGAGGGAAAAG
GATGAGCTACTTAAGAAGAAAGATGAACAGATCAAGTATCTCTTAGAACA
GCTGTATAAGCAAGCCCAACCTTAGTTGCACACCCAACTCTAGCTTGTTT
TTACTTTTGTTCTGTGTAGTCTTATCTTTGTACCTTAACCTTCATTTATA
AATATTATCATTGTTTCTGAAATATTATGTTCTATTTTTTTTAACTCTAA
TGATATTTATTGATTTTAATGTCATATGCTCTGATACTTCTTGCTCTGAT
ACTTATTATGTTTTTATTTGGTTATATGCTCTGCTACTCTGTCTTTTGTT
CTTATTCTTTTTTGTTGATGACAAAAGGGGGAGTAAATGTATAGTATTTT
TAAGGCACTGAGCCCTGCTATAACCACTTCTAAATTTCTTTTAAATACTT
CTGATTTGATTTTATAAGTATTTTATTGAAATTTAATTAATAAGAATAGA
ACTTAGGGGGAGCTTACAAACCTCACCTTAAAGAACTATTAGACTCAGGG
GGAGCTTACAAACCTCTGTCCCAGTAGTCAACTTATTAATTAGATCAACA
ACAATTGAACATTTTAAATACTATTGTTTGTCATCATCAAAAAGGGGGAG
ATTGTTGGAACAAAATGTGTTTCACAATGAACCTTATTAAGTTTTGATGA
TAACAAGGTATTAAAAATTGTCAATTGGTTATTACTAATAATTGTTCAAG
TGTACAGGACCAAAGGCTACTCAAGTTATTTCAATAGGTCTTGGAAGAAC
AATGGAAAGAAAAAGAAATTCTGAGCATCTGAAGAAAACTGCTCCTGAAG
CTAAACTGCTCCTGAAGCTAAACTGCTCCTGAAGAGATGACGTCATCAGA
AGCAGAAAGTCATCAGAAGCAATATTTTCATCAGAAGCAAAAGTTTTCAT
CAGAAGCAATATTTTCACCAGAAGCTACATTTGATCCTTTAATCAAACTG
AAGATTCAAAGTTGCTGATTCTCAATTCAGTCTTATCAAAGAAGAACGAA
GAACTGAAAGGGAGGTATCAACGGATATATGGATAACACTGAGCACTTGT
CTCTCATTAATAGAGTTGACAAAGTACAAGTGTACAACCACTACCTCCAC
TACTCTGTTTTCTGTCTACGCTACAAGACAAAACAACAGCCATGCCTGCA
GAATTTGTACAACTCAAGATGGGAATGAATTTGAAGTTTATTCTTCAAAG
GACTACACCCAAATCAGGCAAAGGATCACTGGTGGATAATCAAAGGATTT
CAAACGACTCTTTAGACGTGCTGATTATCTCAACGTCTCTTTCACGCCTC
TATATAAAGGAGTGAAGACTTGAAGATAAAATAGAGATATACATAAGTTC
AAAAGCGCCAAAACTCTGTCAATTTGATTCTACAAAGCACACTGAATTTC
TGCACTGATTTGATACATCTTAGAAATTCAAAGTCTAGAGTCTTTTCTGT
ATTGTATTGTGAACACCACTGATTGTATATCAAGTGTTCAATTCAAACTC
AATTCTCTGTATTTTTGTTTGATTAGAAGTCTCTTGCCTGCGTGCTTGAG
CATTAGAAGTCTCTTGCTTAGTGCTTGAGCATTGGAAGACTCTTGCGTGT
GTGCTTGAGCATAGTTTTGTGAAGTCTCATACTTAGAAAGTATTGAGCAG
TTGTAATCTTTGTGATTATAGTGAAATCTCCTTGGAAGTGCAAGGGGGAC
TGGACTACTTCCGTGTTGTGGAAGGAACCAGGATAACTGCTTGTGTCTTT
GTCTTTCTTTTCTCTGCTCTGTTCTTTTCCGCTGCAATCTGACTCTGATC
ATTTCATCAGAAGCAATCAAACTGCTTCTGAAGTTTTATCAGAAGAAGTA
TTTTTTAAGAGAAAAAGAAAACACAATTCAACCCCCCCCCTTCTTGTGTT
TTTCACCTTCA
>Mtr1.3
TGTTGGAACAAAATGTGTTTCACAATGAACCTTATTAAGTTTTGATGATA
ACAAGGTATTAAAAATTGTCAATTGGTTATTACTAATAATTGTTCAAGTG
TACAGGACCAAAGGCTACTCAAGTTATTTCAATAGGTCTTGGAAGAACAA
TGGAAAGAAAAAGAAATTCTGAGCATCTGAAGAAAACTGCTCCTGAAGCT
AAACTGCTCCTGAAGCTAAACTGCTCCTGAAGAGATGACGTCATCAGAAG
CAGAAAGTCATCAGAAGCAAAAGTTTTCATCAGAAGCAATATTTTCACCA
GAAGCTACATTTGATCCTTTAATCAAACTGAAGATTCAAAGTTGCTGATT
CTCAATTCAGTCTTATCAAAGAAGAACGAAGAACTGAAAGGGAGGTATCA
ACGGATATATGGAAAGCACTGAGCACTTGTCTCTCATTAATAGAGTTGAC
AAAGTACAAGTGTACAACCACTACCTCCACTACTCTGTTTTCTGTCTACG
CTACAAGACAAAACAACAGCCATGCCTGCAGAATTTGTACAACTCAAGAT
GGGAATGAATTTGAAGTTTATCCTTCAAAGGACTACACCCAAATCAGGCA
AAGGATCACTGGTGGATAATCAAAGGATTTCAAACGACTCTTTAGACGTG
CTGATTATCTCAACGTCTCTTTCACGCCTCTATATAAAGGAGTGAAGACT
TGAAGATAAGATAGAGATATACATAAGTTCAAAAGCGCCAAAACTCTGTC
AATTTGATACTACAAAGCACACTGAATTTCTGCACTGATTTGATACATCT
TAGAAATTCAAAGTCTAGAGTCTTTTCTGTATTGTATTGTGAACACCACT
GATTGTATATCAAGTGTTCAATTCAAACTCAATTCTCTGTATTTTTGTTT
GATTAGAAGTCTCTTGCCTGCGTGCTTGAGCATTAGAAGTCTCTTGCTTA
GTGCTTGAGCATTGGAAGACTCTTGCGTGTGTGCTTGAGCATTGTTTTGT
GAAGTCTCATACTTTGAAAGTATTGAGCAGTTGTAATCTTGTGATTATAG
TGAAATCTCCTTGGAAGTGCAAGGGGGACTGGACTACTTCCGTGTTGTGG
AAGGAACCAGGATAACTGCTTGTGTCTTTGTCTTTCTTTTCTCTGCTCTG
TTCTTTTCCGCTGCAATCTGACTCTGATCACTTCATCAGGAGCAATCAAA
CTGCTTCTGAAGTTTTATCAGAAGAAGAATTTTTAGACAGAAAAAGAAAA
CACAATTCAACCCCCCCTTCTTGTGTTTTTCTAACCTTCAATTGGTATCA
GAGCCTGCTCTGTTATCACAGCACTTAACCGTGTTACAGTTCAAGATCTA
TTAGAAAAACATGTCTGGAGATGAGGAATCAACTACTACAAAATACACAA
GTGTCAAGCATGACTATGATACTGCTGACAAGAAAACAGACTCTGGAAAA
GCTCCAAAGTTTAATGGAGATCCAGAAGAGTTTTCATGGTGGAAAACTAA
TATGTACAGCTTTATCATGGGATTGGATGAAGAGCTATGGGATATACTGG
AAGATGGAGTTGATGATCTGGATTTGGATGAAGAAGGAGCTGCTATAGAC
AGAAGAATACATACTCCTGCTCAGAAGAAGCTTTATAAGAAACACCACAA
GATAAGAGGAATCATTGTGGCTTCTATACCTCGCACCGAATACATGAAAA
TGAGTGACAAATCTACTGCGAAGGCCATGTTTGCTTCTCTATGTGCAAAC
TTTGAAGGCAGCAAGAAAGTAAAAGAGGCTAAAGCTTTGATGTTAGTTCA
TCAGTATGAACTTTTCAGAATGAAGGATGATGAGAGTATAGAAGAAATGT
ACTCAAGATTTCAAACTTTAGTTTCTGGATTGCAGATACTGAAGAAAAGC
TATGTTGCTTCTGATCATGTTAGTAAGATTTTGAGAAGCTTACCTTCAAG
ATGGAGACCCAAAGTAACTGCTATTGAGGAAGCTAAGGATCTAAATACTT
TAAGTGTTGAAGATCTTGTTAGCTCACTCAAAGTGCATGAAATGAGTTTA
AATGAGCATGAAACCTCTAAGAAGAGTAAATCCATTGCTTTACCATCTAA
AGGAAAGACCTCAAAGTCTTCCAAAGCCTACAAAGCCAGTGAATCTGAAG
AAGAATCACCTGATGGAGATTCTGATGAAGATCAATCTGTAAAGATGGCT
ATGCTGTCCAACAAGCTTGAGTATCTGGCAAGGAAGCAGAAGAAATTTTT
GAGCAAGAGAGGTAGCTACAAGAACTTCAAGAAAGAAGATCAGAAGGGAT
GCTTCAATTGTAAGAAGCCTGGTCATTTCATTGCTGATTGCCCTGATCTT
CAGAAGGAGAAGTTTAAAGGCAAATCCAAGAAATCAAGCTTCAACTCCAG
TAAATTCAGAAAGCAAATCAAAAAGAGCTTGATGGCGACCTGGGAAGATT
TGGATAGTGAATCTGGTTCTGATAAAGAAGAAGCTGATGATGATGCTAAG
GCAGCCGTTGGGTTAGTGGCAACAGTATCATCAGAAGCAGTATCAGAAGC
TGAATCAGATTCAGAAGATGAAAATGAGGTATATTCCAAAATCCCTAGAC
AAGAACTTGTTGATTCTCTAAAAGAACTTTTATCACTGTTTGAACACAGA
ACCAATGAGTTGACAGATTTAAAAGAAAAATATGTTGATTTGATGAAACA
ACAAAAATCAACTCTATTGGAACTGAAAGCTTCTGAAGAAGAACTCAAAG
GGTTTAACCTCATATCAACAACATATGAAGATAGACTCAAGAGTCTTTGT
CAGAAGCTACAAGAAAAATGTGATAAAGGTTCAGGCAATAAACATGAGAT
TGCCTTGGATGATTTTATTATGGCTGGAATAGACAGAAGCAAAGTTGCTT
CTATGATCTACAGCACATACAAGAACAAAGGCAAAGGGATTGGATATTCT
GAGGAGAAATCCAAAGAATACAGTCTCAAGAGCTACTGTGATTGTATCAA
GGATGGATTGAAATCCACCTTTGTGCCTGAAGGTACAAATGCTATAACTG
CTGTTCAGTCAAAACCTGAAGCTTCAGGTTCACAGGCTAAGATCACATCA
AAGCCAGAGAATCTTAAGATCAAGGTAGTGACAAAATCTGATCCTAAGAG
TCAAAAGATTAAAATTCTGAAAAGATCAGAACCTGTTCATCAGAATCTGA
TTAAACCAGAATCTAAAATTCCAAAACAAAAGGATCAGAAGAACAAAGCA
GCTACTGCTTCTGAGAAAACAATACCAAAAGGTGTCAAACCTAAAGTATT
GAATGATCAGAAGCCACTCAGCATTCACCCTAAGGTACAAGGGAGGAAAA
GTAAAACCTCCAAAACTAACCCAAAAGGACCCATGAAGATATGGGTACCT
AAATCTGAATTGGCCAAAAATGCAGGTGTGCTTAAGGGCAAGAGAGAAAC
AAAGGTCATGGTACCTAGACAGCGGATGTTCAAGGCACATGACTGGAGAG
AAAGCTTTGTTCCTTACCCTTACAATGAAAGATGGAGGAGAAGTGAAGTT
TGGTGGCAACCAAACTGGAAAGATCATTGGTACAGGTACTATTGGTAATT
CCTCCATCTCAATTAATAATGTGTGGCTAGTAGATGGTCTGAAGCATAAC
CTATTGAGCATTAGTCAATTTTGTGACAATGGGTATGATGTAACGTTCAG
TAAGACCAACTGCACACTAGTCAACAAGGATGACAAATCCATTACATTCA
AGGGAAAGAGAGTTGAGAATGTCTATAAAATAAATTTCTCTGATCTGGCT
GATCAGAAGGTAGTTTGCCTTCTGTCAATGAATGATAAAAAATGGGTATG
GCATAAAAGGTTGGGACATGCTAATTGGAGATTAATTTCTAAAATTAGCA
AGTTACAACTGGTCAAAGGATTGCCTAACATTGATTATCATTCAGATGCA
CTTTGTGGTGCATGTCAGAAAGGGAAAATTGTGAAAAGTTCTTTCAAATC
TAAGGACATTATATCAACCTCCAGACCCTTAGAATTACTCCATATTGATC
TTTTTGGTCCAGTTAACACTGCATCTTTATATGGAAGTAAATACGGATTA
GTCATTGTTGATGATTACAGCAGATGGACTTGGGTAAAATTCATTAAAAG
TAAAGACTATGCATGTGAAGTGTTTAGCAGCTTCTGCACTCAAATACAAT
CTGAAAAAGAATTGAAAATTTTGAAAGTCAGAAGTGATCATGGTGGAGAA
TTTGAAAATGAGCCATTTGAACTTTTTTGTGAAAAACATGGGATTCTCCA
TGAGTTTTCTTCTCCTAGAACTCCACAACAAAATGGGGTTGTAGAAAGAA
AGAACAGAACCTTACAAGAAATGGCCAGAACCATGATCCATGAAAACAAT
TTAGCTAAACATTTTTGGGCAGAAGCAGTCAATACTTCATGTTATATTCA
AAATAGGATCTATATCAGACCTATGTTGGAGAAAACAGCATATGAACTCT
TTAAAGGAAGAAGACCCAATATCTCTTACTTTCATCAGTTTGGATGTACT
TGTTACATCTTAAACACTAAAGACTATCTGAAGAAATTTGATGCCAAGGC
TCAAAGAGGAATCTTTTTAGGTTACTCTGAAAGGTCAAAGGCATACAGAG
TGTATAATTCAGAAACACAATGTGTTGAAGAATCTATGCATGTAAAATTT
GATGATAGAGAGCCTGGAAGTAAAACTTCAGAGCAAAGTGAAAGTAATGC
AGGTACAACTGATTCTGAAGATGCATCAGAATCTGATCAACCTTCTGATT
CTGAAAAGTATACAGAAGTTGAATCTAGTCCAGAAGCTGAAATCACTCCA
GAAGCTGAGTCTAATTCAGAAGCAGAACCTAGCCCAATAGCACAGAATGA
AATTGCTTCTGAGGACTTTCAAGATAACACTCAGCAGGTTATTCAACCTA
AATTCAAGCACAAATCTTCACATCCTGAGGAGTTAATCATTGGAAGCAAA
GATAGTCCTAGAAGAACAAGATCACATTTTAGACAAGAAGAGTCTTTAAT
AGGACTGCTTTCAATAATTGAGCCTAAAACCGTTGAAGAAGCTCTCTCAG
ATGATGGATGGATATTAGCTATGCAAGAAGAGCTAAATCAATTCCAAAGG
AATGATGTGTGGGATCTGGTACCCAAACCTTCTCAGAAGAACATTATTGG
AACAAAATGGGTATTCAGAAACAAGCTGAATGAACAAGGAGAAGTAACCA
GAAACAAAGCCAGACTTGTTGCTCAAGGCTACAGTCAACAAGAAGGCATT
GATTACACTGAAACATTTGCTCCAGTTGCAAGATTGGAAGCAATCAGGTT
ACTTCTATCCTACGCAATTAATCATGGCATAATATTATATCAAATGGATG
TCAAAAGTGCCTTTCTTAATGGAGTCATTGAAGAAGAAGTGTATGTTAAA
CAACCTCCTGGGTTTGAGGATCTTAAACATCCTGACCATGTTTATAAACT
TAAGAAATCACTATATGGCTTGAAACAAGCTCCCAGAGCTTGGTATGATA
GACTAAGTAATTTCTTAATTAAAAATGATTTTGAAAGAGGGCAAGTTGAC
ACAACACTCTTCAGAAAGACTCTTAAGAAAGATATTTTGATTGTGCAAAT
ATATGTTGATGATATAATATTTGGTTCTACTAATGCATCTCTTTGCAAAG
AATTTTCTAAGTTAATGCAGGATGAATTTGAAATGAGTATGATGGGAGAA
TTGAAATTCTTTCTGGGAATTCAAATCAACCAAAGTAAAGAAGGAGTATA
TGTTCATCAAACAAAATATACAAAGGAGCTTCTGAAGAAGTTCAAGCTAG
AAGATTGTAAAGTGATGAACACTCCAATGCATCCAACCTGCACCTTAAGC
AAAGAAGATACTGGAACAGTAGTAGACCAGAAGCTTTACAGAGGTATGAT
TGGTTCTCTGTTATACCTCACTGCATCTAGACCTGATATTTTATTCAGTG
TATGCTTGTGTGCAAGATTTCAATCAGATCCTAGAGAATCTCATTTAACT
GCAGTTAAGAGAATCTTCAGGTATCTGAAAGGAACAACTAATCTTGGACT
CCTTTATAGGAAATCCCTAGATTATAAGTTGATTGGATTCTGTGATGCTG
ATTATGCTGGTGATAGGATTGAAAGAAAATCAACCAGTGGAAATTGCCAA
TTCCTGGGAGAGAATCTGATATCCTGGGCAAGCAAAAGACAAGCAACTAT
TGCTATGTCTACAGCAGAAGCAGAGTACATTTCAGCTGCAAGTTGTTGCA
CACAACTGCTTTGGATGAAACATCAGTTGGAAGACTATCAGATCAATGCT
AACAGTATTCCCATTTATTGTGATAATACTGCTGCTATTTGTTTGTCAAA
GAATCCAATTCTACATTCAAGAGCCAAGCATATTGAAATCAAACACCATT
TTATCAGAGACTATGTTCAAAAAGGAATTTTAGATATACAATTCATTGAT
ACTGAACATCAATGGGCTGATATATTTACAAAACCTTTGTCTGTTGAAAG
ATTTGATTTTATTAAGAAAAATTTGAACATGCATTTTGTGTCTGATTGAA
AAATTGCTTGCCTCTAAATAAGAAGTTTGGTTCTGAAGTTTATTCAGGAG
CATTTTGGTTCATCAGAAGCTCTTAACTGAGGTTCTGAGGAAAATGTGCT
TCTGAAGATGACGTCAGCACTAAAACTTCAGAAGTGTTATTCTTTGCTTC
TGAATAGCTTGGTTAGTGGGAACGGTGGAAGTTACTTTATGTAACAGCTG
TCTCATTACCCAAAAGGTAGTTTTCTGAAGAGTCTCTGACGTGGTTTATT
TGTATTGGAGTATAACAAAAAGGGCAATGATGTTTTTATTCGCTTTTTGA
CGTACTTACACGCGCCCCCAATTTGTCATTAATGCTGTGTTTGTTTGTCC
CCTCTGAATTACAAACGTTTTAATAAAAACACTAAGTCATTTCACACACT
TCTCACTTCACAACAAACACTTTCTATTTTTCTTCTCAACCCTCTGCGAA
CGTAAGCGCATTCTCTCATCCTCTCAAAAACTCTTTAGAACCCTAAAACC
ACTTCATATCAATGGCTTCTTCAAGTTCTGCAACTGGTTCATCATCAAAC
AAACAACAAGGAGAAGCTCCTGCATATGAGATAAAGGGAAGAACCATGTC
AATCGAAGAATGGGAATTAATTATTCAAGCGGAAAATCCAGTGGATTTCG
CTTCTCTAACTCACCATGGATGCGACTTGGTAAAATTTTACAAGAAGCAA
AAATTGATGGGTTATTTCAGTCTTCTCAATGGTCCCATTTATGAAGTGCT
GGTAAGACAATTCTGGGTTAGAGCTTCAGTGTATGACAAAGTTGCTGCAA
AACAGGAAGAAGCTCAGATGATCCTGGTTAATCCTACCATGGAGGGAAAG
ACCAGAGAAGAGATGGGTCTACTTCCCTTCACAGGGACTGAGATTAGATC
ATCTGTCATGGGCATTCCAGTCACCATCAATGAGCACGTGATTGCTCAAG
CCATGAGAAGGGATGCTTCTGGAACGTATGATGGAGAAGAAATTCCCAAT
CCAAGAACAAGCCCCTGGAAAGAAATTGTTAACAACACCATTTACGGATC
AAAGGATGCTAAGTCTTACAGCACCTTAAGCATGGAAAAGAAAATGCTGC
TGAAGATCCAGAATAAAAACATTTTTCCCAAAGGTGGAGGAAATGATCAA
CCCTCTCTTGGTCATAAGGTCTTTCTGCATCACACCATCACTCAAGAAAC
AACAATGAATGTTCCCAAGTACATGTTTAAGTACATGATCAAGGAACTCA
AGAAGAGCCAGATGGAGAACAGAAAGTTCGTTCCTTATGGAAGGCTGCTC
TCCATAATTTTCCAGGAAGGAGGAATCTTAAGTGTCCTAAAGGATGTGGG
CATTTATGACAATCAGAAGCTGGGAGCAGTCACAGGAAAGATAATAAATG
GGGCAACCTTGGTCAAAATGAAGCTGGTCTCAACTTGCCAGAAACTAGAT
TCAGATATGCATGAATCTGATGTCATATCTGATCTAGTCTCTAATGAGAT
ACACATATGCAAGAAGGATCCTCTGGATGTTCAAAGGGCATACATTTTGG
ACTTCTACACAACCTACAACAAGAAAATCAGCTTAAAGGATGTCCCTGAT
GAAATGTATGGTGGTGCTCTGCCTGTGGCCAAAAGCAGAAAGTCCAAGAA
GAAGCAGATCACCAAGGAAGAGTATCTAGCTGATGATGCTACTGAGAAGG
GTGCTCAGAAGCATCAGAAAGCTATGAAAGAAAAAACTGCTATGTCCACC
ATTCAGGAAGAAGTGGAGGATTTGGATGATGTCCCTCTTATCAAGAAAAG
GACAAGGAGCACTCAAGAAACAGCAGAACAGCCTGCTTCTGAACAAGCTG
CTTCTGAAAAGCCTCCAAGTCCCAAAAGGAAAAGAGAAGCTGCTCTTCAG
ACCATCAAAAGGAAGAGGTCTAATTTAACAAGAAATCTGAAGACAGCTGA
AGGAAGAAGGGAACAAATGATGGAAGAACTGGAAGAGAACTGGGATGAAG
ACTCAAGCCCTAAGAAAGCAAAAAGGACTGCAACTTCTGAGCCCATAGTC
ATGCCCAGCTTCGAAATGACTGAAGAAATGAAGCAGTATACTAGGGAGGT
TGCTGCATCCAAGATAGCCGAGAAGAAAAGGATGAAGATGTTGTTTGAGA
AAGAAAGGGATGAACGTCTCAAGGCTGCAGGGTATGTGCCTACTCCTGAC
ATTGCTGCTTTATCATCAGAGTTAGAAACTGTTAAGTATGGAGCAACTCT
GCTTTCTCAAGCCTTGAAGAATAAGCAAGCTTCAGGAGCAACTTCATCAG
AACCAACTTCAGAAGCTCCAGAAGCAGTTCATCCAGAAGCTCAGTCTTCA
GGTAATCCATCTAATGCTCCAACTAATACTCAGATTCCATCTCTACCCTC
TTCACCCTCTTCATCATCAACAGAATCAGATGACAAACCCCTTAGCCAAC
ACATAGACAAGCTTCTAAAAACCAAACCTACCAAACTAACAGATTTAGGA
ACACTTGACTGGGAGCAAACTCAAATAGAATTTTCTAAGAATAGAATTAA
ACTTTGTGAGAAATTCAATTTGCCTCCTACTCATCCTCTCTATCCAGATA
ATCCTGAACCTGTTAGTGTACAACAACCTCAACCAAACCCAGAACCTACA
ACAAACTCACCACATAACTCAACCACACAAAAAGCCTCTGAAGTAGCTTC
AGATGCAACTACTTCAGAAACCCCCCAACACCAAGAATCCTCAACCCTTC
ACAACTTAGAAAAACATCTAGGTGGTGAAATGCAACCAACACCCACTAAA
GCCTCTAAGACAGTTCCTGAAAAGACTGTTTTGGAAACCCAAACAGAAAC
CCAAACCATCCCTGAGCAAACTGTTCAGGAGCAAACTGCCTCTGAACAAG
TTGCTTCTGACCAAACAGCTCCTGACCATCAAACAATACCCTCTGACCAT
CAAACAACAGACCAACAACAACCAAACTCACCCACAATAATAGACTTAAC
CTCTGACCAACCAACCACATCAAATACAACTCAAACTGAACCTTCACCCA
TCCCTGACCATATCCTAGAGTCTGAGTATATAGAGGAACAGCTGATCAGA
CTTAGTGATGAGATTCAGGCACTGATTCTTCGCAGAACAGTTCCTGCACC
TCCTATTCACTATTATGATCAGTGGATGGATCTTCAGAAGAGCTTTGATG
AGTTGCTGGATCAACTCAGAACCAAATGTGTGTCATCTCACTCTGCAATG
CTGAAGAAGCTTTTGGATGATATGCATGAAGCAGCTAAGGACAAAGAGCT
GAATTATGTACCTCTTCTGGACATCACTCCTTTCTATCCTGAAGAAGAGT
ATATCACAAGAGCTGCAAGGATTCATGCTGGGCATGTAAGAAGAATGAGG
GAAAAGGATGAGCTACTTAAGAAGAAAGATGAACAGATCAAGTATCTCTT
AGAACAGCTGTATAAGCAAGCCCAACCTTAGTTGCACACCCAACTCTAGC
TTGTTTTTACTTTTGTTCTGTGTAGTCTTATCTTTGTACCTTAACCTTCA
TTTATAAATATTATGTTCTATTTTTTAACTCTAATGATATTTATTGATTT
TAATGTCATATGCTCTGATACTTCTTGCTCTGATACTTATTATGTTTTTA
TTTTGTTTTGCTCTGATACTCTTTCTTTTGTTTCTATTCTTTTTGTTGAT
GACAAAAGGGGGAGTAAATGTATAGTATTTTTAAGGCACTGAGCCCTACT
ATAACAACTTCTACATTTCTTTTAAATACCTCTGATTTGATTTTTTATGA
GTATTTTATTGAAATTTAATTAATAAGAATAGAACTTAGGGGGAGCTTAC
AAACCTCACCTTAAAGATCTATTAGACTCAGGGGGAGCTTACAAACCTCT
GTCCCAGTAGTCAACTTATTAATTAGATCAACAACAATTGAACATTTTAA
ATACTATTGTTTGTCATCATCAAAAAGGGGGAGATTGTTGGAACAAAATG
TGTTTCACAATGAACCTTATTAAGTTTTGATGATAACAAGGTATTAAAAA
TTGTCAATTGGTTATTACTAATAATTGTTCAAGTGTACAGGACCAAAGGC
TACTCAAGTTATTTCAATAGGTCTTGGAAGAACAATGGAAAGAAAAAGAA
ATTCTGAGCATCTGAAGAAAACTGCTCCTGAAGCTAAACTGCTCCTGAAG
CTAAACTGCTCCTGAAGAGATGACGTCATCAGAAGCAGAAAGTCATCAGA
AGCAGAAAGTCATCAGAAGCAAAAGTTTTCATCAGAAGCAATATTTTCAC
CAGAAGCTACATTTGATCCTTTAATCAAACTGAAGATTCAAAGTTGCTGA
TTCTCAATTCAGTCTTATCAAAGAAGAACGAAGAACTGAAAGGGAGGTAT
CAACGGATATATGGAAAGCACTGAGCACTTGTCTCTCATTAATAGAGTTG
ACAAAGTACAAGTGTACAACCACTACCTCCACTACTCTGTTTTCTGTCTA
CGCTACAAGACAAAACAACAGCCATGCCTGCAGAATTTGTACAACTCAAG
ATGGGAATGAATTTGAAGTTTATCCTTCAAAGGACTACACCCAAATCAGG
CAAAGGATCACTGGTGGATAATCAAAGGATTTCAAACGACTCTTTAGACG
TGCTGATTATCTCAACGTCTCTTTCACGCCTCTATATAAAGGAGTGAAGA
CTTGAAGATAAGATAGAGATATACATAAGTTCAAAAGCGCCAAAACTCTG
TCAATTTGATACTACAAAGCACACTGAATTTCTGCACTGATTTGATACAT
CTTAGAAATTCAAAGTCTAGAGTCTTTTCTGTATTGTATTGTGAACACCA
CTGATTGTATATCAAGTGTTCAATTCAAACTCAATTCTCTGTATTTTTGT
TTGATTAGAAGTCTCTTGCCTGCGTGCTTGAGCATTAGAAGTCTCTTGCT
TAGTGCTTGAGCATTGGAAGACTCTTGCGTGTGTGCTTGAGCATTGTTTT
GTGAAGTCTCATACTTTGAAAGTATTGAGCAGTTGTAATCTTGTGATTAT
AGTGAAATCTCCTTGGAAGTGCAAGGGGGACTGGACTACTTCCGTGTTGT
GGAAGGAACCAGGATAACTGCTTGTGTCTTTGTCTTTCTTTTCTCTGCTC
TGTTCTTTTCCGCTGCAATCTGACTCTGATCACTTCATCAGGAGCAATCA
AACTGCTTCTGAAGTTTTATCAGAAGAAGAATTTTTAGACAGAAAAAGAA
AACACAATTCAACCCCCCCTTCTTGTGTTTTTCTAACCTTCA
>Mtr1.4
TGTTGGAACAAAATGTGTTTCACAATGAACCTTATTAAGTTTTGATGATA
ACAAGGTATTAAAAATTGTCAATTGGTTATTACTAATAATTGTTCAAGTG
TACAGGACCAAAGGCTACTCAAGTTATTTCAATAGGTCTTGGAAGAACAA
TGGAAAGAAAAAGAAATTCTGAGCATCTGAAGAAAACTGCTCCTGAAGCT
AAACTGCTCCTGAAGAGATGACGTCATCAGAAGCAGAAAGTCATCAGAAG
CAAAAGTTTTCATCAGAAGCAATATCTTCACCAGAAGCTACATTTGATCC
TTTAATCAAACTGAAGATTCAAAGTAGCTGATTTTCAATTCAGTCTTATC
AAAGAAGAACGAAGAATTGAAAGGGAGGTATCAACGGATATATGGATAGC
ACTGAGCTCTTGTCTCTCGTTAATAGAGTTGACAAAGTACAAGTGTACAA
CCACTACCTCCACTACTCTGTTTTCTGTCTACGCTACAAGACAAAACAAC
AGCCATGCCTGCAGAATTGTACACTCAAGATGGGAAGGAATTTGAAGTTT
ATTCTTCAAAGGACTACACCCAAATCAGGCAAAGGATCACTGGTGGATAA
TCAAAGGATTTCAAACGACTCTTTAGACGTGCTGATTATCTCAACGTCTC
TTTCACGCCTCTATAAAAAGGAGTGAAGACTTGAAGATAATATAGAGAAA
TACATAAGTTCAAAAGCGCCAAAACTCTGTCAATTTGATTCTACAAAGCA
CACTGAATTTCTGCACTGATTTGATACATCTTAGAAATTCAAAGTCTAGA
GTCTTTTCTGTATTGTATTGTGAACACCACTGATTGTATATCAAGTGTTC
AATTCAAACTCAATTCTCTGTATTTTTGTTTGATTAGAAGTCTCTCGCCT
GCGTGCTTGAGCATTAGAAGTCTCTTGCTTAGTGCTTGAGCATTGGAAGA
CTCTTGCGTGTGTGCTTGAGCATAGTTTTGTGAAGTCTCATACTTAGAAA
GTATTGAGCAGTTGTAATCTTTGTGATTATAGTGAAATCTCCTTGGAAGT
GCAAGGGGGACTGGACTACTTCCGTGTTGTGGAAGGAACCAGGATAACTG
CTTGTGTCTTTGTCTTTCTTTTCTCTGCTCTGTTCTTTTCCGCTGCAATC
TGACTCTGATCATTTCATCAGAAGCAATCAAACTGCTTCTGAAGTTTTAT
CAGAAGAAGTATTTTTTAAGAGAAAAAGAAAACACAATTCAACCCCCCCT
TCTTGTGTTTTTCACCTTCAATTGGTATCAGAGCTTGCTCTGTTATCACA
GCACTTAACCGTGTTACAGTTCAAGATCTATTAGAAAAACATGTCTGGAG
ATGAGGAATCAGTTACTACAAAATACACAAGTGTCAAGCATGACTATGAT
ACTGCTGACAAGAAAACAGACTCTGGAAAAGCTCCAAAGTTTAATGGAGA
TCCAGAAGAGTTTTCATGGTGGAAAACTAATATGTACAGCTTTATCATGG
GATTGGATGAAGAGCTATGGGATATACTGGAAGATGGAGTTGATGATCTG
GATTTGGATGAAGAAGGAGCTGCTATAGACAGAAGAATACATACTCCTGC
TCAGAAGAAGCTTTATAAGAAACATCACAAGATAAGAGGAATCATTGTGG
CTTCTATACCTCGCACCGAATACATGAAAATGAGTGACAAATCTACTGCG
AAGGCTATGTTTGCTTCTCTATGTGCAAACTTTGAAGGCAGCAAGAAAGT
AAAAGAGGCTAAAGCTTTGATGCTAGTTCATCAGTATGAACTTTTCAGAA
TGAAGGATGATGAGAGTATAGAAGAAATGTACTCAAGATTTCAAACTTTA
GTTTCTGGATTGCAGATACTGAAGAAAAGCTATGTTGCTTCTGATCATGT
TAGTAAGATTTTGAGAAAGCTTACCTTCAAGATGGAGACCCAAAGTAACT
GCTATTGAGGAAGCTAAGGATCTAAATACTTTAAGTGTTGAAGATCTTGT
TAGCTCACTCAAAGTGCATGAAATGAGTTTAAATGAGCATGAAACCTCTA
AGAAGAGTAAATCCATTGCTTTACCATCTAAAGGAAAGACCTCAAAGTCT
TCCAAAGCCTACAAAGCCAGTGAATCTGAAGAAGAATCACCTGATGGAGA
TTCTGATGAAGATCAATCTGTAAAGATGGCTATGCTGTCCAACAAGCTTG
AGTATCTGGCAAGGAAGCAGAAGAAATTTTTGAGCAAGAGAGGTAGCTAC
AAGAACTTCAAGAAAGAAGATCAGAAGGGATGCTTCAATTGTAAGAAGCC
TGGTCATTTCATTGCTGATTGCCCTGATCTTCAGAAGGAGAAGTTTAAAG
GCAAATCCAAGAAATCAAGCTTCAACTCCAGTAAATTCAGAAAGCAAATC
AAAAAGAGCTTGATGGCGACCTGGGAAGATTTGGATAGTGAACCTGGTTC
TGATAAAGAAGAAGCTGATGATGATGCTAAGGCAGCCGTTGGGTTAGTGG
CAACAGTATCATCAGAAGCAGTATCAGAAGCTGAATCAGATTCAGAAGAT
GAAAATGAGGTATATTCCAAAATCCCTAGACAAGAACTTGTTGATTCTCT
AAAAGAACTTTTATCACTGTTTGAACACAGAACCAATGAGTTGACAGATT
TAAAAGAAAAATATGTTGATTTGATGAAACAACAAAAATCAACTCTATTG
GAACTGAAAGCTTCTGAAGAAGAACTCAAAGGGTTTAACCTCATATCAAC
AACATATGAAGATAGACTCAAGAGTCTTTGTCAGAAGCTACAAGAAAAAT
GTGATAAAGGTTCAGGCAATAAACATGAGATTGCCTTGGATGATTTTATT
ATGGCTGGAATAGACAGAAGCAAAGTTGCTTCTATGATCTACAGCACATA
CAAGAACAAAGGCAAAGGGATTGGATATTCTGAGGAGAAATCCAAAGAAT
ACAGTCTCAAGAGCTACTGTGATTGTATCAAGGATGGATTGAAATCCACC
TTTGTGCCTGAAGGTACAAATGCTATAACTGCTGTTCAGTCAAAACCTGA
AGCTTCAGGTTCACAGGCTAAGATCACATCAAAGCCAGAGAATCTTAAGA
TCAAGGTAATGACAAAATCTGATCCTAAGAGTCAAAAGATTAATATTCTG
AAAAGATCAGAACCTGTTCATCAGAATCTGATTAAACCAGAATCTAAAAT
TCCAAAACAAAAGGATCAGAAGAACAAAGCAGCTACTGCTTCTGAGAAAA
CAATACCAAAAGGTGTCAAACCTAAAGTATTGAATGATCAGAAGCCACTC
AGCATTCACCCTAAGGTACAAGGGAGGAAAAGTAAAACCTCCAAAACTAA
CCCAAAAGGACCCATGAAGATATGGGTACCTAAATCTGAATTGGCCAAAA
ATGCAGGTGTGCTTAAGGGCAAGAGAGAAACAAAGGTCATGGTACCTAGA
CAGCGGATGTTTAAGGCACATGACTGGAGAGAAAGCTTTGTTCCTTACCC
TTACAATGAAAGATGGAGGAGAAGTGAAGTTTGGTGGCAACCAAACTGGA
AAGATCATTGGTACAGGTACTATTGGTAATTCCTCCATCTCAATTAATAA
TGTGTGGCTAGTAGATGGTCTGAAGCATAACCTATTGAGCATTAGTCAAT
TTTGTGACAATGGGTATGATGTAACGTTCAGTAAGACCAACTGCACACTA
GTCAACAAGGATGACAAATCCATTACATTCAAGGGAAAGAGAGTTGAGAA
TGTCTATAAAATAAATTTCTCTGATCTGGCTGATCAGAAGGTAGTTTGCC
TTCTGTCAATGAATGATAAAAAATGGGTATGGCATAAAAGGTTGGGACAT
GCTAATTGGAGATTAATTTCTAAAATTAGCAAGTTACAACTGGTCAAAGG
ATTGCCTAACATTGATTATCATTCAGATGCACTTTGTGGTGCATGTCAGA
AAGGGAAAATTGTGAAAAGTTCTTTCAAATCTAAAGACATTGTATCAACC
TCCAGACCCTTAGAATTACTCCATATTGATCTTTTTGGTCCAGTTAACAC
TGCATCTTTATATGGAAGTAAATACGGATTAGTCATTGTTGATGATTACA
GCAGATGGACTTGGGTAAAATTCATTAAAAGTAAAGACTATGCATGTGAA
GTGTTTAGCAGCTTCTGCACTCAAATACAATCTGAAAAAGAATTGAAAAT
TTTGAAAGTCAGAAGTGATCATGGTGGAGAATTTGAAAATGAGCCATTTG
AACTTTTTTGTGAAAAACATGGGATTCTCCATGAGTTCTCTTCTCCTAGA
ACTCCACAACAAAATGGGGTTGTAGAAAGAAAGAACAGAACCTTACAAGA
AATGGCCAGAACCATGATCCATGAAAACAACTTAGCTAAACATTTTTGGG
CAGAAGCAGTCAATACTTCATGTTATATTCAAAATAGGATCTATATCAGA
CCTATGTTGGAGAAAACAGCATATGAACTCTTTAAAGGAAGAAGACCCAA
TATCTCTTACTTTCATCAGTTTGGATGTATTTGTTACATCTTAAACACTA
AAGACTATCTGAAGAAATTTGATGCCAAGGCTCAAAGAGGAATCTTTTTA
GGTTACTCTGAAAGGTCAAAGGCATACAGAGTGTATAATTCAGAAACACA
ATGTGTTGAAGAATCTATGCATGTAAAATTTGATGATAGAGAGCCTGGAA
GTAAAACTTCAGAGCAAAGTGAAAGTAATGCAGGTACAACTGATTCTGAA
GATGCATCAGAATCTGATCAACCTTCTGATTCTGAAAAGTATACAGAAGT
TGAATCTTGTCCAGAAGCTGAAATCACTCCAGAAGCTGAGTCTAATTCAG
AAGCAGAACCTAGCCCAAAAGTACAGAATGAAAGTGCTTCTGAGGACTTT
CAAGATAACACTCAGCAGGTTATTCAACCTAAATTCAAGCACAAATCTTC
ACATCCTGAGGAGTTAATCATTGGAAGCAAAGATAGTCCTAGAAGAACAA
GATCACATTTTAGACAAGAATAGTCTTTAATAGGACTGCTTTCAATAATT
GAGCCTAAAACTGTTGAAGAAGCTCTCTCAGATGATGGATGGATATTAGC
TATGCAAGAAGAGCTAAATCAATTCCAAAGGAATGATGTGTGGGATCTGG
TACCCAAACCTTCTCAGAAGAACATTATTGGAACAAAATGGGTATTCAGA
AACAAGCTGAATGAACAAGGAGAAGTAACCAGAAACAAAGCCAGACTTGT
TGCTCAAGGCTACAGTCAACAAGAAGGCATTGATTACACTGAAACATTTG
CTCCAGTTGCAAGATTGGAAGCAATCAGGTTACTTCTATCCTACGCAATT
AATCATGGCATAATATTATATCAAATGGATGTCAAAAGTGCTTTTCTTAA
TGGTGTCATTGAAGAAGAAGTGTATGTTAAACAACCTCCTGGGTTTGAGG
ATCTTAAGCATCCTGACCATGTTTATAAACTTAAGAAATCACTATATGGC
TTGAAACAAGCTCCCAGAGCTTGGTATGATAGACTAAGTAATTTCTTAAT
TAAAAATGATTTTGAAAGAGGACAAGTTGACACAACACTCTTCAGAAGGA
CTCTTAAGAAAGATATTTTGATTGTGCAAATATATGTTGATGATATAATA
TTTGGTTCTACTAATGCATCTCTTTGCAAAGAATTTTCTAAGTTAATGCA
GGATGAATTTGAAATGAGTATGATGGGAGAATTGAAATTCTTTCTGGGAA
TTCAAATCAACCAAAGTAAAGAAGGAGTATATGTTCATCAAACAAAATAT
ACAAAGGAGCTTCTGAAGAAGTTCAAGCTAGAAGATTGTAAAGTGATGAA
CACTCCAATGCATCCAACCTGCACCTTAAGCAAAGAAGATACTGGAACAG
TAGTAGACCAGAAGCTATACAGAGGTATGATTGGTTCTCTGTTATACCTC
ACTGCATCTAGACCTGATATTTTATTCAGTGTATGCTTGTGTGCAAGATT
TCAATCAGATCCTAGAGAATCTCATTTAACTGCAGTTAAGAGAATCTTCA
GGTATCTGAAAGGAACAACTAATCTTGGACTCCTGTATAGGAAATCCCTA
GATTATAAGTTGATTGGATTCTGTGATGCTGATTATGCTGGTGATAGGAT
TGAAAGAAAATCAACCAGTGGAAATTGTCAATTCCTGGGAGAGAATCTGA
TATCCTGGGCAAGCAAAAGACAAGCAACTATTGCTATGTCTACAGCAGAA
GCAGAGTACATTTCAGCTGCAAGTTGTTGCACACAACTACTTTGGATGAA
ACATCAGTTGGAAGACTATCAGATTAATGCTAACAGTATTCCCATTTACT
GTGATAATACTGCTGCTATTTGTTTGTCAAAGAATCCAATTCTACATTCA
AGAGCCAAGCATATTGAAATCAAACACCATTTTATCAGAGACTATGTTCA
AAAAGGGATTTTAGATATACAATTCATTGATACTGAACATCAATGGGCTG
ATATATTTACAAAACCTTTGTCTGTTGAAAGATTTGATTTTATTAAGAAA
AATTTGAACATGCATTTTGTGTCTGATTGAAAAATTGCTTGCCTCTGAAT
AAGAAGTTTGGTTCTGAAGTTTATTCAGAAGCATTTTGGTTAATCAGAAG
CTCTTAACTGAGGTTCTGAGGAAAATGTGCTTCTGAAGATGACGTCAGCA
CTAAAACTTCAGAAGTGTTATTCTTTGCTTCTGAATAGCTTGGCTAGTGG
GAACGTTGGCAGTTACTTTATGTAACAGCTGTCCCATTACCCAAAAGGTA
GTTTTCTGAAGAGTCTCTGACGTGGTCTATTTGTATTGGAGTATAACAAA
AAAGGGCAATGATGTTTTTATTCGCTTTTTAACATACTTACACGCGCCCC
CAATTTGTCATTAATGCTGTGTTTGTTTGTCCCCTCTGAATTACAAACGT
TTTAATAAAAACACTAAGTCATTTCACACACTTCTCACTTCACAACAAAC
ACTTTCTAATTTCTTCTCAACCCTCTGTGTAAGTAAGCACATTCTCTCAA
CCTCTCAAAACACCTTAGAACCCTAATTCTACTTAAAATCAATGGCATCT
TCAAGTTCTGCCGGTGGTTCTTCATCGAATATGGATATAGATACTCCTGC
TTATGAAATCAAAGGAAGAACTATGTCGATTGAGGAATGGGATCTAATCA
TTCAAGCGGAAAATCCAGTGGATTTCACTTCTCTAACTCATCATGGATGC
GACTTGGTAAGATTCTACAAAAAGCAGAAGCTGATGAGTTACTTCAGTCT
TCTCAACGGTCCTACTTATGAAGTGCTTGTCAGACAATTCTGGGTAAGAG
CTTCAGTGTTTGACAAAGTTGCTGCTAAACAGGAAGAAGCTCAGATGATT
CTGGTTGATCCTACTTTGGAGGGAAAAACCAGAGAAGAAATGGGTCTACT
CGCCTTCACTGGGACTGAGATTAGATCAAACGTCATGGGGATTCCTGTAA
CAATCAATGAGCAAGTGATTGCTCAAGCTATGAGAAGGGATGCTTCTGGG
ACATACGATGGAGAAGAGATTCCTAACCCCAGAACAAGCCCATGGAAGGA
GATAGTAAACAACACTATCTACGGATCAAAGGATGCTAAGCCTTACAGCA
CCTTAAGCATGGAAAAGAAAATGCTGCTGAAGATCCAAAATGAAAACATT
TTTCCCAAAGGTGGAGGAAATGATCAACCTTCACTTGGTCACAAAGTCTT
TCTGCATCACACCATCTCTCAGGAAACAACAATGAATGTTCCCAAGTATA
TGTTTAAATACATGATCAAGGAACTCAAGAAGAGCCAGATGGAGAACAGG
AAGTTTGTTCCCTATGGAAGGCTGCTCTCCATAATCTTTCAAGAAGGAGG
ACTCCTAAGTGCCCTGAAAGACGTGGGTATTTATGATAATCAGAAGCTGG
GAGCAGTCACAGGAAAAATAATCAATGGGGCAACTCTAGTCAAGATGAGG
CTGATTTTAACTTGCAAGAAACTAGATACAGATATGCATGAATCTGATGT
CATATCTGATCTAGTCACTCATCACATCCCTATCTGCAAGAAAGATCCCC
TGGATGTGCAGAGGGCCTACATCTTGGACTACTACAAGAGCTACAACAAG
AAAATCAGCCTGAAAGATATCCCAGAAGAAATGTATGGTGGTGATCTGCC
TGTGGCCAAAGGCAGAAAATCTAAAAAGAAGCAGATCACCAAGGAAGAAT
ACCTTGCTGAAGATGCTACTGAGGTGGGTGCTCAGAAGCATAAGAAAGCT
AAGAAGGAAAAATCTGCTATGTCCACCATTCTTGAGGAAGTGGAGGATTT
GGATGATGTCCCTCTTATCAGAAAAAGGACAAGGAGTACTCAAGAAACAG
CAGAACAGCCTGCTTCTGAACAAGCTGGTTCTGAACAAGCTGCTTCTGAT
CAAGCTGCTTCTGAAAAGCCTTCAAGTCCCAAAAATAAAAGAGAAGCTGC
TCTTCAGACCATCCAAAGGAAGAGGTCTAATTTAACAAGAAATCTGAAGA
CAGCTGAAGGAAGAAGGGAAGAAATGTTGAAAGAACTGGAAGAGAACTGG
GATGAAGACTCAAGCCCCAAGAAGGCAAAAAGGACTGCAACTTCTGAGCC
CATAGTCATGCCCAGTTTTGAAATGACTGAAGAAATGAGGCAGTATACTA
GGGAGGTTTCTGCATCCAAGATAGCAGAAAAGAAAAGGATGAAGATTTTG
TATGAAAAAGAAAGGGATGAGCGTCTCAAGGCTGCAGGGTATGTGCCTAC
TCCTGACATTGCTGCTTTAGCTTCTGAGTTAGAGCAAGAAACAGTTCAGT
ATGGAGCAACTCTGCTTTCTCAAGCCTTGAAGAATAAGCAAGCTTCAGGA
ACAACTTCATCAGAACCAGTTTCAAAGGCTCCAGAAGCAATTCCTCCAGA
AGCTCAGTCCTCAGGTAATCCATCTAAAGCTCCAACTAATACTCAGTCTC
CATCTCTACCCTCTTCACCCTCTTCATCATCCACAGAATCAGATGACCAA
CCCCTTAGCCAACATATAGACAAGCTTCTAAAAACCAAACCTACCAAACT
AACAGAATTTGGAACACTTGACTATGAGAGTACTCAAATAGAATTTTCAA
AAAATAGGATAAAACTTTGTGAGAAATTCAATTTGCCTACTACTCATCCA
CTATATCCAGATATTCCAGAGCCTGTTAGTATACAACAACCTGAACCCAA
CCAAGAACCTAACCAAACTCCACAAAGAGCCTCTGAAGTAGTTTCAGATG
CAACTACTTCAGAAACCCCCCAACACCAAGAATCCTCAACCCTTCACAAC
TTAGAAAAACATCTAGGTGGTGAAATGCAACCAACACCCACTAAGGCCTC
TAAGACAGTTTCTGAAAAGACTGTCTTGGAAACCCAAACAGAAACCCAAA
CAGAAACCCAAACCATCCCTGAGCAAACTGTTCAGGAGCAAACTGCTTCT
GAACAAGTTGCTCCTGACCAAACAACTTCTGACCAAACAACAGAACAACA
ACAACAACCAGATTCACCCACTATAATAGACTTAACCTCTGACCAACCTT
CCACATCAAATACAACTCAAACTGAACCTTCACCCATCCCTGACCATATC
CTGGAGTCTGAGTATATAGAGGAACAACTGATCAGACTTAGTGATGAGAT
TCAGGCACTGATTCTTCGCAGAACAGTTCCTGCACCTCCTATTCACTATT
ATGATCAGTGGATGGATCTACAGAAGAGCTTTGATGAGCTGCTGGATCAG
CTTAGAACTAAATGTGTGTCATCTCACTCTGCTATGCTGAAGAAGCTTTT
GGATGATATGCATGAAGCAGCTAAGGAGAAAGAGCTGAATTTTGTGCCTC
TGCTGGACATCACTCCTTTCTATCCAGAAGAAGAGTACATCACTAGGGCT
GCTAGAATTCAGGCTGGATATAAAAGAATAATGAGGGAAAAGGATGAGCT
ACTTCAGAAGAAGGATGATCAGATCAAGTATCTCTTAGAACAGTTGTATA
AGCAAGCCCAACCTTAGTTGCACACCCAACTCTAGCTTGTTTTTTACTTT
TGTTCTTCGTAGCTGTGTCCTTGTATCTTAATCTTCTTTATATATATTAT
CATTGTTTCTGGATCTTGTGCTTTTTCACCTTCAATATGTTTTACAAGCT
TTAACTCTGATGATATTTACTGTTTAATGCTGCTTGCTCTGATACTCTTT
CTTTTGTTTCTATTCTTTTTGTTGATGACAAAAGGGGGAGTAAATGTATA
GTATTTTTTAAGGCACTGAGCCCTACTCTAAATTTCTTTTAAATACTTCT
GATTTGATTTTATAAGTATTTTATTGAAATTTAATTAATAAGAATAGAAC
TTAGGGGGAGCTTACAAACCTCACCTTAAAGATCTATTAGACTCAGGGGG
AGCTTACAAACCTCTGTCCCAGTAGTCAACTTATTAATTAGATCAACAAC
AATTGAACATTTTAAATACTATTGTTTGTCATCATCAAAAAGGGAGAGAT
TGTTGGAACAAAATGTGTTTCACAATGAACCTTATTAAGTTTTGATGATA
ACAAGGTATTAAAAATTGTCAATTGGTTATTACTAATAATTGTTCAAGTG
TACAGGACCAAAGGCTACTCAAGTTATTTCAATAGGTCTTGGAAGAACAA
TGGAAAGAAAAAGAAATTCTGAGCATCTGAAGAAAACTGCTCCTGAAGCT
AAACTGCTCCTGAAGAGATGACGTCATCAGAAGCAGAAAGTCATCAGAAG
CAAAAGTTTTCATCAGAAGCAATATCTTCACCAGAAGCTACATTTGATCC
TTTAATCAAACTGAAGATTCAAAGTAGCTGATTTTCAATTCAGTCTTATC
AAAGAAGAACGAAGAATTGAAAGGGAGGTATCAACGGATATATGGATAGC
ACTGAGCTCTTGTCTCTCGTTAATAGAGTTGACAAAGTACAAGTGTACAA
CCACTACCTCCACTACTCTGTTTTCTGTCTACGCTACAAGACAAAACAAC
AGCCATGCCTGCAGAATTGTACACTCAAGATGGGAAGGAATTTGAAGTTT
ATTCTTCAAAGGACTACACCCAAATCAGGCAAAGGATCACTGGTGGATAA
TCAAAGGATTTCAAACGACTCTTTAGACGTGCTGATTATCTCAACGTCTC
TTTCACGCCTCTATAAAAAGGAGTGAAGACTTGAAGATAATATAGAGAAA
TACATAAGTTCAAAAGCGCCAAAACTCTGTCAATTTGATTCTACAAAGCA
CACTGAATTTCTGCACTGATTTGATACATCTTAGAAATTCAAAGTCTAGA
GTCTTTTCTGTATTGTATTGTGAACACCACTGATTGTATATCAAGTGTTC
AATTCAAACTCAATTCTCTGTATTTTTGTTTGATTAGAAGTCTCTCGCCT
GCGTGCTTGAGCATTAGAAGTCTCTTGCTTAGTGCTTGAGCATTGGAAGA
CTCTTGCGTGTGTGCTTGAGCATAGTTTTGTGAAGTCTCATACTTAGAAA
GTATTGAGCAGTTGTAATCTTTGTGATTATAGTGAAATCTCCTTGGAAGT
GCAAGGGGGACTGGACTACTTCCGTGTTGTGGAAGGAACCAGGATAACTG
CTTGTGTCTTTGTCTTTCTTTTCTCTGCTCTGTTCTTTTCCGCTGCAATC
TGACTCTGATCATTTCATCAGAAGCAATCAAACTGCTTCTGAAGTTTTAT
CAGAAGAAGTATTTTTTAAGAGAAAAAGAAAACACAATTCAACCCCCCCC
TTCTTGTGTTTTTCACCTTCA
>Mtr1.5
TGTTGGAACAAAATGTGTTTCACAATGAACCTTATTAAGTTTTGATGATA
ACAAGGTATTAAAAATTGTCAATTGGTTATTACTAATAATTGTTCAAGTG
TACAGGACCAAAAGGCTACTCAAGTTATTTCAATAGGTCTTGGAAGAACA
ATAGAAAGAAAAAGAAATTCTGAGCATCTGAAGAAAACTGCTCCTGAAGC
TGAAGTGCTTCTGAAGTGATGACGTCATCAGAAGCAGAAGGTCATCAGAA
GCAAAAGTTTTCATCAGAAGCAATATCTTCACCAGAAGCTACGTTTGATC
CTTTAATCAAACTGAAGATTCAAAGTAGTTGATTCTCAATTCAGTCTTAT
CCAAGAAGAACGAAGAATTGAAAGGGAGGTATCAACGGATATATGGATAG
CACTGAGCACTTGTCTCTCGTTAATAGAGTTGACAAAGTACAAGTGTACA
ACCACTACCTCCACTACTCTGTTTTCTGTCTACGCTACAAGACAAAACAA
CAGCCATGCCTGCAGAATTTGTACGTTCAAGATGGGAATAAATTTGAAGC
TTATTCTTCAAAGGACTACACCCAAATCAGGCAAAGGATCACTGGTGGAT
AATCAAAGGATTTCAAACGACTCTTTAAGACGTGCTAATTATCTCAACGT
CTCTTTCACGCCTCTATATAAAGGAGTGAAGACTTGAAGATTGTAGATAG
AGATACATAAGTTCAAAAGCGCCAAAACTCTGTCAATTTGATTCTACAAA
GCACACTGAATTTTTGCACTGATTTGATACATCTTAGAAATTCAAAGTCT
AGAGTCTTTACTGTATTGTATTGTGAACACCACTGATTGTATATCAAGTG
TTCAAGTCAAACTCAATTCTCTGTATTTTTGTTTGATTAGAAGTCTCTTG
CCTGCGTGCTTGAGCATTAGAAGTCTCTTGCTTAGTGCTTGAGCATTGGA
AGACTCTTGCGTGTGTGCTTGAGCATTTTTGTGAAGTCTCATACTTAGAA
AGTATTGAGCAGTTGTAATCTTTGTGATTATAGTGAAATCTCCTTGGAAG
TGCAAGGGGGACTGGACTACTTCCGTGTTGTGGAAGGAACCAGGATAACT
GCTTGTGTCTTTGTCTTTCTTTTCTCTGCTCTGTTCTTTTCCCCTGCAAT
CTGACTCTGATCATTTCATCAGAAGCAATCAAACTGCTTTTGAAGTTTTA
TCAGAAGAAGTATTTTTTAAGAGAAAAAGAAAACACAATTCAACCCCCCA
CCCCCCTTCTTGTGTTTTTCACCTTCAATTGGTATCAGAGCTTGCTCTGT
TATCATAGCACTTAACCGTGTTACAGCTCAAGATCTATTAGAAAAACATG
TCTGAAGATGAGGAATCAGTTACTACAAAATACACAAGTGTCAAGCATGA
CTATGATACTGTTGACAAGAAAACAGACTCTGGAAAAGCTCCAAGGTTTA
ATGGAGATCCAGAAGAGTTTTCATGGTGGAAAACTAATATGTACAGCTTT
ATCATGGGATTGGATGAAGAGTTATGGGACATACTGGAAGATGGAGTTGA
TGATCTGGATTTGGATGAAGAAGGAGCTGCTATAGACAGAAGAATACATA
CTCCTGCTCAGAAGAAGCTTTATAAGAAACACCACAAGATAAGAGGAATC
ATTGTGGCTTCTATACCTCGCACCGAATACATGAAGATGAGTGACAAATC
TACTGCGAAGGCTATGTTTGCTTCTCTATGTGCAAACTTTGAAGGCAGCA
AGAAGGTGAAAGAGGCTAAAGCTTTGATGCTAGTTCATCAGTATGAAATT
TTCAGAATGAAGGATGATGAGAGTATAGAAGAAATGTACTCAAGATTTCA
AACTTTAGTTTCTGGATTGCAAATACTGAAGAAAAGCTATGTTGCTTCTG
ATCATGTTAGTAAGATTTTGAGAAGCTTACCTTCAAGATGGAGACCCAAA
GTAACTGCTATTGAGGAAGCTAAGGATCTAAATACTTTAAGTGTTGAAGA
TCTTGTTAGCTCACTCAAAGTGCATGAAATGAGTTTAAATGAGCATGAAA
CCTCTAAGAAGAGTAAATCCATTGCTTTACCATCTAAAGGAAAGACCTCA
AAATCTTCCAAAGCCTACAAAGCCAGTGAATCTGAAGAAGAATCACCTGA
TGGAGATTCTGATGAAGATCAATCTGTAAAGATGGCTATGCTATCCAACA
AGCTTGAGTATCTGGCAAGGAAGCAGAAGAAATTTTTGAGCAAGAGAGGT
AGCTACAAGAACTCCAAGAAAGAAGATCAGAAGGGATGCTTCAATTGTAA
GAAGCCTGGTCATTTCATTGCTGATTGCCCTGATCTTCAGAAGGAGAAGT
TTAAAGGCAAATCCAAGAAATCAAGCTTCAACTTCAGTAAATTCAGAAAG
CAAATCAAAAAGAGCTTGATGGCAACCTGGGAAGATTTGGATAGTGAATC
TGGTTCTGATAAAGAAGAAGCTGATGATGATGCTAAGGCAGCCATGGGGT
TAGTGGCAACAGTATCATCAGAAGCAGTATCAGAAGCTGAATCAGATTCA
GAAGATGAAAATGAGGTATATTCCAAAATCCCTAGACAAGAACTTGTTGA
TTCTCTAAAAGAACTTTTATCACTGTTTGAACACAGAACCAATGAGTTGA
CAGATTTAAAAGAAAAATATGTTGATTTGATGAAACAACAAAAGACAACT
CTATTGGAACTGAAAGCTTCTGAAGAAGAACTCAAAGGGTTTAACCTCAT
ATCAACAACATATGAAGATAGACTCAAGAGTCTTTGTCAGAAGCTACAAG
AAAAATGTGATAAAGGTTCATGCAATAAACATGAGATTGCCTTGGATGAT
TTTATTATGGCTGGAATAGACAGAAGCAAAGTTGCTTCTATGATCTACAG
CACATACAAGAACAAAGACAAAGGGATTGGATATTCTGAGGAGAAATCCA
AAGAATACAGTCTCAAGAGCTACTATGATTTTATCAAGGATGGATTGAAA
TCCACCTTTGTGCCTGAAGGTACAAATGCTGTAACTGCTGTTCAGTCAAA
ACCTGAAGCTTCTGGTTCACAGGCTAAGATCACATCAAAGCCAGAAAACC
TTAAGTTCAAGGTTATGACAAAATTTGATCCTAAGAGTCAAAAGATTAAA
ATTCTGAAAAGATCAGAACCTGTTCATCAGAATCTGATTAAACCAGAATC
TAAAATCCCAAAACAAAAGGATCAGAAGAACAAAGCAGCTACTGCTTCTG
AGAAAACAATACCCAAAGGTGTCAAACCTAAAGTATTAAATGATCATAAG
CCACTCAGCATTCACCCTAAGGTACAAGGGAGGAAAAGTAAAACCTCCAA
AACTAACCCAAAAGGACCCATGAAGATATGGGTACCTAAATCTGAATTGG
CTAAAAATGCAGGTGTGCCTAAGGGCAAGAGAGAAACAAAGGTCATGGTA
CCTAGACAGCGGATGTTCAAGGCACATGACTGGAGAGAAAGCTTTGTTCC
TTACCCTTACAATGAAAGATGGAGGAGAAGTGAAGTTTGGTGGCAACCAA
ACTGGAAAGATCATTGGTACAGGTACTATTGGTAATTCCTCCATCTCAAT
TAATAATGTGTGGCTAGTAGATGGTCTGAAGCATAACCTATTGAGCATTA
GTCAATTTTGTGACAATGGGTATGATGTAATGTTCAGTAAGACCAACTGC
ACACTAGTCAACAAGGATGACAAATCCATTACATTCAAGGGAAAGAGAGT
TGAGAATGTCTATAAAATAAATTTCTCTGATCTGGCTGATCAGAAGGTAG
TTTGCCTTCTGTCAATGAATGATAAAAAATGGGTATGGCATAAAAGGTTA
GGACATGCTAATTGGAGATTAATTTCTAAAATTAGCAAGTTACAACTGGT
CAAATGATTGCCTAACATTGATTATCATTCAGATGCACTTTGTGGTGCAT
GTCAGAAAGGGAAAATTGTGAAAAGTTCTTTCAAATCTAAAGACATTATA
TCAACCTCCAGACCCTTAGAATTACTCCATATTGATCTTTTTGGTCCAGT
TAACACTGCATCTTTATATGGAAGTAAATATGGATTAGTCATTGTTGATG
ATTACAGCAGATGGACTTGGGTAAAATTCATTAAAAGTAAAGACTATGCA
TGTGAAGTGTTTAGCAGCTTCTGCACTCAAATACAATCTGAAAAAGAATT
GAAAATTTTGAAAGTCAGAAGTGATCATGGTGGAGAATTTGAAAATGAGC
CATTTGAACTTTTTTGTGAAAAACATGGGATTCTCCATGAGTTTTCTTCT
CCTAGAACTCCACAACAAAATGGGGTTGTAGAGAGAAAGAACAGAACCTT
ACAAGAAATGGCCAGAACCATGATCCATGAAAACAACTTAGCTAAACATT
TCTGGGCAGAAGCAGTTAATACTTCATGTTATATTCAAAATAGGATCTAT
ATCAGACCTATGTTGGAGAAAACAACATATGAACTCTTTAAAGGAAGAAG
ACCCAATATCTCTTACTTTCATCAGTTTGGATGTACTTGTTACATCTTAA
ACACTAAAGACTATCTGAAGAAATTTGATGTCAAGGCTCAAAGAGGAATC
TTTTTAGGTTACTCTGAAAGGTCAAAGGCGTACAGAGTGTATAATTCAGA
AACACATTGTGTTGAAGAATCTATGCACGTAAAATTTGATGATAGAGAGC
CTGGAAGTAAAACTCCAGAGCAAAGTGAAAGTAATGCAGGTTCAACTGAT
TCTGAAGATGCATCAGAATCTGATCAACCTTCTGATTCTGAAAAGTATAC
AAAAGTTGAATCTAGTCCAGAAGCTGAAATCACTCCAGAAGCTGAGTCTA
ATTCAGAAGCAGAACCTAGTCCAATAGTACAGAATGAAAGTGCTTCTGAG
GATTTTCAAGGTAACACTCAGCAGGTTATTCAACCTAAATTCAAGCACAA
ATCTTCACATCCTGAGGAGCTAATCATTGGAAGCAAAGATAGTCCTAGAA
GAACAAGATCACACTTCAGACAAGAAGAGTCATTAATAGGATTGCTTTCA
ATAATTGAGCCTAAAACTGTTGAAGAAGCTCTCTCAGATGATGGATGGAT
ATTAGCTATGCAAGAAGAGCTAAATCAATTCCAAAGGAATGATTATAAGT
TGATTGGATTCTGTGATGCTGATTATGCTGGTGACAGGATTGAAAGAAAA
TCAACCAGTGGAAATTGTCAATTCTTGGGAGAGAATCTGATATCTTGGGC
AAGCAAAAGACAAGCAACTATTGCTATGTCTACAGCAGAAGCAGAATACA
TTTCAGCTGCAAGTTGCTGCACACAACTACTTTGGATGAAACATCAGTTG
GAAGACTATCAGATTAATGCTAACAGTATTCCCATCTATTGTGATAATAC
TGCTGCTATTTGTTTGTCAAAGAATCCAATTCTACATTCAAGAGCCAAGC
ATATTGAAATCAAACACCATTTTATCAGAGACTATGTTCAAAAAGGGATT
TTAGATATACAATTCATTGATACTGAACATCAATGAGCTGATATATTTAC
AAAACCTTTATCTGTTGAAAGATTTGATTTTATTAAGAAAAATTTGAACA
TGCATTTTGTGTCTGATTGAAAAATTGCTTGCCTCTGAATAAGAAGTTTG
GTTCTGAAGTCTATTCAGAAGCATCTGGTCCATCAGAAGCTCTTAAATGA
GGTTCTGAGGAAAATGTGCTTCTGAAGATGACGTCAGCGCTAAGACTTCA
GAAGCGATATTCTTTGCTTCTGAATAGCAAGGTTAGTGGGAACGTTGGCA
GTTACTTTTTGTAACAGCTGTCCCATTACCCAAAAGGTAGTTTTCTGAAG
AGTCTCTGACGTGGTCTATTTGTATTGGAGTATAACAAAAAGGGCAATGA
TGTTTTATTTGCTTTTTAACATACTAACACGCGCCCCAATTTGTCATTAA
TGCTATGTTTGTTTGTCTCTTCTGAATTACAAACGTTTTACTTAAAAACA
CTAAGTCAATTCACACACTACTCACTTCACAACAAACACTTTCTATTTTC
TTCTCAACCCTCTGCGAAAGTAAGCGCATTCACTCTTCCTCTCAAAACAC
CGTAGAACCCTAAAACTCATTCAAATTAATGGAAAGCTCAAGTTCTACTG
GTGGTTCTTCATCAAATATGGAAATAGATATTCCGGCCTATGAGATTAAA
GGAAGAACCATGTCTATTGAAGAATGGGAGTTAATCATTCAAGCAGAAAA
TCCAGTGGATTTCACCTCCTTAACTCACCATGGATGCGACCTAGTAAGAT
TCTACAAGAAGCAAAAGCTGATGAATTACTTCAGTCTTCTCAATGGTCCA
ACTTATGAAGTTCTGGTCAGACAATTCTGGGTAAGGGCTTCAGTCTTTGA
CATTGAAGCTGCTAGGCAGGAAGAAGCTCAACTGATTCTGGTTGATCCTA
CTCTAAAGGGAAAAACCAGAGAAGAAATGGGTCTACTCTCCTTCACCGGC
ACAGAGATTAGATCAAATGTCATGGGTATTCCTGTAACCATAAATGAACA
GGTTATTGCTCAAGCCATGGGAAGGGATACCTCTGGCAAATACTTTGGAG
AAGAGATTCCTAATCCAAGAACCAGCTCTTGGAAGGAAATTGTCAATGAG
ACCATTTATGGGTCTAAGGTTGCTCAACCTTACAGCACTTTGAGCATTGA
GAAGAAGTTGCTGCTGAAGATTCAGAATGAAAACATCTTTCCCAAAGGTG
GAGGAAATGATCAACCGTCACTTGGTCACAAGGTTTTTCTGCATCACACC
ATCACTCAAGAGACCACAATGAATGTTCCTAAGTACATGTTCAAGTACAT
GATCAAGGAACTAAAGAAGAGTCAGATGGAAAACAGAAAGTTTGTTCCTT
ATGGAAGGCTACTCTCTGTAATCTTTCAAGGAGGACTGCTAAGTGCCTTG
AAGGATGTTGGCATCTATGATAACCAGAAGCTGGGAGCAGTAACTGGGAA
GATAATCAATGCATCAACACTTGTGAAGATGAAATTGATTCCAGCAAATG
CTCACAAGAAACTAGATTCTGATATGCATGAATCTGATGCAATATCTGAT
CTAGTCACTCATCACATCCCTATCTGCAAGAAGGATCCTCTGGATGTGCA
AAGGGCCTACATCTTGGACTTCTACAAAACTTACAAGAAGAAGATCAGCT
TGAAAGATGTCCCTGAAGAGATGTATGGTGGTGATCTGCCTGTGGCCAAA
GGCAGAAAATCAAAGAAGAAGCAGATCACTAAGGAAGAATATCTTGCTGA
AGATGCTACTGAGAAGGGTGCTCAGAAGCATCAGAAAGTTAAGAAGGAAA
AATCTACTTTGTCCACTATTCTAGAGGAAGTGGAGAACTTAGATGAAGTT
CCTATCATCAGAAAAAGGACAAGGAATGCTCAAGAAACAGCAGAACAGCC
TGCTTCTGAACAAGCTGCATCTGAAGAGCCTCAGAGTCCTAAGAAGAAAA
GAGAAGCTGCTCTTCAAACCATCAAAAGGAAGAGATCTTCAAGAAATTTG
AAGACAGCTGAAGGACGAAGGGAGGAAATGTTGGAAGAGCTTCAAGAAAA
CTGGGATGAAGACTCAAGTCCCAAGAAGGCAAAAATGACTATAACTTCTG
AGACAATAGTCATGCCTAGTTTTGAAGCTTCTGAGGAATTAAAGCAATAT
GCTAGGGAATATTCTGCATCCAAGATAGCAGAAAGGAAAAGGATGAAGGA
ATTGTATGAGAAGCAAAGGGATGAGCGTCTCAAGGCTGCAGGGTATGTGC
CTACTCCTGTCATTGCTGCTTTAGCATCTGAGTTAGAGCAAGAAACAGTT
AAGTATGGAGCAACTCTGCTTTCACAAGCCTTGAAGAATAAGCAAGCTTC
AGGAGCTACTTCATCAGAACCAGTTTCAAAAGCTCCAGAAGCAGTTCATT
CAGAAGCTCAATCTTCAGGTAATTCATCCAAACCTGACATCTATACTCAG
ATTCCATCTCTACCCTCTTCACCCTCATCATCATCAACTGAATCAGATGA
CCAACCCCTTAGCCAACACATAGACAAACTTCTTAGAACCAAACCCACCA
AACTAACAGAATTTGGAACACTTGACTATGAGCAAACTCAAATAGAATTT
TCTAAGAATAGGATTAAACTTTGTGAGAAATTCAATTTTCCTACTACTCA
TCCACTCTATCCAGAAATTCCAGAACTTGTTAGTGTACAACAACCTCAAC
CCAACCAAGAACCTAACCAAACAAACCCACAAAATGACCAAACTCCACAA
AGAGCCTCTGAAGTAGTTTCAGAAGCAACTACTTCAGAAATCCCCCAACA
ACAAGAATCCTCAACCCTTCACAATTTAGAAAAACATTTAGGTGGTGAAA
TGCAACCTACACCTACAAAGGCCTCTAAGACAGTCCCTGAAAAGACTGTG
TTAGAAAACCAACCAACAGAAACCATCCCTGAGCAAACTGTTCCTGAGCA
AACTGTTCCTGAACAAGCTGCTTCTGAACAAGTTGCTTCTGAACAAGTTG
CTCCTGACCATCAAACAACAGAACAACAACAATCAGAACCACCAATAATT
GACCTAACCTCTTCTAACCAACAAACAGCCTCTGATCAACCCTCCACATC
TCATACAACTCAATCTGAACCTTCAACCATCCCTGACTCTATCCTTGAAT
CTGAGTATATAGATGAACAGCTAATCAGGCTTAGTGATGAGATTCAGACA
CTGATTCTTCGCAGAACAGTTCCTGTACCTCCCATTCACTATCTTGATCA
ATGGATGGATCTGAAAAAGAGTTTTGATGACCTGCTGGATCAGCTAAGCT
CTAAGTGTATCTCATCTCACTCTGCCAAGCTGCAAAAGATGTTGGATGAT
ATGGATGAAGCAGCTAGAGTGAAAGAGCTGAATTACGTGCCTCTGCTGGA
CATCACTCCTTTCTATCCAGAAGAAGAGTACATCACAAGGGCTGCAAGAA
TTCATGCTGGGTATAAAAGAAGAATGAGAGAAAAGGATGAGCTACTTAAG
CAGAAGGATGAACAAATTAAGTATCTTTTGGAACAGATGTACAAGCAAGC
CCAACCTTAGTTGCACACCCATTTTTTTTGCTTGTTTTAATCTTTGTTCT
AAGTACTTTAGTTGCACTGCATCTGTATCTTAACTTTTCTATATATATAT
TATCATTGTTTCTGGATCTTGTGCTTTTTCACCTTCAATATTTTTATTAC
AAGCTTTAACTTTGATAATATTTACTGTTTTTAATGCTGCTTGCTCTGAT
ATACTATTTTTAAAAGGTTATATGTATATTCTTTTGTTTTATTTGCTGTG
ATACTCTTTCTTTTGTTTTTATTCTTTTTGTTGATGACAAAAGGGGGAGT
AAATGTATAGTATTTTAAGGCACTGAGCCCCACTATAACCACTTCTAAAC
TTTGTTTAAATACTTCTGATATTATTTTTTATGAGTATTTTATTGAAATT
TAATTAATAAGAATAAAACTCAGGGGGAGCTTACAAACCTCACCTTAAAG
ATGTATTATACTCAGGGGGAGATTACAATCCTCTATCTCAGTGGTCAACT
TATTAATTAGATCAACAACAATTGAACGTTTTAAATACTATTGTTTGTCA
TCATCAAAAAGGGGGAGATTGTTGGAACAAAATGTGTTTCACAATGAACC
TTATTAAGTTTTGATGATAACAAGGTATTAAAAATTGTCAATTGGTTATT
ACTAATAATTGTTCAAGTGTACAGGACCAAAAGGCTACTCAAGTTATTTC
AATAGGTCTTGGAAGAACAATAGAAAGAAAAAGAAATTATAAGCATCTGA
AGAAAACTGCTCCTGAAGCTGAAGTGCTTCTGAAGTGATGACGTCATCAG
AAGCAGAAGGTCATCAGAAGCAAAAGTTTTCATCAGAAGCAATATCTTCA
CCAGAAGCTACATTTGATCCTTTAATCAAACTGAAGATTCAAAGTAGCTG
ATTCTCAATTCAGTCTTATCCAAGAAGAACGAAGAATTGAAAGAGAGGTA
TCAACGGATATATGGATAGCACTGAGCACTTGTCTCTCGTTAATAGAGTT
GACAAAGTACAAGTGTACAACCACAACCTCCACTACTCTGTTTTCTGTCT
ACGCTACAAGACAAAACAACAGTCATGCCTGCAGAATTTGTACGTTCAAG
ATGGGAATGAATTTGAAGCTTATTCTTCAAAGGACTACACCCAAATCAGG
CAAAGGATCACTGGTGGATAATCAAAGGATTTCAAACGACTCTTTAAGAC
GTGCTAATTATCTCAACGTCTCTTTCACGCCTCTATATAAAGGAGTGAAG
ACTTGAAGATTGTAGATAGAGATACATAAGTTCAAAAGCGCCAAAACTCT
GTCAATTTGATTCTACAAAGCACACTGAGTTTCTGCACTGATTTGATACA
TCTTAGAAATTCAAAGTCTAGAGTCTTTACTGTATTGTATTGTGAACACC
ACTGATTGTATATCAAGTGTTCAAGTCAAACTCAATTCTCTGTATTTTTG
TTTGATTAGAAGTCTCTTGCCTGCGTGCTTGAGCATTAGAAGTCTCTTGC
TTAGTGCTTGAGCATTGGAAGACTCTTGCGTGTGTGCTTGAGCATTTTTG
TGAAGTCTCATACTTAGAAAGTATTGAGCAGTTGTAATCTTTGTGATTAT
AGTGAAATCTCCTTGGAAGTGCAAGGGGGACTGGACTACTTCCGTGTTGT
GGAAGGAACCAGGATAACTGCTTGTGTCTTTGTCTTTCTTTTCTCTGCTC
TGTTCTTTTCCGCTGCAATCTGACTCTGATCAGTTCATCAGAAGCAATCA
AACTGCTTCTGAAGTTTTATCAGAAGAAGTATTTTTTAAGAGAAAAAGAA
AACACAATTCAACCCCCCCCCCCCCCTTCTTGTGTTTTTCACCTTCA
>Mtr1.6
TGTTGGAACAAAATGTGTTTCACAATGAACCCTAATAAGTTTTGATGATA
ACAAGGTATTAAAAATTGTCAATTGGTTATTGCTAATAATTGTTCAAGTG
TACAGGACCAAAGGCTACTCAAGTTATTTCAATAGGTCTTGGAAGAACAA
TGGAAAGAAAAAGAAATTCTAAGCATCTGAAGAAAACTGCGTCTGAAGCT
AAAGTGCTTCTGAAGCTGAAGTGCATCTGAAGTGATGACGTCATCAGAAG
CAGAAGGTCATCAGAAGCAAGGTTTTCATCAGAAGCGAAGTCATCACCAG
AAGCTACATTTAATCCATATATTCAAACTGAAGATCCAAAGTAGCTGTTT
CTCATTTCAATCTCATCTAAGAAGAACGAAGAATTGAAAGGAAAGTATCA
ACGGTCATTTGGACAGCGCTGAGCATTTGTCCTTCGTTAACAGAGTTGAC
AAAGTACAAGTGTACAATCACTACCTCCACTACTCTGTTTTGTCCACGCT
ACAAGACAAGACAACAGCTATGTCTGCAGAATTTGTGCCTTCAAAGTGGG
AATGAATTTGAAGCTAATTCTTCAAAGGACTACACCCAAATCAGGCAAAG
AATTACTGGTGAATGATCAAAGGATTTCAAACGACTCTTTAGACGTGCTA
ATTATCTCAACGTCTCTTTCACGCCTCTATATAAAGGAGTGAAGACTTGA
AGATTGTAGAGAGAGATACACAAGTTAAAAAGCGCCAAAACTCTGTCAAG
TTGATTCTACAAAGCACACTGAATTTCTGCACTGATTTGATACATCTTAG
AAATTCAAAAGTCTAGAGTCTTAATTGTATTGTATTGTGAACACCACTGA
TTGTATATCAAGTGTTCAAGTCAAACTTAATTCATTGTATTTTTGTTTGA
TCAGAAGCCTCTTGCCTGCGTGCTTGAGCATTAGAAGACTCTTGCTTAGT
GCTTGAGCATTGGAAGACTCTTGCGTGTGTGCTTGAGCATTTTTTGAGAA
GTCTCATACTTAGAGAGTATTGAGCATTTGTAATCTTTGTGATTATAGTG
AAATCTCCTTGGAAGTGCAAGGAGGACTGCTTGTGAAAGACATTTTGATT
GTACAAATATATGTTGATGATATAATATTTGGTTCTACTAATGCATCTCT
TTGCAAAGAATTTTCTAAGCTAATGCAGGATGAATTTGAAATGAACATGA
TGGCAGAATTGAAATTCTTTCTTGGAATTCAAATCAACCAAAGTAAAGAA
GGAGTATATGTTCATCAAACAAAATATACAAAGGAGCTTCTGAAAAAGTT
CAAGCTAGAAGACTGTAAAGTGATGAACACTCCAATGCATCCAACCTGCA
TCTTAAGCAAAGAAGATACTGGAACTGTAGTAGACCAGAAGCTATACAGA
GGTATGATTGGTTCTCTGTTATACCTCACTGCATCTAGACCTGATATTTT
ATTCAGTGTACGTATGCTTGTGTGCAAGATTTCAATCAGATCCTAGAGAA
TCTCATTTAACTGCAGTTAAGAGAATCTTCAGGTATCTGAAAGGAACAAC
TAATATTGGACTCCTGTATAGGAAATCCCTAGATTATAAGTTGATTGGAT
TCTGTGATGCTGATTATGCTGGTGACAGGATTGAAAGAAAATCAACTAGT
GGAAATTGTCAATTCCTGGGAGAGAATCTGATATCCTGGGCAAGCAAAAG
ACAAGCAACTATTGCTATGTCTACAGCAGAAGCAGAATACATTTCAGCTG
CAAGTTGTTGCACACAACTACTTTGGATGAAACATCAGTTGGAAGATTAT
CAGATTAATGCTAACAGTATTCCCATCTTTTGTGATAATACTGCTGCTAT
TTGTTTGTCTAAGAATCCAATTCTACATTCTAGAGCCAAGCATATTGAGA
TCAAACACCATTTTATCAGAGACTGTGTTCAAAAAGGAATTTTAGATATA
CAATTCATTGATACTGAACATCAATGGGCTGATATATTTACAAAACTTTT
ATCTGTTGAAAGATTTGATTTTATTAAGAAAAATTTAAACATGCACTTTG
TGTCTGATTGAAAATTTGCTTGCCTCTGAATAAGAAGTTTGGTTCTGAAG
TCCATTCAGAAGCATTTAGTCCATCAGAAGCTCTTAACTGAGGTTCTGAG
GAAAATGTGCTTCTGAAGATGACGTTAGCACTAAAACTTCAGAAGCGGTA
TTCTTTGCTTCTGAATAGTTGGCTAGTGGGAACGTTGGCAATAACCTTTT
GTAACAGCTGTCCCATTACCCAAAGGTTATTTTTCTGAAAAGTTTCTGAC
GTGGTCTATTTGTATTGGAGTATAACAAAAAGGGCAATGATGTTTTATTT
GCTTTTAAACGTACTAACACGCGCCCCCAATTTGTCATTAATGCTATGTT
TGTTTGTCTCTTTTGAATTGCAAACGTTTTGATAAATACACTTAAGAAAA
AACACACACTACTCACTTCACAACTCACACTCTCATTTCATTTCAAACCT
TCGCTGTTAAGAAACTTCAAAAACCCTAGAACCCTTTTCAATCTTCAATC
ATTCAAATGGCATCTTCAAGTTCTGCACCTGGTTCATCATCTAACATGCA
ACAAGAAGAGGCTCCTGCCTACGTGATTAAGGGAAGAACCATGTCCTTGG
AGGAATGAGATTTAAAGATTCAATCAGAGAATCCAGTAGATTTTGCTTCT
TTGGCCGCTCATAACTGCGATATTGGAAGCTTCTATGAAGCGCAAGGCTT
GGGAAGCTACTTCAACTTTCTGAACGGACCAACCTATCAAACTCTGATTC
GTCATTTCTGGGTTAGAGCCAGTATCTTTGATAGAGATGCTGCTAAGATG
GAAGAAGATGAAAAAGTTATTCTCTATCCAGAACTCAAGGGTAAATCAAG
ACAAGAAATGGGCTTGGAACCATTCACTAAAACCCAGATACATTCAAGCA
TCATGGGGATACATGTATGGATCAATGAGGATGTGATTGCTTTCGTCCTC
AGAAGACCAGCAGAAGGAGATTATAAGGCTGGAATCACTAAACCCAAAGA
CAGCCCCTGGAATGACATTGTGAACAAAACACTCTACAACAAGGTCAAGG
ACTTCGCCTATGCAAATATGAATGCCAAGACCAAGGTGATGCTGAAAATT
CAAAATGACAACCTACTACCAAAAGGTGGTGGTAGTGATCAACCTTCTCT
GGAACACAAAATCCTTTTACATTTTTTCTTAACTAGTGTAAAGGCTAATG
TGCCCAGATACATCTTCAGGCATATGGTAGAACAGCTCAGAGAGAGCCAG
CTGAAGAATAGGTGTTGGGTACCCTATGGAAGGCTACTCTCTGAGATTCT
TCATCAAGGAGGAATCATCAAGATGTTGAAGGAGGCAAACTTCTTCACAG
ATGAACAGTTGGGAACTGTTAGAGGAAAAATTATCAATGGAGAAACCTTG
AGGTCCATGTATCTGATTGATGTAAAAGACCTTAAGAAGCTACCCACAGA
TATGAAGGCATCTGATGCCAAATCAGCTTTGATTCCAAACTTTCCTCCCA
TCTGTAAGCAAGATCCTCTGGACGTTCAGATGAACTTTATCAGAGATCAC
TTTGAAAGTACAAGAGAAAAGATCAGTCTGAAAGATGTTCCTGAAAAAAT
GTTTGGAGGTGTTCTTCCTGCTGCCAAGAGCAGAAAATCAAAAAGCAAAT
CTCTTACTAAGGAAGAGTACTTGGAAGAAGAAAAAGCAAAAAGGAAACCT
TCCAAGAGAACAAGAAAAGAGACAAATGTTGAGGTTGCAGCACCAAAGCC
AAAGAAATCCAAAGCTAGTGCTTCTGCTTCTGAACAAGCTGTTACTTCTG
AACAAGCTCCTGCTTCTGAAGAAGATGTTCAGAAACAGAAAGTCAAGAAA
TCTGATGCTAGGGAAGCTGCTCTTCAAACCATCAGAAACAAGATAACAAG
AGATCTAAAAACTGCTGAAGGTAGCAAAGAAGATCAAGCTGAACAGCCAG
AAGAAGAGCCATGTGCTAAAAAGGCTAAGAATAAGCCTAGTGTTATGCCA
ATGTATGTTCCTACAGCAGAACAATGGCTATATGCTAGGAATTATACTAG
AACTGGGATGACTAAGATGAAGGAGCTGAGACAACAGAAGAAAAGAGAGG
AACAACTTAAGGCTGCAGGGTATAAGCTAGCTCCTGAGAAGGCTGCTGAG
TTTGCTGCGTTGGCTGCTGAGGTTGAAAAGGAAACTGTTCAGGAGGGGGT
GAAACTGCTTTCTCAAGCTTTGAAAGACAAGCAAGCTTCAGAAGCTACTT
CTTCAGAACCAGCTTCTAAAGCTTCAGAAGCAGCTCTTCCAGAAGCTCAC
TCTTCAGGTACATCACTAAAAACTGACATCAGTACTCAGATTCCTGACCT
TCCTTCTTCACCCTCATCATCATCCACTGAATCAGATGACCAACCACTTA
GTCAACACATAGAAAAACTTCTAAATACCAAACCTACCAAACTAACAGAC
TATGGAACATTTGACTTTGAGCAAACTCAAATTGAATTTTCTAAGAACAA
AATTAAACTCTGTGAGAAATTCAATTTGCCTGCAACTCACCCACTTTATC
CAGAAATTCCAGAAGCTGTTAGTGTACAACACCCTGAACCCAACCAAGAA
CCTAACCAAACAAACCCACAAAATGACCAAACTCCACAAAGAGCCTCTGA
AGTAGTTTCAGAAGCAACTACTTCAGAAATCCCCCAACAACAAGAATCCT
CAACCCTTCACAACCTAGAAAGACATTTAGGTGGTGAAATGCAACCTACA
CCTCAAAAAGCCTCTAAGACAGTCCCTGAAAAGACTGTTTTGGAAAACCA
ACAAACAGAAACCCAAACAGAAACTCAAACCATTCCTAAGCAAACTGTTC
CTGAACAAGTCGCTTCTGACCAAGAACAAACTGTTCCTGAACCAACTGTT
CCTGAACAGGTTGTTTCTAACCTAGACCAAACTAACACAGAACAACAACA
ACAACCAGAACCACCAATAATTGACCTAACCTCTTCTGACCATCAAACAG
TCTCAAATAAACCTTCTACATCTCAAACACCAATCCCAGACACCATCCTA
GAATCTGAGTATATAGATGATCAGCTTATCAGGCTTAGTGATGAGATTCA
GACACTGATTCTTCTCAGAACAGTTCTTGTACCTCCCATTCACTATCAAG
ATCAATGGATGGATCTGAAGAAAGATTTTAATGAGCTGCTGGATCAACTG
AGCACAAAATGTGTCTCATCTCACTCTGCAATGCTGAAGAGAATGTTGGA
TGATATGCATGAAGCAGCTAGAGTGAAAGAGCTGAATTATGTGCCTTTGT
TAGCCAACACTCCTTTCTATCCAGAAGATGAGTACATTTCAAGGACTGCT
AGAATTCATGCTGGGTTGAAAAGTAGACTGAGAGCAAAGAATGAACAACT
TCAGAAGAAGGATGAGCAAATTAAGTATCTATTGGAACAGTTGTATAAGC
AAGCCAAACCTTAGTTGCACACCCAATTTTTGCTTGTTTATTTTTTCCTC
TAAGTATTCTAGTTGCTTTGACTTTGTATCTTAACTTGTCTATTATAAAT
GTTATCATTGCTTCTGAATCACACGTTTTACAAGCTTTGTACTCTGATAA
TATTTGCTGCATTTTAATGTTGTTTGCTCTGATACACTGTATTTTAAAGT
TTATACTTTTGTTGCTATGCTGCTCTTTCTTTTGTTTTTACTTACTTTTT
GTTGATGACAAAAGGGGGAGTAAATGTATAGTATTTTAAGGCTCTGAGCC
CCTTTATAATAACTTGATTAAGTTTTTTTTATGAACTTTGCTCAGAACCA
CTTCTAAAACCTTTTAATACTTCTGATATGTTATGAGTATTTTTTTTACT
GAAATTTAATTAATAAGAATAGAACTCAGGGGGAGCTTACAAACCTCACC
TTAAAGATCTATTGGACTCAGGGGGAGCTTACAAACCTCTATCCCAGAAG
TCAACTTATTAATTAGATTAACAACAATTGAACATTTTAAATACTATTGT
TTGTCATCATCAAAAAGGGGGAGATTGTTGGAACAAAATGTGTTTCACAA
TGAACCTTAATAAGTTTTGATGATAACAAGGTATTAAAAATTGTCAATTG
GTTATTGCTAATAATTGTTCAAGTGTACAGGACCAAAGGCTACTCAAGTT
ATTTCAATAGGTCTTGGAAGAACAATGAAAAGAAAAAGAAATTCTAAGCA
TCTGAAGAAAACTGCGTCTGAAGCTAAAGTGCTTCTGAAGCTGAAGTGCA
TCTGAAGTGATGACGTCATCAGAAGCAGAAGGTAATCAGAAGCAAGGTTT
TCATCAGAAGCGAAGTCATCACCAGAAGCTACATTTAATCCATATATTCA
AACTGAAGATCCAAAGTAGCTGTTTCTCATTTCAATCTCATCTAAGAAGA
ACGAAGAATTGAAAGGAAGGTATCAACGGTCATTTGGACAGCGCTGAGCA
TTTGTCCTTCGTTAACAGAGTTGACAAAGTACAAGTGTATAACCACTACC
TCCACTACTCTGTTTTGTCCACGCTACAAGACAAGACAACAGCTATGTCT
GCAGAATTTGTGCCTTCAAAGTGGGAATGAATTTGAAGCTAATTCTTCAA
AGGACTACACCCAAATCAGGCAAAGGATTACTGGTGAATGATCAAAGGAT
TTCAAACGACTCTTTAGACGTGCTAATTATCTCAACGTCTCTTTCACGCC
TCTATATAAAGGAGTGAAGACTTGAAGATTGTAGAGAGAGATACACAAGT
TAAAAAGCGCCAAAACTCTGTCAAGTTGATTCTACAAAGCACACTGAATT
TCTGCACTGATTTGATACATCTTAGAAATTCAAAAGTCTAGAGTCTTAAT
TGTATTGTATTGTGAACACCACTGATTGTATATCAAGTGTTCAAGTCAAA
CTTAATTCATTGTATTTTTGTTTGATCAGAAGCCTCTTGCCTGCGTGCTT
GAGCATTAGAAGACTCTTGCTTAGTGCTTGAGCATTGGAAGACTCTTGCG
TGTGTGTTTGAGCATTTTTTGAGAAGTCTCATACTTAGAGAGTATTGAGC
ATTTGTAATCTTTGTGATTATAGTGAAATCTCCTTGGAAGTGCA
>Mtr1.7
TGTGAAGTCTCATACTTAGAAAGTATTGAGCAGTTGTAATCTTGTGATTA
TAGTGAAATCTCCTTGGAAGTGCAAGGGGGACTGGACTACTTCCGTGTTG
TGGAAGGAACCAGGATAACTGCTTGTGTCTTTGTCTTTCTTTTCTCTGCT
CTGTTCTTTCCGCTGCATATCTGATTCTGATCATTTCATCAGAAGCACTC
TCACTCTGCTTCTGAAGTTTTATCAGAAGAAGAATTTTTTAGACAGAAAA
AGAAAACACAATTCAACCCCCCCCCCCTTCTTGTGTTTTTCTCACCTTCA
ATTGGTATCAGAGCTTGCTCTGTTATCACAGCACTTAACCGTGTTACAGT
TCAAGATCTATTAGAAAAACATGTCTGGAGATGAGGAATCAACTACTACA
AAATACACAAGTGTCAAGCATGACTATGATACTGCTGACAAGAAAACAGA
CTCTGGAAAAGCTCCAAAGTTTAATGGAGATCCAGAAGAGTTTTCATGGT
GGAAAACTAATATGTACAGCTTTATCATGGGATTGGATGAAGAGCTATGG
GATATACTGGAAGATGGAGTTGATGATCTGGATTTGGATGAAGAAGGAGC
TGCCATAGACAGAAGAATACATACTCCTGCTCAGAAGAAGCTTTATAAGA
AACACCACAAGATAAGAGGAATCATTGTGGCTTCTATACCTCGCACCGAA
TACATGAAAATGAGTGACAAATCTACTGCGAAGGCCATGTTTGCTTCTCT
ATGTGCAAACTTTGAAGGCAGCAAGAAAGTAAAAGAGGCTAAAGCTTTGA
TGTTAGTTCATCAGTATGAACTTTTCAGAATGAAGGATGATGAGAGTATA
GAAGAAATGTACTCAAGATTTCAAACTTTAGTTTCTGGATTGCAGATACT
GAAGAAAAGCTATGTTGCTTCTGATCATGTTAGTAAGATTTTGAGAAGCT
TACCTTCAAGATGGAGACCCAAAGTAACTGCTATTGAGGAAGCTAAGGAT
CTAAATACTTTAAGTGTTGAAGATCTTGTTAGCTCACTCAAAGTGCATGA
AATGAGTTTAAATGAGCATGAAACCTCTAAGAAGAGTAAATCCATTGCTT
TACCATCTAAAGGAAAGACCTCAAAGTCTTCCAAAGCCTACAAAGCCAGT
GAATCTGAAGAAGAATCACCTGATGGAGATTCTGATGAAGATCAATCTGT
AAAGATGGCTATGCTGTCCAACAAGCTTGAGTATCTGGCAAGGAAGCAGA
AGAAATTTTTGAGCAAGAGAGGTAGCTACAAGAACTTCAAGAAAGAAGAT
CAGAAGGGATGCTTCAATTGTAAGAAGCCTGGTCATTTCATTGCTGATTG
CCCTGATCTTCAAAAGGAGAAGTTTAAAGGCAAATCCAAGAAATCAAGCT
TCAACTCCAGTAAATTCAGAAAGCAAATCAAAAAGAGCTTGATGGCAACC
TGGGAAGATTTGGATAGTGAATCTGGTTCTGATAAAGAAGAAGCTGATGA
TGATGCTAAGGCAGCCGTTGGGTTAGTGGCAACAGTATCATCAGAAGCAG
TATCAGAAGCTGAATCAGATTCAGAAGATGAAAATGAGGTATATTCCAAA
ATCCCTAGACAAGAACTTGTTGATTCTCTAAAAGAACTTTTATCACTGTT
TGAACACAGAACCAATGAGTTGACAGATTTAAAAGAAAAATATGTTGATT
TGATGAAACAACAAAAATCAACTCTATTGGAACTGAAAGCTTCTGAAGAA
GAACTCAAAGGGTTTAACCTCATATCAACAACATATGAAGATAGACTCAA
GAGTCTTTGTCAGAAGCTACAAGAAAAATGTGATAAAGGTTCAGGCAATA
AACATGAGATTGCCTTGGATGATTTTATTATGGCTGGAATAGACAGAAGC
AAAGTTGCTTCTATGATCTACAGCACATACAAGAACAAAGGCAAAGGGAT
TGGATATTCTGAGGAGAAATCCAAAGAATACAGTCTCAAGAGCTACTGTG
ATTGTATCAAGGATGGATTGAAATCCACCTTTGTGCCTGAAGGTACAAAT
GCTATAACTGCTGTTCAGTCAAAACCTGAAGCTTCAGGTTCACAGGCTAA
GATCACATCAAAGCCAGAGAATCTTAAGATCAAGGTAATGACAAAATCTG
ATCCTAAGAGTCAAAAGATTAAAATTCTGAAAAGATCAGAACCTGTTCAT
CAGAATCTGATTAAACCAGAATCTAAAATTCCAAAACAAAAGGATCAGAA
GAACAAAGCAGCTACTGCTTCTGAGAAAACAATACCAAAAGGTGTCAAAC
CTAAAGTATTGAATGATCAGAAGCCACTCAGCATTTACCCTAAGGTACAA
GGGAGGAAAAGTAAAACCTCCAAAACTAACCCAAAAGGACCCATGAAGAT
ATGGGTACCTAAATCTGAATTGGCCAAAAATGCAGGTGTGCTTAAGGGCA
AGAGAGAAACAAAGGTCATGGTACCTAGACAGCGGATGTTCAAGGCACAT
GACTGGAGAGAAAGCTTTGTTCCTTACCCTTACAATGAAAGATGGAGGAG
AAGTGAAGTTTGGTGGCAACCAAACTGGAAAGATCATTGGTACAGGTACT
ATTGGTAATTCCTCCATCTCAATTAATAATGTGTGGCTAGTAGATGGTCT
GAAGCATAACCTATTGAGCATTAGTCAATTTTGTGACAATGGGTATGATG
TAATGTTCAGTAAGACCAACTGCACACTAGTCAACAAGGATGACAAATCC
ATTACATTCAAGGGAAAGAGAGTTGAGAATGTCTATAAAATAAATTTCTC
TGATCTGGCTGATCAGAAGGTAGTTTGCCTTCTGTCAATGAATGATAAAA
AATGGGTATGGCATAAAAGGTTGGGACATGCTAATTGGAGATTAATTTCT
AAAATTAGCAAGTTACAACTGGTCAAAGGATTGCCTAACATTGATTATCA
TTCAGATGCACTTTGTGGTGCATGTCAGAAAGGGAAAATTGTGAAAAGTT
CTTTCAAATCTAAGGACATTATATCAACCTCCAGACCCTTAGAATTACTC
CATATTGATCTTTTTGGTCTAGTTAACACTGCATCTTTATATGGAAGTAA
ATACGGATTAGTCATTGTTGATGATTACAGCAGATGGACCTGGGTAAAAT
TCATTAAAAGTAAAGACTATGCATGTGAAGTGTTTAGCAGCTTCTGCACT
CAAATACAATCTGAAAAAGAATTGAAAATTTTGAAAGTCAGAAGTGATCA
TGGTGGAGAATTTGAAAATGAGCCATTTGAACTTTTTTGTGAAAAACATG
GGATTCTCCATGAGTTTTCTTCTCCTAGAACTCCACAACAAAATGGGGTT
GTAGAAAGAAAGAACAGAACCTTACAAGAAATGGCCAGAACCATGATCCA
TGAAAACAATTTAGCTAAACATTTTTGGGCAGAAGCAGTCAATACTTCAT
GTTATATTCAAAATAGGATCTATATCAGACCTATGTTGGAGAAAACAGCA
TATGAACTCTTTAAAGGAAGAAGACCCAATATCTCTTACTTTCATCAGTT
TGGATGTACTTGTTACATCTTAAACACTAAAGACTATCTGAAGAAATTTG
ATGCCAAGGCTCAAAGAGGAATCTTTTTAGGTTACTCTGAAAGGTCAAAG
GCATACAGAGTGTATAATTCAGAAACACAATGTGTTGAAGAATCTATGCA
TGTAAAATTTGATGATAGAGAGCCTGGAAGTAAAACTTCAGAGCAAAGTG
AAAGTAATGCAGGTACAACTGATTCTGAAGATGCATCAGAATCTGATCAA
CCTTCTGATTCTGAAAAGTATACAGAAGTTGAATCTTGTCCAGAAGCTGA
AATCACTCCAGAAGCTGAGTCTAATTCAGAAGCAGAACCTAGCCCAATAG
CACAGAATGAAATTGCTTCTGAGGACTTTCAAGATAACACTCAGCAGGTT
ATTCAACCTAAATTCAAGCACAAATCTTCACATCCTGAGGAGTTAATCAT
TGGAAGCAAAGATAGTCCTAGAAGAACAAGATCACATTTTAGACAAGAAG
AATCATTGATAGGACTGCTTTCAATAATTGAGCCTAAAACTGTTGAAGAA
GCTCTCTCAGATGATGGATGGATATTAGCTATGCAAGAAGAGCTAAATCA
ATTCCAAAGGAATGACGTGTGGGATCTGGTACCCAAACCTTTTCAGAAGA
ACATTATTGGAACAAAATGGGTATTCAGAAACAAGCTGAATGAACAAGGA
GAAGTAACCAGAAACAAAGCCAGACTTGTTGCTCAAGGCTACAGTCAACA
AGAAGGCATTGATTACACTGAAACATTTGCTCCAGTTGCAAGATTGGAAG
CAATCAGGTTACTTCTATCCTACGCAATTAATCATGGCATAATATTATAT
CAAATGGATGTCAAAAGTGCTTTTCTTAATGGAGTCATTGAAGAAGAAGT
GTATGTTAAACAACCTCCTGGGTTTGAGGATCTTAAGCATCCTGACCATG
TTTATAAACTTAAGAAATCACTATATGGCTTGAAACAAGCTCCCAGAGCT
TGGTATGATAGACTAAGTAATTTCTTAATTAAAAATGATTTTGAAAGAGG
ACAAGTTGACACAACACTCTTCAGAAAGACTCTTAAGAAAGATATTTTGA
TTGTGCAAATATATGTTGATGATATAATATTTGGTTCTACTAATGCATCT
CTTTGCAAAGAATTTTCTAAGTTAATGCAGGATGAATTTGAAATGAGTAT
GATGGGAGAATTGAAATTCTTTCTGGGAATTCAAATCAACCAAAGTAAAG
AAGGAGTATATGTTCATCAAACAAAATATACAAAGGAGCTTCTGAAGAAG
TTCAAGCTAGAAGACTGTAAAATGATGAACACTCCAATGCATCCAACCTG
CACCTTAAGCAAAGAAGATACTGGAACAGTAGTAGACCAGAAGCTTTACA
GAGGTATGATTGGTTCTCTGTTATACCTCACTGCATCTAGACCTGATATT
TTATTCAGTGTATGCTTGTGTGCAAGATTTCAATCAGATCCTAGAGAATC
TCATTTAACTGCAGTTAAGAGAATCTTCAGGTATCTGAAAGGAACAACTA
ATCTTGGACTCCTGTATAGGAAATCCCTAGATTATAAGTTGATTGGATTC
TGTGATGCTGATTATGCTGGTGATAGGATTGAAAGAAAATCAACCAGTGG
AAATTGTCAATTCCTGGGAGAGAATCTGATATCCTGGGCAAGCAAAAGAC
AAGCAACTATTGCTATGTCTACAGCAGAAGCAGAGTACATTTCAGCTGCA
AGTTGTTGCACACAACTGCTTTGGATGAAACATCAGTTGGAAGACTATCA
GATAAATGCTAACAGTATTCCCATTTATTGTGATAATACTGCTGCTATTT
GTTTGTCAAAGAATCCAATTCTACATTCAAGAGCCAAGCATATTGAAATC
AAACACCATTTTATCAGAGACTATGTTCAAAAAGGAATTTTAGATATACA
ATTCATTGATACTGAACATCAATGGGCTGACATATTTACAAAACCTTTGT
CTGTTGAAAGATTTGACTTTATTAAGAAAAATTTGAACATGCATTTTGTG
TCTGATTAAAAAAAAAAAAAAATTTGCTTGCCTCTGAATAAGAAGTTTGG
TTCTGAAGTTTATTCAGAAGCATTTTGGTTCATCAGAAGCTCTTAATTGA
GGTTCTGAGGAAAATGTGCTTCTGAAGATGACGTCAGCACTAAAACTTCA
GAAGTGTTATTCTTTGCTTCTGAATAGCTTGGTTAGTGGGAACGGTGGAA
GTTACTTTATGTAACAGCTGTCTCATTACCCAAAAGGTAGTTTTCTGAAG
AGTCTCTGACGTGGTTTATTTGTATTGGAGTATAACAAAAAGGGCAATGA
TGTTTTTATTCGCTTTTTGACGTACTTACACGCGCCCCCAATTTGTCATT
AATGCTGTGTTTGTTTGTCCCTTCTGAATTACAAACGTTTTAATAAAAAA
CCACTAAGTCATTTCACACACTTCTCACTTCACAACAAACACTTTCTAAT
TTCTTCTCAACCCTCTGTGTAAGTAAGCACATTCTCTCAACCTCTCAAAA
CACCTTAGAACCCTAATTCTACTTCAAATCAATGGCATCTTCAAGTTCTG
CCGGTGGTTCTTCATCGAATATGGATATAGATACTCCTGCTTATGAAATC
AAAGGAAGAACTATGTCGATTGAGGAATGGGATCTAATCATTCAAGCGGA
AAATCCAGTGGATTTCACTTCTCTAACTCATCATGGATGCGACTTGGTAA
GATTCTACAAAAAGCAGAAGCTGATGAGTTACTTCAGTCTTCTCAACGGT
CCTACTTATGAAGTGCTTGTCAGACAATTCTGGGTAAGAGCTTCAGTGTT
TGACAAAGTTGCTGCTAAACAGGAAGAAGCTCAGATGATTCTGGTTAATC
CTACTTTGGAAGGAAAAACCAGAGAAGAAATGGGTTTACTCGCCTTCACT
GGGAGTGAGATTAGATCAAACGTCATGGGGATTCCTGTAACAATCAATGA
GCATGTGATTGCTCAAGCCATGAGAAGGGATGCTTCTGGGACATACGATG
GAGAAGAAATTCCTAACCCCAGAACCAGCCCATGGAAGGAGATAGTAAAC
AACACTATCTATGGATCAAAGGATGCTAAGCCTTACAGCACCTTAAGCAT
GGAAAAGAAAATGCTGCTGAAGATCCAAAATGAAAACATTTTTCCCAAAG
GTGGAGGAAATGATCAACCTTCACTTGGTCACAAAGTCTTTCTGCATCAC
ACCATCTCTCAGGAAACAACAATGAACGTTCCCAAGTATATGTTTAAATA
CATGATCAAGGAACTCAAGAAGAGCCAGATGGAGAACAGGAAGTTTGTTC
CCTATGGAAGGCTGCTCTCCATCATCTTTCAAGAAGGAGGACTCCTAAGT
GCCCTGAAAGATGTGGGTATTTATGATAATCAGAAGCTGGGAGCAGTCAC
AGGGAAAATAATCAATGGGGCAACCTTAGTCAAGATGAGGCTGATTTCAA
CATGCAGCAAACTAGATACAGATATGCATGAATCTGATGTCATATCTGAT
CTAGTCACTCATCACATCCCTATCTGCAAGAAAGATCCCCTGGATGTGCA
GAGGGCCTACATCTTGGACTACTACAAGAGCTACAACAAGAAAATCAGCC
TGAAAGATATTCCAGAAGAAATGTATGGTGGTGATCTGCCTGTGGCCAAA
GGCAGAAAATCTAAAAAGAAGCAGATCACCAAGGAAGAATACCTTGCTGA
AGATGCTACTGAGGTGGGTGCTCAGAAGCATAAGAAAGCTAAGAAGGAAA
AATCTGCTATGTCCACCATTCTTGAGGAAGTGGAGGATTTGGATGATGTC
CCTCTTATCAGAAAAAGGACAAGGAGTACTCAAGAAACAGCAGAACAGCC
TGGTTCTAAACAAGCTGCTTCTGATCAAGCTGCTTCTGAAAAGCCTCCAA
GTCCCAAAAATAAAAGAGAAGCTGCTCTTCAGACCATCAAAAGGAAAAGG
TCTAATTTAACAAGAAATCTGAAGACAGCTGAAGGAAGAAGGGCCAGGTA
CCGAGCTCGAATAATCCCNNNNNNNNNNNNNNNNNNNNNNNNNNNNNNNN
NNNNNNNNNNNNNNNNNNNNNNNNNNNNNNNNNNNNNNNNNNNNNNNNNN
NNNNNNNNNNNNNNNNNNAAGTAACAAATAACAAGAGTAAAGTTAAAGAG
GGAGTGGATAATATAGCAAGATAATAGCATGAGTAGTGGAAGAACAAATG
CAGAAAGGTTTCACTAAGTACGGGTATAGATAGAAATGTTGAGAGAAGAA
TGTATGTATCGTAAGATTACGGGTGTATAGATGTAAAGTGTAAACAGCAC
TAAACTAGTATGAAATGTGATTTAAAAAATAAGCCCGGATTTAATAAAGT
GAGGGGAAAAATAGTTGATAGATACAGAAAAGAGTAGGGGTGAGATAGAG
ACTAGGCAAAGCAAGGAGAAAGGAGAAAAAAACAAGATCGAGGGGAAAAT
TAGTATAGAGGAAGAGGAGGATAAAAAAAGGTTAGAATCAAGTTTGGATA
AAATCATAAAGATTCGATAATAAAATGTTTTAAAATTAGAGCGGGGGGGG
GGAAGACAAGAGGAAGGGGTCGTTATAGATCAGAGATGAGTGTAATATGT
TTATTTATATTATGTGATTGGAGGTTATCCTGATATTTGGATTAGAAAAA
GATTATACCTGAAAAAATGGGGAAAAAAGTCAACAGGGGTGTAGTCGGGG
TATTATTAAGAGTGAAGAGGATTAGTTTGAGAAAGAAGAGATGGTGCAGG
CGCGAGGGGAGGGTGCGGAAAAAAGATATTGAACATCGAGGATAGTAAAG
TGGTCATTTTTAGAATTGTAATAGGTATGAGGCGTTTAGCAAAAAAATAG
AAGACCACAGATGGATCAAATTTTTGTTTACCTTAGTTGTCATCATTGTT
GTCGAAGTTTCTATTTTGCCTAAACAACGTTGTCTTTTTTTTAAGCCTCT
TCTTTACCATCTTTTCAACACTCTTAAATGTCAACAATTTCATCAACCCT
TCTTTGTCCTACAATTAAGAGGAATGTATCATTTATGTGCCAAAAGTAAA
TGTTAAGAGTCTCACATTTGCTCTAAAGAAAAAGTTTCATATTTAATGAG
ATAAGGTCAAAAATAATTTTATTATTCAGAGATATCTTTCACTCTACAAA
TCGGTTTTGCAAGAAAATAAATAAACTCGGTGAATTTGCAAATTCCTCAT
AACTTTTGCAAAATCACTACGACTCACCGGAGTTTTCTATCAAATTCACT
GTGAATCCATACATATACTCAATCTTAAATTTTCGATGCAAATTTTCTTG
ACTTTTGTAATTATGTTTCCTTAATTTTCACTCAAAAAAAAAAGTCATTT
TTCAAGAACTACAAAGAAAATTTATATATAAAGGGTACCCGTAAATGTAA
CCAAATACCTGAAAATTCTTGTAAAGCATTTGTCAAAAGGTATGTCCAAA
TTATAACTAAAATGTATATATATTCTTTTTTACGTTTAAGTGAAATGTAT
GTCACACACCAGCAATCAACGAAAATAACGAGCGTGGACTAAAAATAAAC
AATCTAATTTTATTTACAAAATTGAAATTAATAAAAAGCTACACCATCAC
AACCTATTTTCCCTATTTAAAAACTAAAGTATATACATAAATGGCTATAG
ATTTTTTTGCCTTTTTGTTCCATAACCCGAAAACTTAAACTAGTATTCAA
AGGTATTATTTGTAAAATGGTTTACTAAATAAATTTTGTAGTTTTCAATT
TTTAAAAATTTAGTAACACTTTTTGAAAAGTGGATCAAACGAGCTTTTGT
CTTCTCAAAATATAGTTGAGAAGATAAAGATTTGTTTAATTCACTTTTCA
AAAACCGTTTTTAAATTTTAAAAAATTTAACAAAATTTGTTTGGTAAACC
AATTTGAAAACTAGTTTATTAGAACATGTTCAAAAACTTTAACAATATTC
AGAACCGTTTCGTCCATTTACCATGTGTCTAAATATCTCTTTTTTAAATA
AAAGAGCGAGCACTCCGAAAACACTTGCAACAATAATCATTCCAGTTAGC
TTTACTACACTCATTAGCAAAAGAATTGTGGTAAGCAGAAAGATTGATTG
TGTTCCGTTGCGTACAGATGCAGGGATAAGGATCGACGTAATAATGTCTT
GAATTGAAAAGGCTTCGTCAGATTGTTCTTATCTCCGCATATGTAGGCTA
TGATATAGCAACCGTGCTCTTTCTGCCTACTACTTCATCGCAAATGAGTG
TTGGGGTAATTGAAAATGATTTTTGGTGTAGAATGATTTTTTTTTTCTTC
GGAGTGCTACAACGCGCCTTTTTGCGAAAAGAGGATTTTTAGACATAATA
TAAATGGATGGACCGAAGAGTTCAACTCTTGCTAAAGTTTTTGAATGTGC
TATGATAAAAGATTTCGAACAAAATCTCATGCAACAACACACCAGTGTTA
TACAATGTTGCGTTTTGAGAGAACCACAACTACACTGACTGACTGAAAAT
TTGATGTTCATCCATGTTGATATTTATTTTGTGCATCATTATGAGATGTT
AAATGCATGTGCCCTGTCCTCTACAATGATTTACTCTTGGTTGAGTGTTT
TTGCAGTTCTGTGGGATTTTGATTATGCCGTCTCTTCTTTTGATCAGATT
TGGCCTATTAGTTTAATAAGACAATCTACAAAATACAAGTACCTTTCTTT
TATGTATGTATAGTTAGTTATAACTATTGGATAGTTAGTTTTCCTTTCTT
TTAGGAGAAGGAGGCAATTGAGTCTTTAGACGAGTGGTGTTTGAGTTTGA
AAGTGAGTTGAATCTACCTTGCAAGTTTGTTTATTTCCCATTCAAGATGC
TTTTCTTCTTCTTCCTTGACCTCTGCTAATGAATTTAGACACGGGAAGGT
CGATTTGAAACACTTAGCATGCATCAATTCTTGTCACTAGCAAGATCGAG
TAAGCCAAATAATTCTAACTTGTTTCCAATTTCATTGAACACAGTTTATC
TCATATCTCTGTTGTAATAGCTGAAAGAAAAAATGCAGAAATCGTACGTT
TGTTTTATTGTAGGGGAGGGGTGTTTAAATTATTCCCATGCTTTTTTTTG
GAATGGAGATTATCTCCATCGCGTCAATTCATCAAATTGAATGTTTTAAA
CTTGCTCAAGAATCGTTCAAAGGTAAATCATGGTGTAGTCGCACTAGACA
CAACTTCATATTGGTTGACCGTATCGTGGAAATTGATGTTTTATAGGTGT
TGTGCTCTTCACCAGTTTGTCAAAGTCGATTAAAATTTTCTACTTTTAAC
AAACAAACTCATCATCTTATATTTTTTTTAACAAACAAACTCATCATTAA
TTCAAAGACACAACGACTAACCCAAAAAAGATCACCCTAACTAAATTTTG
AGCAACCATATTTGTTTACCTACTAATAAACTTATCCTTAACCATACGAA
ACTGTGAACTATGTTAATAGACAACATTAATGAAGCTCCTTTTAAAGCTG
AGTTTCAAGCAATGAAAATCAATATTATATTTACACACAAAAAGGCTTTC
AGAAATTACCCCGTCAAGCAACTGCATGAGTAGTTCCACCAAAAGCACGC
AATAATAGTTTGAAAGTAATTGCTACAGCAAACAAAAACATTAATTAACT
AATTGGAGAAGAAACAATTAAGCCTTAAACACCTTTTAGTCTCTTATCTT
TATTTTGGGTTCATATTGGTCACTTATTTAAAAAAAGGTAAGTCTTTTCA
TTTGTTTAATTGATATATAGCACATTAGTCCTTTCCATCCATTAAATGCT
AACTACATTACTTGCTGTGTACCTAACATCTCATTCTTTCCACTTTTATC
GATTCCATATAAATCAAAATTAAGGTTCATTTGAACGCATATATCTCCAA
ATTCTTCAACTCAAATTAGGGATTGCATTCAATCTTCTTCCCCATATGAG
CAAACATGTCAAATTCACGAGTTTCGTCATCAGCTTCCTTTCTGAAATCG
TTGAACAATGATGTATAGGATAGATCAAACACAAATTCACATGGACCTCG
TACTTTAAAACCATTAATTTGCATGGAAAGGACAAACGTGGTACCAATTA
AACCAATTAGAGGACATATCTGTACTTTTTTTTTAAAGTAAGGGACCAAT
ATGAACCGAAATAAAGATAAGACAAAAAATGTGTTTTGTTGTGTATGTCT
TCAAATTGTAAAGTTGGAAAGCAGAGAAATCGTGACACAATTTGGCAAGC
GTGTCACGATTTTGGTAATGTCGAGAGTTGTTTTCAGGGCGTCCAATCGT
GACACAATTTTGGGAAAACGTGACACGATTTTCGACTTGCTGGGCAAGTT
TTTTAGGATAAGGTTGGTCGTTACCTTGGGTCGTACGCATCAATCGTGAC
ACAATTTGGACGCTGAAGATTGCTATATAAGTGTTCTTTGAAGATTTTGA
AGGAGAGCATGAAGAGAGAGAAACTTGGGAAATCAAAGGAGGTAACTTTA
GGGTTGAGGGTCTTTGATTAAAGTTCTCTTGGGTTGGGAAACATTGTAAA
CACCTTGGTGAGTGAAAATCACTGAGTGTCTTGTTCATTGGTGAGATTTG
GAAAAAGGGTATAAATTAGGGTTGTTCTTTGTGAACTTGTTGAAGCTAAT
TTCCTGTAACTCTTTTGTATCTTTTTGTAAGAACTCATTGATAGTGGATT
GGAGAGATCAATCTCTCATCCAGAGTAGGTCAAGTTTGGACCGAACTGGG
TGAACAATCTTTGGTGTGTTTGTTTCTCTCTTCTCTCCTTTTATCTTTTG
CTTGTGGTTTTGTGCTTTTCACTTTGATTACTAGATTAGATCTAGGTGTT
ATTATTATTGTTGTTTTATTATTGTTGTTGCTTGTGTTCACTTTGAAATT
GGTTACTACTTTCCTTTGCTCCAGACATCATAGTTTATATTGGTGTGATT
TTGTGTCCGAATTCACGATGGGAAAAAAATATGATAGAATGCATTGCATA
CTGACAGGAAATCAAATTACTAACCCAAGTGAATGGGCTGTAGAGCATTG
TGAAAGAAAAAAAAATTCCACTCTATTTATCTTTCACGTGCCCTTCAAAA
ATATCATTTTACCCTGTTTGGATTTTATAATTTAAAATATTTTCATACTA
AAAATATTTCGGTCTGATACGTGGTCCATGTGATTTGCCATTAAATTAAC
TTTGTTTCCTCCTATTCTTGTTTCAAGTGAGTTTGGAAAGTACAATTCGA
AACATAAACTTAAAATTTCTAATTAAATAATCTGAAATGTGTTGAATCCC
CCATCAGATTAAATAATCCGAATAAGTAAAACATGATGATATAATCCGAA
CAGTAGAAGTACAAAAAACATACATTTTTGTGCTGAGAGCACACATATTT
GCATATTTATGTCGATTCTTCAACACGAATCAAACCATATTATTTGCACA
CATCAAAATTTTAAAAAAATAACACTCCAATCCCTGCCAGACTCGACCCC
CTGCTTACACTTGTCCACTTCATGATGTGACATAGTTGTTGGCCGATATC
AACATGTTGCATGTTCCCCTCCTCTTCGAGAGAAATCTCATCAAGCACCC
TTTTGCCCAGGTGGCGTCAGAGGATCTCCCGTAGATCTGGGAAACATATA
CATATGTGAAACCTTAAAATACCATCTCATGCATATGTATTTGTATGAAG
TCTTGAAACTATGCAACACATGATCTCCCAAGTCCTGAAGGGACAGTACA
CAATCAAGAAAGTTGGAATCGACCAAAAACACTAGTTGCTGGGTCGTCAC
AGGTGGAGCACACTGAGATGGATACATGTGAATGGTTTAAACAAATCAAA
ACTAATGCAGCACTCGCTCCAAAAAATACCGGACCATGTGAGGTCCATAT
CTGATCCAACCTGCGTAAAGGCTGATGGTCTCGAACTCGTGTGTCTGGTG
ATGAGCAGCGTACAAGTAGAGGTGACAATCTGTAACTATAATCTGATCCA
GGTGCGCTTTGTAAGAGTTTGTGACCATTATCTATGTCTTCATCAACATA
TACTAATCAGTAAACAAACAAAAAAAATATAACATGTTTAAAATTTAAGT
AAATAACAATTTCTTTGTTATACCTGAAGCAGTGTCATGTAGTCAGCGGA
CTGCCTAATCTTATGATTGCATGCAACATTTATCCCTATGTACACGTGTG
TCAGGGAAGTCGTCCCCCACACAAAGTCGCTAACCAACTCGAGGTTGCGA
AACTAATCAAAATAGCTCAAATCCAGATATTGGAAAATCTTGTCAGTAAA
GAGCGTGGTAGTACTCACCAAATACATAAGATATACCAAGACATCCTAAT
CCCGGTTTAGCTGCATCTCATTTATATCACCAGCCGGCTCAGCTGCACCA
TCTGCCTTCATACAGTGCACAAACACCCTCGCTAGGTAGCTGAATCGTTC
ATGAGTACCGTTTTTGAGATCCACCTCATTGTCAGCGTCTTTCAGATCAT
CACCTATCAGATCAACCATCATTTATTCCCCGTCTCTCTAATTTGTTTAT
CATCATGGTCCAAGAGATGGCCATTGATGCATAGATGCAACAGACAAGAC
ATGTTGTCCACTATTACTGTTATCTCCCTAATCGGACGATGGAAGCTTGA
TATCTCCTCATGGCATCTCTTAGTAAATACCAACAACAGGTCGTGCTCAA
CTATGGTATAGTTCAACACGTAAGCTAATAAAGACCATCAACGATGATGG
TGTCTTTAAACCACAAATCAGTCACCTTTCACAACTTTTTCAATTGTACT
TTAAATTGGGATGGAATTGTAAAAAAAAAAAAAATATCAATTTAAATTAT
CCATTATCCACTAAAACATATACAATAGTAAAAAATAGCACAAAAAATAA
GTGTTGGCCCAAGGGTAAAATCTTAACATTGTAATTTTAAATGATGCCGT
AGGGATGACAATTGGACCCAGATCCTATGGGCACTCGCAATGGGTAGGGT
AAAATCCCGCTTTTATTAGTATGGGCTTGGGTCCGGATAATTACCCGCAA
ATTTTAATGGATATGGGCGCGGGTAAGGGTACTATACTACCCAGACCTAA
AACCCGCATATACATATTTATATAATATAATAAATATTTTATTTATTTTT
GGTGTATAATTATTTAATTTATTTAACTATTTAAGTCTAAATCTAAACCT
ACTATAATAATACTTTGTTTATTTTAGTATGCACTTTTTTATATGTATTT
TGAATGTTTTTATTTTAATTTTCGAGGGATATTTTAGATTTGTATTTATT
TGGCTAAATACTACTATTCGTGCTATTTTATGGTACAGAGTGTTGGGCGG
TTAAGAGTCAACATGAGAATCAAGTAAGTGTAGCAGAGATGGGATAAGGC
TTGGTGGTTGTGGTTGTTGTTGTTGTGATGTTTTTTATTGTCTTTTCATA
GATTAAGTTCGGATAATGGATGCGGGTATGGACACTTAGGTGCCCATAAG
GTATGTGGAAGACTACTAAAGATTTTCAAACGCGGGAATGGAAATGTGTA
CTATAGTACCTTATTCATTGGGTACCCATTGTCATCCCTAAATGACGGAG
TTCAAATCCCATAAGATATAAGGGTGAATCAGTCATTATTGTAGCTGATA
TTAATTTTAATTTTGCCTTTAACCGATATTAATTTTAATTTTGTCTTCCT
CAATGAAAAAATATGATAAATTCTATGCAGAAACGTGATGCAAAGTTTAA
AATACAGTATAAAAAAATATGTAACAGTCTATCACAATAAATCTTTTATG
GGAAGTGATAAGAAAATACTATTAAAATATATATTCACTTTTGACTTTTT
GACCAATTTAAACACATTCACTTTTTCCTTAAAAAAATAAAATTCACTTT
TGATTTTTTGACCAATTAAAACATATTCACTTGAATGAAACTTTTTAACA
TTACTTCCCCCTGGTCATTATAAATAGTATATTGCACGGTGTAAATGTCA
AACTTTCAAAACAAAATGGCATCTTGCATCAAACCCATCCTTTTAACATT
TATAGTTATTTGCATTGCTTCAGTAATGGTTGCAGGTAAGAAACTAGATT
CATAACTCAACTTTGTTGTGTTTTCAAACAAAATTGGATTGTAAATATGA
CAGTGACTTTTGCTATGTATATATTTTAAATTTCAGTTTTAGGAGCCATA
TATTTTATGAACATGTATACAAGATGAATTTGAAGTGGCAAAAGATTGTC
GAAAATATTATATAGCATTTCTAAAGGAGTTTAAATGATTGTTGCAGGAG
ATGTCGTATTTCCACCAGGAAAGCGTTGCTTTGTTTCGATATATTGTCCA
ACTATGCCAAAATTATGTGACCATTTTTGTAAAGCATCATCGGGTTTTTG
TTTCAAAGACGAACAAGTTTGTTGTTGCAACTAAATGTTTGAGATATTTT
TGTTTGATAATTCTACTTTTTGAATTTGATTGTAGAAGTATATATATCTA
CAAAGACAGTCAATAAGATTTTCATGAAATAAGTTGAATAATCAATAGTG
TAATTTCAATTTAAAATAATATTCATAAGATTTCTTATTATTAATGTGAA
AGTTTTATTTTACGGGCATATGAAAAGAAAACTTAGATTGATACAACGTG
TCGGAAGCTTTACGGGCACATCACCTGCATCCAAATACTTAAGCACAATA
GAAGAATGACTCTAAAACATGACTTGGTAAGCAACTAATTCTATCCGGCT
CCATGCCAATCACTGTTCTGCGAGTAGCCTTTGCTATTTTTCCCCCCTTC
AGATATACATGATTCCCCTTCCCACGTCTCATCAACGAGACAACTACAAC
GATCACATCACACCCTATTTTGCATTCTTATCCATCGATGTATGTAAACC
ATATTATAGGTTCCTGTCCAGTACGTTTCTTATTCTTCCAGTTAACTAAA
AATGCACTAAAACAAAATGCATAACTTATATGAACAAATATCACATAAAC
GCTAGCACATTCCCTCCCTTCCCCCCCTCCCTCTTGTCTCTGTCTTTCGA
TGTGCTCCCATTTATCTTCACACTCATGGTCTTCTGTGACGAAAATAATC
CTGATTCGATGAATCTCTATAGTATGCTCTCCTGCTCTCTAGCGTCCTTT
CCCTCCTCTGTCTTTCTTACGTCACTCCTACAATCGCATCCCGCTCCCCC
CTTTTTGCTCATCTCTAAATCCTTTCCCGCCGGTCCTGTCATACTGGATA
TAGGATTTAAGCTGAGCTGTACATGGGAACANNNNNNNNNNNNNNNNNNN
NNNNNNNNNNNNNNNNNNNNNNNNNNNNNNNNNNNNNNNNNNNNNNNNNN
NNNNNNNNNNNNNNNNNNNNNNNNNNNNNNNGGGGGTTTATTCGAGCTCG
GTACCTTGTGGAGTCTCATACTTAGAAAGTATTGAGCAGTTGTAATCTTG
TGATTATAGTGAAATCTCCTTGGAAGTGCAAGGGGGACTGGACTACTTCC
GTGTTGTGGAAGGAACCAGGATAACTGCTTGTGTCTTTGTCTTTCTTTTC
TCTGCTCTGTTCTTTCCGCTGCATATCTGATTCTGATCATTTCATCAGAA
GCACTCTCACTCTGCTTCTGAAGTTTTATCAGAAGAAGAATTTTTTAGAC
AGAAAAAGAAAACACAATTCAACCCCCCCCCCCTTCTTGTGTTTTTCTCA
CCTTCA
>Mtr1.8
TGTTGGAACAAAATGTGTTTCACAATGAACCTTATTAAGTTTTGATGATA
ACAAGGTATTAAAAATTGTCAATTGGTTATTACTAATAATTGTTCAAGTG
TACAGGACCAAAGGCTACTCAAGTTATTTCAATAGGTCTTGGAAGAACAA
TGGAAAGAAAAAAGAAATTCTGAGCATCTGAAGAAAACTGCTCCTGAAGC
TAAACTGCTCCTGAAGAGATGACGTCATCAGAAGCAGAAAGTCATCAGAA
GCAGAAAGTCATCAGAAGCAGAAAGTCATCAGAAGCAAAAGTTTTCATCA
GAAGCAATATCTTCACCAGAAGCTACTTTTGATCCATTAATCAAACTGAA
GATTCAAAGTTGCTGATTCTCAATTCAGTCTTATCAAAGAAGAACAAAGA
ATTGAAAGGGAGGTATCAACGGATATATGGATAGCACTGAGCTCTTGTCT
CTCGTTAATAGAGTTGACAAAGTACAAGTGTACAACCACTACCTCCACTA
CTCTGTTTTCTGTCTACGCTACAAGACAAAACAACAGCCATGCCTGCAGA
ATTTGTACACTCAAGATGGGAATGAATTTGAAGTTTATTCTTCAAAGGAC
TACACCCAAATCAGGCAAAGGATCACTGGTGGATAATCAAAGGATTTCAA
ACGACTCTTTAGACGTGCTGATTATCTCAACGTCTCTTTCACACCTCTAT
ATAAAGGAATGAAGACTTGAAGATTTAAGATAGAGATACATAAGTTCAAA
AGCGCCAAAACTCTGTCAATTTGATTCTACAAAGCACACTGAATTTCTGC
ACTGATTTGATACATCTTAGAAATTCAAAGTCTAGAGTCTTTTCTGTATT
GTATTGTGAACACCACTGATTGTATATCAAGTGTTCAATTCAAACTCAAT
TCTCTGTATTTTTGTTTGATTAGAAGTCTCTCGCCTGCGTGCTTGAGCAT
TAGAAGTCTCTTGCTTAGTGCTTGAGCATTGGAAGACTCTTGCGTGTGTG
CTTGAGCATAGTTTTGTGAAGTCTCATACTTAGAAAGTATTGAGCAGTTG
TAATCTTTGTGATTATAGTGAAATCTCCTTGGAAGTGCAAGGGGGACTGG
ACTACTTCCGTGTTGTGGAAGGAACCAGGATAACTGCTTGTGTGTTTGTC
TTTCTTTTCTCTGCTCTGTTCTTTTCCGCTGCAATCTGACTCTGATCATT
TCATCAGAAGCAATCAAACTGCTTCTGAAGTTTTATCAGAAGAAGTTTTA
ATTAAGAGAAAAAGAAAACACAATTCAACCCCCCCTTCTTGTGTTTTTCA
CCTTCAATTGGTATCAGAGCTTGCTCTGTTATCACAGCACTTAACCGTGT
TACAGTTCAAGATCTATTAGAAAAACATGTCTGGAGATGAGGAATCAGCT
ACTACAAAATACACAAGTGTCAAGCATGACTATGATACTGCTGACAAGAA
AACAGACTCTGGAAAAGCTCCAAAGTTTAATGGAGATCCAGAAGAGTTTT
CATGGTGGAAAACTAATATGTACAGCTTTATCATGGGATTGGATGAAGAG
CTATGGGATATACTGGAAGATGGAGTTGATGATCTGGATTTGGATGAAGA
AGGAGCTGCTATAGACAGAAGAATACATACTCCTGCTCAGAAGAAGCTTT
ATAAGAAACACCACAAGATAAGAGGAATCATTGTGGCTTCTATACCTCGC
ACCGAATACATGAAAATGAGTGACAAATCTACTGCGAAGGCTATGTTTGC
TTCTCTATGTGCAAACTTTGAAGGCAGCAAGAAAGTAAAAGAGGCTAAAG
CTTTGATGCTAGTTCATCAGTATGAACTTTTCAGAATGAAAGATGATGAG
AGTATAGAAGAAATGTACTCAAGATTTCAAACTTTAGTTTCTGGATTGCA
AATACTGAAGAAAAGCTATGTTGCTTCTGATCATGTCTGATCATGTTAGT
AAGATTTTGAGAAGCTTACCTTCAAGATGGAGACCCAAAGTAACTGCTAT
TGAGGAAGCTAAGGATCTAAATACTTTAAGTGTTGAAGATCTTGTTAGCT
CACTCAAAGTGCATGAAATGAGTTTAAATGAGCATGAAACCTCTAAGAAG
AGTAAATCCATTGCTTTACCATCTAAAGGAAAGATCTCAAAATCTTCCAA
AGCCTACAAAGCCAGTGAATCTGAAGAAGAATCACCTGATGGAGATTCTG
ATGAAGATCAATCTGTAAAAATGGCTATGCTGTCCAACAAGCTTGAGTAT
CTGGCAAGGAAGCAGAAGAAATTTTTGAGCAAGAGAGGTAGCTACAAGAA
CTCCAAGAAAGAAGATCAGAAGGGATGCTTCAATTGTAAGAAGCCTGGTC
ATTTCATTGCTGATTGCCCTGATCTTCAGAAGGAGAAGTTTAAAGGCAAA
TCCAAGAAATCAAGCTTCAATTCCAGTAAATTCAGAAAGCAAATCAAAAA
GAGCTTGATGGCGACCTGGGAAGATTTGGATAGTGAATCTGGTTCTGATA
AAGAAGAAGCTGATGATGATGCTAAGGCAGCCGTTGGGTTAGTGGCAACA
GTATCATCAGAAGCAGTATCAGAAGCTGAATCAGATTCAGAAGATGAAAA
TGAGGTATATTCCAAAATCCCTAGACAAGAACTTGTTGATTCTCTAAAAG
AACTTTTATCACTGTTTGAACACAGAACCAATGAGTTGACAGATTTAAAA
GAAAAATATGTTGATTTGATGAAACAACAAAAGTCAACTCTATTGGAACT
GAAAGCTTCTGAAGAAGAACTCAAAGGGTTTAACCTCATATCAACAACAT
ATGAAGATAGACTCAAGAGTCTTTGTCAGAAGCTACAAGAAAAATGTGAT
AAAGGTTCAGGCAATAAACATGAGATTGCCTTGGATGATTTTATTATGGC
TGGAATAGACAGAAGCAAAGTTGCTTCTATGATCTACAGCACATACAAGA
ACAAAGGCAAAGGGATTGGATATTCTGAGGAGAAATCCAAAGAATACAGT
CTCAAGAGCTACTGTGATTGTATCAAGGATGGATTGAAATCCACCTTTGT
GCCTGAAGGTACAAATGCTATAACTGCTGTTCAGTCAAAACCTGAAGCTT
CAGGTTCACAGGCTAAGATCACATCAAAGCCAGAGAATCTTAAGATCAAG
GTAATGACAAAATCTGATCCTAAGAGTCAAAAGATTAAAATTCTGAAAAG
ATCAGAACCTGTTCATCAGAATCTGATTAAACCAGAATCTAAAATTCCAA
AACAAAAGGATCAGAAGAACAAAGCAGCTACTGCTTCTGAGAAAACAATA
CCAAAAGGTGTCAAACCTAAAGTATTGAATGATCAGAAGCCACTCAGCAT
TCACCCTAAGGTACAAGGGAGGAAAAGTAAAACCTCCAAAGCTAACCCAA
AAGGACCCATGAAGATATGGGTACCTAAATCTGAATTGGCCAAAAATGCA
GGTGTGCTTAAGGGCAAGAGAGAAACAAAGGTCATGGTACCTAGACAGCG
GATGTTCAAGGCACATGACTGGAGAGAAAGCTTTGTTCCTTACCCTTACA
ATGAAAGATGGAGGAGAAGTGAAGTTTGGTGGCAACCAAACTGGAAAGAT
CATTGGTACAGGTACTATTGGTAATTCCTCCATCTCAATTAATAATGTGT
GGCTAGTAGATGGTCTGAAGCATAATCTATTGAGCATTAGTCAATTTTGT
GACAATGGGTATGATGTAACGTTCAGTAAGACCAACTGCACACTAGTCAA
CAAGGATGACAAATCCATTACATTCAAGGGAAAGAGAGTTGAGAATGTCT
ATAAAATAAATTTCTCTGATCTGGCTGATCAGAAGGTAGTTTGCCTTCTG
TCAATGAATGATAAAAAATGGGTATGGCATAAAAGGTTGGGACATGCTAA
TTGGAGATTAATTTCTAAAATTAGCAAGTTACAACTGGTCAAAGGATTGC
CTAACATTGATTATCATTCAGATGCACTTTGTGGTGCATGTCAGAAAGGG
AAAATTGTGAAAAGTTCTTTCAAATCTAAAGACATTGTATCAACCTCCAG
ACCCTTAGAATTACTCCATATTGATCTTTTTGGTCCAGTTAACACTGCAT
CTTTATATGGAAGTAAATACGGATTAGTCATTGTTGATGATTACAGCAGA
TGGACTTGGGTAAAATTCATTAAAAGTAAAGACTATGCATGTGAAGTGTT
TAGCAGCTTCTGCACTCAAATACAATCTGAAAAAGAATTGAAAATTTTGA
AAGTCAGAAGTGATCATGGTGGAGAATTTGAAAATGAGCCATTTGAACTT
TTTTGTGAAAAACATGGGATTCTCCATGAGTTTTCTTCTCCTAGAACTCC
ACAACAAAATGGGGTTGTAGAAAGAAAGAACATAACCTTACAAGAAATGG
CCAGAACCATGATCCATGAAAACAACTTAGCTAAACATTTTTGGGCAGAA
GCAGTCAATACTTCATGTTATATTCAAAATAGGATCTATATCAGACCTAT
GTTGGAGAAAACAGCATATGAACTCTTTAAAGGAAGAAGACCCAATATCT
CTTACTTTCATCAGTTTGGATGTACCTGTTACATCTTAAACACTAAAGAC
TATCTGAAGAAATTTGATGCCAAGGCTCAAAGAGGAATCTTTTTAGGTTA
CTCTGAAAGGTCAAAGGCATACAGAGTGTATAATTCAGAAACACAATGTG
TTGAAGAATCTATGCATGTAAAATTTGATGATAGAGAGCCTGGAAGTAAA
ACTTCAGAGCAAAGTGAAAGTAATGCAGGTACAACTGATTCTGAAGATGC
ATCAGAATCTGATCAACCTTCTGATTCTGAAAAGTATACAGAAGTTGAAT
CTAGTCCAGAAACTGAAATCACTCCAGAAGCTGAGTCTAATTCAGAAGCA
GAACCTAGCCCAAAAGTACAGAATGAAAGTGCTTCTGAGGACTTTCAAGA
TAACACTCAGCAGGTTATTCAACCTAAATTCAAGCACAAATCTTCACATC
CTGAGGAGTTAATCATTGGAAGCAAAGATAGTCCTAGAAGAACAAGATCA
CATTTTAGACAAGAAGAGTCTTTAATAGGACTGCTTTCAATAATTGAGCC
TAAAACTGTTGAAGAAGCTCTCTCAGATGATGGATGGATATTAGCTATGC
AAGAAGAGCTAAATCAATTCCAAAGGAATGATGTGTGGGATCTGGTACCC
AAACCTTCTCAGAAGAACATTATTGGAACAAAATGGGTATTCAGAAACAA
GCTGAATGAACAAGGAGAAGTAACCAGAAACAAAACCAGACTTGTTGCTC
AAGGCTACAGTCAACAAGAAGGCATTGATTACACTGAAACATTTGCTCCA
GTTGCAAGATTGGAAGCAATCAGGTTACTTCTATCCTACGCAATTAATCA
TGACATAATATTATATCAAATGGATGTCAAAAGTGCCTTTCTTAATGGTG
TCATTGAAGAAGAAGTGTATGTTAAACAACCTCCTGGGTTTGAGGATCTT
AAGCATCCTGACCATGTTTATAAACTTAAGAAATCACTATATGGCTTGAA
ACAAGCTCCCAGAGCTTGGTATGATAGACTAAGTAATTTCTTAATTAAAA
ATGATTTTGAAAGAGGACAAGTTGACACAACACTCTTCAGAAGGACTCTT
AAGAAAGATATTTTGATTGTGCAAATATATGTTGATGATATAATATTTGG
TTCTACTAATGCATCTCTTTGCAAAGAATTTTCTAAGTTAATGCAGGATG
AATTTGAAATGAGTATGATGGGAGAATTGAAATTCTTTCTGGGAATTCAA
ATCAACCAAAGTAAAGAAGGAGTATATGTTCATCAAACAAAATATACAAA
GGAGCTTCTGAAGAAGTTCAAGCTAGAAGATTGTAAAGTGATGAACACTC
CAATGCATCCAACCTGCACCTTAAGCAAAGAAGATACTGGAACAGTAGTA
GACCAGAAGCTATACAGAGGTATGATTGGTTCTCTGTTATACCTCACTGC
ATCTAGACCTGATATTTTATTCAGTGTATGCTTGTGTGCAAGATTTCAAT
CAGATCCTAGAGAATCTCATTTAACTGCAGTTAAGAGAATCTTCAGGTAT
CTGAAAGGAACAACTAATCTTGGACTCCTGTATAGGAAATCCCTAGATTA
TAAGTTGATTGGATTCTGTGATGCTGATTATGCTGGTGATAGGATTGAAA
GAAAATCAACCAGTGGAAATTGTCAATTCCTGGGAGAGAATCTGATATCC
TGGGCAAGCAAAAGACAAGCAACTATTGCTATGTCTACAGCAGAAGCAGA
GTACATTTCAGCTGCAAGTTGTTGCACACAACTACTTTGGATGAAACATC
AGTTGGAAGACTATCAGATCAATGCTAACAGTATTCCCATTTATTGTGAT
AATACTGCTGCTATTTGTTTGTCAAAGAATCCAATTCTACATTCAAGAGC
CAAGCATATTGAAATTAAACACCATTTTATCAGAGACTATGTTCAAAAAG
GAATTTTAGATATACAATTCATTGATACTGAACATCAATGGGCTGATATA
TTTACAAAACCTTTGTCTGTTGAAAGATTTGATTTTATTAAGAAAAATTT
GAACATGCATTTTGTGTCTGATTGAAAAATTGCTTGCCTCTGAATAAGAA
GTTTGGTTCTGAAGTTTATTCAGGAGCATTTTGGTTCATCAGAAGCTCTT
AACTGAGGTTCTGAGGAAAATGTGCTTCTGAAGATGACGTCAGCACTAAA
ACTTCAGAAGTGTTATTCTTTGCTTCTGAATAGCTTGGTTAGTGGGAACG
TTGGTAGTTACTTTATGTAAACAGCTGTCCCATTACCCAAAAAGTAGTTT
TCTGAAGAGTCTCTGACGTGGTCTATTTGTATTGGAGTATAACAAAAAGG
GCAATGATGTTTTATTCGCTTTTTAACATACTTACACGCGCCCCCAATTT
GTCATTAATGCTATGTTTGTTTGTCTCTATTGAATTGCAAACGGTTTAAT
AAAAACACTAAGTCAATTCACACACTACTCACTTCACAACAAACACTTTC
TATTTTTCGTCTTAACCCTCTGCGAAAGTAAACGCATTCTCTCATCCTCT
CAAAAACTCTTTAGAACCCTAAAACCACTTCATATCAATGGCATCTTCAA
GTTCTGCCGGTGGTTCTTCATCGAATATGGATATAGATACTCCTGCTTAT
GAAATCAAAGGAAGAACTATGTCGATTGAGGAATGGGATCTAATCATTCA
AGCGGAAAATCCAGTGGATTTCACTTCTCTAACTCATCATGGATGCGACT
TGGTAAGATTCTACAAAAAACAGAAGCTGATGAGTTACTTCAGTCTTCTC
AACGGTCCTACTTATGAAGTGCTTGTCAGACAATTCTGGGTAAGAGCTTC
AGTGTTTGACAAAGTTGCTGCTAAACAGGAAGAAGCTCAGATGATTCTGG
TTGATCCTACTTTGGAGGGAAAAACCAGAGAAGAAATGGGTCTACTCGCC
TTCACTGGGACTGAGATTAGATCAAACGTCATGGGGATTCCTGTAACAAT
CAATGAGCAAGTGATTGCTCAAGCTATGAGAAGGGATGCTTCTGGGACAT
ACGATGGAGAAGAGATTCCTAACCCCAGAACAAGCCCATGGAAGGAGATA
GTAAACAACACTATCTACGGATCAAAGGATGCTAAGCCTTACAGCACCTT
AAGCATGGAAAAGAAAATGCTGCTGAAGATCCAAAATGAAAACATTTTTC
CCAAAGGTGGAGGAAATGATCAACCTTCACTTGGTCACAAAGTCTTTCTG
CATCACACCATCTCTCAGGAAACAACAATGAACGTTCCCAAGTATATGTT
TAAATACATGATCAAGGAACTCAAGAAGAGCCAGATGGAGAACAGGAAGT
TTGTTCCCTATGGAAGGCTGCTCTCCATAATCTTTCAAGAAGGAGGACTC
CTAAGTGCCCTGAAAGACGTGGGTATTTATGATAATCAGAAGCTGGGAGC
AGTCACAGGAAAAATAATCAATGGGGCAACTCTAGTCAAGATGAGGCTGA
TTTCAACTTGCAAGAAACTAGATACAGATATGCATGAATCTGATGTCATA
TCTGATCTAGTCACTCATCACATCCCTATCTGCAAGAAAGATCCCCTGGA
TGTGCAGAGGGCCTACATCTTGGACTACTACAAGAGCTACAACAAGAAAA
TCAGCCTGAAAGATATCCCAGAAGAAATGTATGGTGGTGATCTGCCTGTG
GCCAAAGGCAGAAAATCTAAAAAGAAGCAGATCACCAAGGAAGAATACCT
TGCTGAAGATGCTACTGAGGTGGGTGCTCAGAAGCATAAGAAAGCTAAGA
AGGAAAAATCTGCTATGTCCACCATTCTTGAGGAAGTGGAGGATTTGGAT
GATGTCCCTCTTATCAGAAAAAGGACAAGGAGTACTCAAGAAACAGCAGA
ACAGCCTGCTTCTGAACAAGCTGGTTCTGAACAAGCTGCTTCTGATCAAG
CTGCTTCTGAAAAGCCTTCAAGTCCCAAAAATAAAAGAGAAGCTGCTCTT
CAGACCATCAAAAGGAAGAGGTCTAATTCAACAAGAAATCTGAAGACAGC
TGAAGGAAGAAGGGAAGAAATGTTGAAAGAACTGGAAGAGAACTGGGATG
AAGACTCTAGCCCCAAGAAGGCAAAAAGGACTGCAACTTCTGAGCCCATA
GTCATGCCCAGTTTTGAAATGACTGAAGAAATGAGGCAGTACGCTAGAGA
GGTTTCTGCATCCAAGATAGCAGAAAAGAAAAGGTTGAAGGAAGTGTTTG
AGAAAGAAAGGGATGAGCGTCTCAAGGCTGCAGGGTATGTGCCTACTCCT
GACATTGCTGCTTTAGCGTCTGAGTTAGAAACAGTTCAGTATGGAGCAAC
TCTGCTTTCTCAAGCCTTGAAGAATAAGCAAGCTTCAGGAGCAACTTCAT
CAGATCCAGTTTCAACAGCTCCAGAAGCAATTCATCCAGAAGCTCAGTCC
TCAGGTAATCCATCTAAAGCTCCAACTAATACTCAGTCTCTATCTCTACC
CTCTTCACCCTCTTCATCATCCACAGAATCAGATGACCAACCCCTTAGCC
AACATATAGACAAGCTTCTAAAAACCAAACCTACCAAACTAACAGAATTT
GGAACACTTGACTATGAGAGTACTCAAATAGAATTTTCAAAAAATAGGAT
AAAACTTTGTGAGAAATTCAATTTGCCTACTACTCATCCACTATATCCAG
ATACTCCAGAACCTGTTAGTATACAACAACCTGAACCTACCCAAACAAAC
TCACCAAATAACCAATCTCCACAAAAAGCCTCTGAAGTAGCTTCAGATGC
AACTACTTCAGAAACCCCCCAACACCAAGAATCCTCAACCCTTCACAACT
TAGAAAAACATCTAGGTGGTGAAATGCAACCAACACCCACTAAGGCCTCG
AAGACAGTTTCTGAAAAGACTGTCTTGGAAACCCAAACAGAAACCCAAAC
CATCCCTGAGCAAACTGTTCAGGAGCAAACTGCTTCTGAACAAGTTGCTC
CTGACCAAACAACTTCTGACCAAACAACAGAACAACAACAACAACCAGAC
TCACCCACTATAATAGACTTAACCTCTGACCAACCTTCCACATCACATAC
AACTCAAACTGAACCTTCACCCATCCCTGACCATATCCTGGAGTCTGAGT
ATATAGAGGAACAGCTGATTAGACTTAGTGATGAGATTCAGGCACTGATT
CTTCGCAGAACAGTTCCTGCACCTCCTATTCACTATTATGATCAGTGGAT
GGATCTACAGAAGAGCTTTGATGAGCTGCTGGATCAGCTTAGAACTAAAT
GTGTGTCATCTCACTCTGCTATGCTGAAAAAGCTTTTGGATGATATGCAT
GAAGCAGCTAAGGAGAAAGAGCTGAATTTTGTGCCTCTGCTGGACATCAC
TCCTTTCTATCCAGAAGAAGAGTACATCACTAGGGCTGCTAGAATTCAGG
CTGGATATAAACGAAGAATGAGGGAAAAGGATGAGCTACTTCAGAAGAAG
GATGATCAGATCAAGTATCTCTTAGAACAGTTGTATAAGCAAGCCCAACC
TTAGTTGCACACCCAACTCTAGCTTGTTTTTTACTTTTGTTCTTCGTAGC
TGTGTCCTTGTATCTTAATCTTCTTTATATATATTATCATTGTTTCTGGA
TCTTGTGCTTTTTCACCTTCAATATGTTTTACAAGCTTTAACTCTGATGA
TATTTACTGTTTAATGCTGCTTGCTCTGATACTCTTTCTTTTGTTTCTAT
TCTTTTTGTTGATGACAAAAGGGGGAGTAAATGTATAGTATTTATTAAGG
CACTGAGCCCTACTATAACCACTTCTAAATTTCTTTTAAATACTTCTGAT
TTGATTTTATAAGTATTTTATTGAAATTTAATTAATAAGAATAGAACTTA
GGGGGAGCTTACAAACCTCACCTTAAAGAACTATTAGACTCAGGGGGAGC
TTACAAACCTCTGTCCCAGTAGTCAACTTATTAATTAGATCAACAACAAT
TGAACATTTTAAATACTATTGTTTGTCATCATCAAAAAGGGGGAGATTGT
TGGAACAAAATGTGTTTCACAATGAACCTTATTAAGTTTTGATGATAACA
AGGTATTAAAAATTGTCAATTGGTTATTACTAATAATTGTTCAAGTGTAC
AGGACCAAAGGCTACTCAAGTTATTTCAATAGGTCTTGGAAGAACAATGG
AAAGAAAAAAGAAATTCTGAGCATCTGAAGAAAACTGCTCCTGAAGCTAA
ACTGCTCCTGAAGAGATGACGTCATCAGAAGCAGAAAGTCATCAGAAGCA
GAAAGTCATCAGAAGCAGAAAGTCATCAGAAGCAAAAGTTTTCATCAGAA
GCAATATCTTCACCAGAAGCTACTTTTGATCCATTAATCAAACTGAAGAT
TCAAAGTTGCTGATTCTCAATTCAGTCTTATCAAAGAAGAACAAAGAATT
GAAAGGGAGGTATCAACGGATATATGGATAGCACTGAGCTCTTGTCTCTC
GTTAATAGAGTTGACAAAGTACAAGTGTACAACCACTACCTCCACTACTC
TGTTTTCTGTCTACGCTACAAGACAAAACAACAGCCATGCCTGCAGAATT
TGTACACTCAAGATGGGAATGAATTTGAAGTTTATTCTTCAAAGGACTAC
ACCCAAATCAGGCAAAGGATCACTGGTGGATAATCAAAGGATTTCAAACG
ACTCTTTAGACGTGCTGATTATCTCAACGTCTCTTTCACACCTCTATATA
AAGGAATGAAGACTTGAAGATTTAAGATAGAGATACATAAGTTCAAAAGC
GCCAAAACTCTGTCAATTTGATTCTACAAAGCACACTGAATTTCTGCACT
GATTTGATACATCTTAGAAATTCAAAGTCTAGAGTCTTTTCTGTATTGTA
TTGTGAACACCACTGATTGTATATCAAGTGTTCAATTCAAACTCAATTCT
CTGTATTTTTGTTTGATTAGAAGTCTCTCGCCTGCGTGCTTGAGCATTAG
AAGTCTCTTGCTTAGTGCTTGAGCATTGGAAGACTCTTGCGTGTGTGCTT
GAGCATAGTTTTGTGAAGTCTCATACTTAGAAAGTATTGAGCAGTTGTAA
TCTTTGTGATTATAGTGAAATCTCCTTGGAAGTGCAAGGGGGACTGGACT
ACTTCCGTGTTGTGGAAGGAACCAGGATAACTGCTTGTGTGTTTGTCTTT
CTTTTCTCTGCTCTGTTCTTTTCCGCTGCAATCTGACTCTGATCATTTCA
TCAGAAGCAATCAAACTGCTTCTGAAGTTTTATCAGAAGAAGTTTTAATT
AAGAGAAAAAGAAAACACAATTCAACCCCCCCCCCCTTCTTGTGTTTTTC
ACCTTCA
>Mtr1.9
TGTTGGAACAAAATGTGTTTCACAATGAACCTTTTAAGTTTTGATGATAA
CAAGGTATTAAAAATTGTCAATTGGTTATTACTAATAATTGTTCAAGTGT
ACAGGACCAAAGGCTACTCAAGTTATTTCAATAGGTCTTGGAAGAACAAT
AGAAAGAAAATGAAATTCTGAGCATCTGAAGAAAACTGCTTCTGAAGAGA
TGACGTCATCAGAAACAGAAAGTCATCAGAAGCAAAAGTTTTCATCAGAA
GCAATATCTTCACCAGAAGCTACATTTGATCCTTTAATCAAACTGAAGAT
TCAAAGTTGCTGATTCTCAATTCAGTCTTATCAAAGAAGAACGAAGAATT
GAAAGGAAGGTATCAACGGGTATATGGATAGCACTGAGCTCTTGTCTCTC
GTTAATAGAGTTGACAAAGTACAAGTGTACAACCACTACCTCCACTACTC
TGTTTTCTGTCTACGCTACAAGACAAAACAACAGCCATGCCTGCAGAATT
TGTACACTCAAGATGGGAATGAATTTGAAGTTTATTCTTCAAAGGACTAC
ACCCAAATCAGGCAAAGGATCACTGGTGGATAATCAAAGGATTTCAAACG
ACTCTTTAGACGTGCTGATTATCTCAACGTCTCTTTTACACCTCTATATA
AAGGAGTGAAGACTTGAAGATTACAGAGGAGATACATAAGTTTAAAAGCG
CCAAAACTCTGTCAATTTGATTCTACAAAGCACACTGAATTTCTGCACTG
ATTTGATACATCTTAGAAATTCAAAGTCTAGAGTCTTTTCTGTATTGTAT
TGTGAACACCACTGATTGTATATCAAGTGTTCAATTCAAACTCAATTCTC
TGTATTTTTGTTTGATTAGAAGTCTCTTGCCTGCGTGCTTGAGCATTAGA
AGTCTCTTGCTTAGTGCTTGAGCATTGGAAGACTCTTGCGTGTGTGCTTG
AGCATAGTTTTGTGAAGTCTCATACTTTGAAAGTATTGAGCAGTTGTAAT
CTTGTGATTATAGTAAAATCTCCTTGGAAGTGCAAGGGGGACTGGACTAC
TTCCGTGTTGTGGAAGGAACCAGGATAACTGCCTGTGTCTTTGTCTTTCT
TTTCTCTGCTCTGTTCTTTTCCGCTGCAATCTGACTCTGATCATTTCATC
AGAAGCAATCAAACTGCTTCTGAAGTTTTATCAGAAGAAGAATCTCTTTT
TTTTAAGAGAAAAAGAAAACACAATTCAACCCCCCCCCCCCCCCCTTCTT
GTGTTTTTCACCTTCAATTGGTATCAGAGCTTGGTCTGTTATCACAGCAC
TTAACCGTGTTACAGTTCAAGATCTATTAGAAAAACATGTCTGGAGATGA
GGAATCAGTTACTACAAAATACACAAGTGTCAAGCATGACTATGATACTG
CTGACAAGAAAACAGACTCTGGAAAAGCTCCAAAGTTTAATGGAGATCCA
GAAGAGTTTTCATGGTGGAAAACTAATATGTACAGCTTTATCATGGGATT
GGATGAAGAGCTATGGGATATACTGGAAGATGGAGTTGATGATCTGGATT
TGGATGAAGAAGGAGCTGCTATAGACAGAAGAATACATACTCCTGCTCAG
AAGAAGCTTTATAAGAAACACCACAAGATAAGAGGAATCATTGTGGCTTC
TATACCTCGCACCGAATACATGAAAATGAGTGACAAATCTACTGCGAAAG
CTATGTTTGCTTCTCTATGTGCAAACTTTGAAGGCAGCAAGAAAGTAAAA
GAGGCTAAAGCTTTGATGCTAGTTCATCAGTATGAACTTTTCAGAATGAA
GGATGATGAGAGTATAGAAGAAATGTACTCAAGATTTCAAACTTTAGTTT
CTGGATTGCAAATACTGAAGAAAAGCTATGTTTCTTCTGATCATGTTAGT
AAGATTTTGAGAAGCTTACCTTCAAGATGGAGACCCAAAGTAACTGCTAT
TGAGGAAGCTAAGGATCTAAATACTTTAAGTGTTGAAGATCTTGTTAGCT
CACTCAAAGTGCATGAAATGAGTCTAAATGAGCATGAAACCTCTAAGAAG
AGTAAATCCATTGCTTTACCATCTAAAGGAAAGACCTCAAAGTCTTCCAA
AGCTACAAAGTCAGTGAATCTGAAGAAGAATCACCTGATGGAGATTCTGA
TGAAGATCAATCTGTAAAGATGGCTATGCTGTCCAACAAGCTTGAGTATC
TGGCAAGGAAGCAGAAGAAATTCTTGAGCAAGAGAGGCAGCTACAAGAAC
TTCAAGAAAGAAGATCAGAAGGGATGCTTCAATTGTAAGAAGCCTGGTCA
TTTCATTGCTGATTGCCCTGATCTTCAGAAGGAGAAGTTTAAAGGCAAAT
CCAAGAAATCAAGCTTCAACTCCAGTAAATTCAGAAAGCAAATCAAAAAG
AGCTTGATGGCGACCTGGGAAGATTTGGATAGTGAATCTGGTTCTGATAA
AGAAGAAGCTGATGATGATGCTAAGGCAGCCGTTGGGTTAGTAGCAACAG
TATCATCAGAAGCAGTATCAGAAGCTGAATCAGATTCAGAAGATGAAAAT
GTGGTATATTCCAAAATCCCTAGACAAGAACTTGTTGATTCTCTAAAAGA
ACTTTTATCACTGTTTGAACACAGAACCAATGAGGTGACAGATTTAAAAG
AAAAATATGTTGATTTGATGAAACAACAAAAGTCAACTCTATTGGAACTA
AAAGCTTCTGAAGAAGAACTCAAAGGGTTTAACCTCATATCAACAACATA
TGAAGATAGACTCAAGAGTCTTTGTCAGAAGCTACAAGAAAAATGTGATA
AAGGTTCAGGCAATAAACATGAGATTGCCTTGGATGATTTTATTATGGCT
GGAATAGACAGAAGCAAAGTTGCTTCTATGATCTACAGCACATACAAGAA
CAAAGGCAAAGGGATTGGATATTCTGAGGAGGAATCCAAAGAATACAGTC
TCAAGAGCTACTGTGATTGTATCAAGGATGGATTGAAATCCACCTTTGTG
CCTGAAGGTACAAATGCTAAAACTGCTGTTCAGTCAAAACCTGAAGCTTC
TGGTTCACAGGCTAAGATTACATCAAAGCCAGAAAACCTTAAGATCAAGG
TAATGACAAAATCTAATCCTAAGAGTCAAAAGATTAAAATTCTGAAAAGA
CCAGAACCTGTTTATCAGAATCTGATTAAACCAGAATCTAAAATCCCAAA
ACAAAAGGATCAGAAGAACAAAGCAGCTACTGCTTCTGAGAAAACAATAC
CAAAAGGTGTCAAACCTAAAGTATTGAATGATCAGAAGCCACTCAGCATT
TACCCTAAGGTACAAGGGAGGAAAAGTAAAACCTCCAAGACTAACCCAAA
AGGACCCATGAAGATATGGGTACCTAAATCTGAATTGGCCAAAAATGCAG
GTGTGCTTAAGGGCAAGAGAGAAACAAAGGTCATGGTACCTAGACAGCGG
ATGTTCAAGGCACATGACTGGAGAGAAAGCTTTGTTCCTTACCCTTACAA
TGAAAGATGGAGGAGAAGTGAAGTTTGGTGGCAACCAAACTGGAAAGATC
ATTGGTACAGGTACTATTGGTAATTCCTCCATCTCAATTAATAATGTGTG
GCTAGTAGATGGTCTGAAGCATAACCTATTGAGCATTAGTCAATTTTGTG
ACAATGGGTATGATGTAACGTTCAGTAAGACCAACTGCACACTAGTCAAC
AAGGATGACAAATCCATTACATTCAAGGGAAAGAGAGTTGAGAATGTCTA
TAAAATAAATTTCTCTGATCTGGCTGATCAGAAGGTAGTTTGCCTTCTGT
CAATGAATGATAAAAAATGGGTATGGCATAAAAGGTTGGGACATGCTAAT
TGGAGATTAATTTCTAAAATTAGCAAGTTACAACTGGTCAAAGGATTGCC
TAACATTGATTATCATTCAGATGCACTTTGTGGTGCATGTCAGAAAGGGA
AAATTGTGAAAAGTTCTTTCAAATCTAAAGACGTTGTATCAACCTTCAGA
CCCTTAGAATTACTCCATATTGATCTTTTTGGTCCAGTTAACACTGCATC
TTTATATGGAAGTAAATATGGATTAGTGATTGTTGATGATTACAGCAGAT
GGACTTGGGTAAAGTTCATTAAAAGTAAAGACTATGCATGTGAAGTGTTT
AGCAGCTTCTGCACTCAAATACAATCTGAAAAAGAATTGAAAATTTTGAA
AGTCAGAAGTGATCATGGTGGAGAATTTGAAAATGAGCCATTTGAACTTT
TTTGTGAAAAACATGGGATTCTCCATGAGTTTTCTTCTCCTAGAACTCCA
CAACAAAATGGGGTTGTAGAAAGAAAGAACATAACCTTACAAGAAATGGC
CAGAACCATGATCCATGAAAACAACTTAGCTAAACATTTTTGGGCAGAAG
CAGTCAATACTTCATGTTATATTTAAAATAGGATCTATATCAGACCTATG
TTGGAGAAAACAGCATATGAACTCTTTAAAGGAAGAAGACCCAATATCTC
TTACTTTCATCAGTTTGGATGTACTTGTTACATCTTAAACACTAAAGACT
ATCTGAAGAAATTTGATGCCAAGGCTCAAAGAGGAATCTTTTTAGGTTAC
TCTGAAAGGTCAAAGGCATACAGAGTGTATAATTCAGAAACACAATGTGT
TGAAGAATCTATGCATGTAAAATTTGATGATAGAGAGCCTGAAAGTAAAA
CTTCAGAGCAAAGTGAAAGTAATGCAGGTACAACTGATTCTGAAGATGCA
TCAGAATCTGATCAACCTTCTGAATCTGAAAAGTATACAGAAGTTGAATC
TAGTCCAGAAACTGAAATCACTCCAGAAGCTGAGTCTAATTCAGAAGCAG
AACCTAGCCCAAAAGTACAGAATGAAATTGCTTCTGAGGACTTTCAAGAT
AACACTCAGCAGGTTATCCAACCTAAATTCAAGCACAAATCTTCACATCC
TGAGGAGCTAATCATTGGAAGCAAAGATAGTCCTAGAAGAACAAGATCAC
ATTTTAAACAAGAAGAGTCATTAATAGGACTGCTTTCAATAATTGAGCCT
AAAACTGTTGAAGAAGCTCTCACAGATGATGGATGGATATTAGCTATGCA
AGAAGAGCTAAATCAATTCCAAAGGAATGATGTGTGGGATCTGGTACCCA
AACCTTTTCAGAAGAACATTATTGGAACAAAATGGGTATTCAGAAACAAG
CTGAATGAACAAGGAGAAGTAACCAGAAACAAAGCCAGACTTGTTGCTCA
AGGCTACAGTCAACAAGAAGGCATTGATTACACTGAAACATTTGCTCCAG
TTGCAAGATTGGAAGCAATCAGGTTACTTCTATCCTACGCAATTAATCAT
GGTATAATATTATATCAAATGGATGTCAAAAGTGCCTTTCTTAATGGTGT
CATTGAAGAAGAAGTGTATGTTAAACAACCTCCTGGGTTTGAGGATCTTA
AGCATCCTGACCATGTTTATAAACTTAAGAAATCACTATATGGCTTGAAA
CAAGCTCCCAGAGCTTGGTATGATAGACTAAGTAATTTCTTAATTAAAAA
TGATTTTGAAAGAGGACAAGTTGACACAACACTCTTCAGAAGGACTCTTA
AGAAAGATATTTTGATTGTGCAAATATATGTTGATGATGTAATATTTGGT
TCTACTAATGCATCTCTTTGCAAAGAATTTTCTAAGTTAATGCAGGATGA
ATTTGAAATGAGTATGATGGGAGAATTGAAATTCTTTCTGGGAATTCAAA
TCAACCAAAGTAAAGAAGGAGTATATGTTCATCAAACAAAATATACAAAG
GAGCTTCTGAAGAAGTTCAAGCTAGAAGATTGTAAAGTGATGAACACTCC
AATGCATCCAACCTGCACCTTAAGCAAAGAAGATACTGGAACAGTAGTAG
ACCAGAAGCTATACAGAGGTATGATTGGTTCTCTGTTATACCTCACTGCT
TCTAGACCTGATATTTTATTCAGTGTATGCTTGTGTGCAAGATTTCAATC
AGATCCTAGATAATCTCATTTAACTGCAGTTAAGAGAATCTTCAGGTATC
TGAAAGGAACAACTAATCTTGGACTCCTGTATAGGAAATCCCTAGATTAT
AAGTTGATTGGATTCTGTGATGCTGATTATGCTGGTGATAGGATTGAAAG
AAAATCAACCAGTGGAAATTGTCAATTCCTGGGAGAGAATCTGATATCCT
GGGCAAGCAAAAGACAAGCAACTATTGCTATGTCTACAGCAGAAGCAGAG
TACATTTCAGCTGCAAGTTGTTGCACACAACTACTTTGGATGAAACATCA
GTTGGAAGACTATCAGATCAATGCTAACAGTATTCCCATTTATTGTGATA
ATACTGCTGCTATTTGTTTGTCAAAGAATCCAATTCTACATTCAAGAGCC
AAGCATATTGAAATCAAACACCATTTTATCAGAGACTATGTTCAAAAAGG
AATTTTAGATATACAATTCATTGATACTGAACATCAATGGGCTGATATAT
TTACAAAACCTTTGTCTGTTGAAAGATTTGATTTTATTAAGAAAAACTTG
AACATGCATTTTGTGTCTGATTGAAAAATTGCTTGCCTCTGAATAAGAAG
TTTGGTTCTGAAGTTTATTCAGGAGCATTTTGGTTCATCAGAAGCTCTTA
ACTGAGGTTCTGAGGAAAATGTGCTTCTGAAGATGACGTCAGCACTAAAA
CTTCAGAAGTGTTATTCTTTGCTTCTGAATAGCTTGGTTAGTGGGAACGT
TGGTAGTTACTTTATGTAAACAGCTGTCCCATTACCCAAAAAGTAGTTTT
CTGAAGAGTCTCTGACGTGGTCTATTTGTAGTGGAGTATAACAAAAAGGG
CAATGATGTTTTTATTCGCTTTTTAACATACTTACACGCGTTTCACATAC
TTCTCACTTCACAACAAACACTTTCTAATTTCCTCTCAACCCTCTGTGTA
AGTAAGCACATTCTCTCAACCTCTCAATACACCTTAGAACCCTAATTCTA
CTTCAAATCAATGGCATCTTCAAGTTCTGCCGGTGGTTCTTCATCGAATA
TGGATATAGATACTCCTGCTTATGAAATCAAAGGAAGAACTATGTCGATT
GAGGAATGGGAACTAATCATTCAAGCGGAAAATCCAGTGGATTTCACTTC
TCTATCTCACCATGGGTGCGACTTGGTAAGATTCTACAAGAAGCAGAAGC
TAATGAGTTACTTCAGTCTCCTCAACGGTCCTACTTATGAAGTGCTTGTC
AGACAATTCTGGGTAAGAGCTTCAGTGTTTGACAAAGTTGCTGCTAAACA
GGAAGAAGCTCAGATGATTCTGGTTGATCCTACTTTGGAGGGAAAAACCA
GAGAAGAAATGGGTCTACTCGCCTTCACTAGGACTGAGATTAGATCAAAC
GTCATGGGGATTCCTGTAACAATCAATGAGCAAGTGATTGCTCAAGCCAT
GAGGAGAGATGCTTCTGGGACATATGATGGAGAAGAGATTCCTAACCCCA
GAACAAGCCCTTGGAAGGAGATAGTAAACAACACTATCTACGGATCAAAG
GATGCTAAGCCTTACAGCACCTTAAGCATGGAAAAGAAAATGCTGCTGAA
GATCCAAAATGAAAACATTTTTCCCAAAGGTGGAGGAAGTGATCAACCTT
CACTTGGTCACAAAGTCTTTCTGCATCACACCATCTCTCAGGAAACAACA
ATGAACGTTCCTAAGTATATGTTTAAATACATGATCAAGGAACTCAAGAA
GAGTCAGATGGAGAACAGGAAGTACGTTCCTTATGGAAGGCTGCTCTCCA
TAATCTTTCAAGAAGGAGGACTCCTAAGTGCCCTGAAAGACGTGGGTATT
TATGATAATCAGAAGCTGAGAGCAGTCACAGGAAAAATAATCAATGGGGC
AACCCTAGTCAAGATGAGGCTGATTTCAACATGCAGGAAACTAGATACAG
ATATGCATGAATCTGATGTCATATCTGATCTAGTCACTCATCACATCCCC
ATCTGCAAGAAAGATCCCCTGGATGTGCAGAGGGCCTACATCTTGGACTA
CTACAAGAGCTACAACAAGAAAATCAGTCTGAAAGATATCCCAGAAGAAA
TGTATGGTGGTGATCTGCCTGTGGCCAAAGGCAGAAAATCTAAAAAGAAG
CAGATCACCAAGGAAGAATACCTTGCTGAAGATGCTACTGAGGTGGGTGC
TCAGAAGCATAAGAAAGCCAAGAAGGAAAAATCTGCTATGTCCACTATTC
TTGAGGAAGTGGAGGATTTGGATGATGTCCCTCTTATCAGTAAAAGGACA
AGGAGTACTCAAGAAACAGCAGAACAGCCTGCTTCTGAACAAACTGGTTC
TGAACAAGCTGCTTCTGATCAAGCTGCTTCTGAAAAGCCTTCAAGTCCCA
AAAAGAAAAGAGAAGCTGCTCTTCAGACCATCAAAAGGAAGAGGTCTAAT
TTAACAAAAAATCTGAAGACAGCTGAAGGAAGGAGGGAAGAAATGTTGAA
AGAAATGGAAGAAAACTGGGATGAAGACTCAAGCCCCAAGAAGGCAAAAA
GGACTGCAACTTCTGAGCCCATAGTCATGCCCAGTTTTGAAATGACTGAA
GAAATGAGGCAGTATGCTAGGGAGGTTTCTGCATCCAAAATAGCAGAAAA
GAAAAGGATGAAGATGTTGTATGAAAAAGAAAGGGATGAGCGTCTCAAGG
CTGCAGGGTATGTGCCTACTCCTGTCATCGCTGCTTTAGCTTCTGAGTTA
GAGCAAGAAACAGTTCAGTATGGAGCAACTCTGCTTTCTCAAGCCTTGAA
GAATAAGCAAGCTTCAGGAGCAACTTCATCAGAACCAGCTTCAAAAGCTC
CAGAAGCAATTCATCCAGAAGCTCAGTCCTCAGGTAATCCATCTATAGCT
CCAACTAATACTCAGTCTCTATCTCTACCCTCTTCACCCTCTTCATCATC
CACAGAATCAGATGAACAACCTCTTAGCCAACATATAAACAAGCTTCTAA
AAACCAAACCTACCAAACTAACAGAATATGGAACACTTGACTATGAGAGT
ACTCAAATAGAATTTTCAAAAAATAGGATAAAACTTTGTGAGAAATTCAA
TTTGCCTACTACTCATCCACTATATCCAGATACTCCAGAACCTGTTAGTA
TACAACAACCTGAACCTACCCAAACAAACTCACCAAATAACCAAACTCCA
CAAAAAGCCTCTGAAGTAGCTTCAGATGCAACTACTTCAGAAACCCCCCA
ACACCAAGAATCCTCAACCCTTCACAACTTAGAAAAACATCTAGGTGGTG
AAATGCAACCAACACCCACTAAGGCCTCTAAGACAGGTTCTGAAAAGACT
GTCTTGGAAACCCAAACAGAAACCCAAACCATCCCTGAGCAAACTGTTCA
GGAGCAAACTGCCTCTGAACAAGTTGCTCCTGACCAAACAACAGAACAAC
AACAACAACCAGACTCACCCACTATAATAGACTTAACCTCTGACCAACCT
TCCACATCACATACAACTCAAACTGAACCTTCACCCATCCCTGACCATAT
CCTGGAGTCTGAGTATATAGAGGAACAGCTGATTAGACTTAGTGATGAGA
TTCAGGCACTGATTCTTCGCAGAACAGTTCCTGCACCTCCTATTCACTAT
TATGATCAGTGGATGGATCTTCAGAAGAGCTTTGATGAGCTGCTGGATCA
GCTTAGAACTAAATGTGTGTCATCTCACTCTGCTATGCTGAAGAAGCTTT
TGGATGACATGCATGAAGCAGCTAAGGAGAAAGAGCTGAACTTTGTGCCT
CTGCTGGACATCACTCCTTTCTATCCAGAAGAAGAGTACATCACTAGGGC
TGCTAGAATTCAGGCTGGATATAAACGAAGAATGAGGGAAAAGGATGAGC
TACTTCAGAAGAAGGATGATCAGATCAAGTATCTCTTAGAACAGTTGTAT
AAGCAAGCCCAACCTTAGTTGCACACCCAACTCTAGCTTGTTTTTTACTT
TTGTTCTTAGTAGCTGTGTCTTTGTATCTTAATCTTTCTTTATATATATA
TTATCATTGTTTCTGGATCTTGTGCTTTTTCACCTTCAATATGTTTTACA
AGCTTTAACTCTGATGATATTTACTGTTTTTAATGCTGCTTGCTCTGATA
CTCTTTCTTTTGTTTCTATTCTTTTTGTTGATGACAAAAGGGGGAGTAAA
TGTATAGTATTTGTTAAGGCACTGAGCCCTACTATAACCACTTCTAAATT
TCTCTTAAATATTTCTGATTCAATTTTATGAGTATTTTATTGAAATTTAA
CTAATAAGAATAGAACTTAGGGGGAGCTTACAAACCTCACCTTAAAGAAC
TATTAGACTCAGGGGGAGCTTACAAACCTCTGTCCCAGTAGTCAACTTAT
TAATTAGATCAACAACAATTGAACATTTTAAATACTATTGTTTGTCATCA
TCAAAAAGGGGGAGATTGTTGGAACAAAATGTGTTTCACAATGAACCTTT
TAAGTTTTGATGATAACAAGGTATTAAAAATTGTCAATTGGTTATTACTA
ATAATTGTTCAAGTGTACAGGACCAAAGGCTACTCAAGTTATTTCAATAG
GTCTTGGAAGAACAATAGAAAGAAAAAGAAATTCTGAGCATCTGAAGAAA
ACTGCTTCTGAAGAGATGACGTCATCAGAAACAGAAAGTCATCAGAAGCA
AAAGTTTTCATCAGAAGCAATATCTTCACCAGAAGCTACATTTGATCCTT
TAATCAAACTGAAGATTCAAAGTTGCTGATTCTCAATTCAGTCTTATCAA
AGAAGAACGAAGAATTGAAAGGAAGGTATCAACGGGTATATGGATAGCAC
TGAGCTCTTGTCTCTCGTTAATAGAGTTGACAAAGTACAAGTGTACAACC
ACTACCTCCACTACTCTGTTTTCTGTCTACGCTACAAGACAAAACAACAG
CCATGCCTGCAGAATTTGTACACTCAAGATGGGAATGAATTTGAAGTTTA
TTCTTCAAAGGACTACACCCAAATCAGGCAAAGGATCACTGGTGGATAAT
CAAAGGATTTCAAACGACTCTTTAGACGTGCTGATTATCTCAACGTCTCT
TTTACACCTCTATATAAAGGAGTGAAGACTTGAAGATTACAGAGGAGATA
CATAAGTTTAAAAGCGCCAAAACTCTGTCAATTTGATTCTACAGAGCACA
CTGAATTTCTGCACTGATTTGATACATCTTAGAAATTCAAAGTCTAGAGT
CTTTTCTGTATTGTATTGTGAACACCACTGATTGTATATCAAGTGTTCAA
TTCAAACTCAATTCTCTGTATTTTTGTTTGATTAGAAGTCTCTTGCCTGC
GTGCTTGAGCATTAGAAGTCTCTTGCTTAGTGCTTGAGCATTGGAAGACT
CTTGCGTGTGTGCTTGAGCATAGTTTTGTGAAGTCTCATACTTTGAAAGT
ATTGAGCAGTTGTAATCTTGTGATTATAGTAAAATCTCCTTGGAAGTGCA
AGGGGGACTGGACTACTTCCGTGTTGTGGAAGGAACCAGGATAACTGCCT
GTGTCTTTGTCTTTCTTTTCTCTGCTCTGTTCTTTTCCGCTGCAATCTGA
CTCTGATCATTTCATCAGAAGCAATCAAACTGCTTCTGAAGTTTTATCAG
AAGAAGAATCTCTTTTTTTTAAGAGAAAAAGAAAACACAATTCAACCCCC
CCCCCCCCCCCTTCTTGTGTTTTTCACCTTCA
>Mtr1.10
TGTTGGAACAAAATGTGTTTCACAATGAACCTTATTAAGTTTTGATGATA
ACAAGGTATTAAAAATTGTCAATTGGTTATTACTAATAATTGTTCAAGTG
TACAGGACCAAAGGCTACTCAAGTTATTTCAATAGGTCTTGGAAGAACAA
TGGAAAGAAAAAGAAATTCTGAGCATCTGAAGAAAACTGCTCCTGAAGCT
AAACTGCTCCTGAAGAGATGACGTCATCAGAAGCAGAAAGTCATCAGAAG
CAAAAGTTTTCATCAGAAGCAATATTTTCACCAGAAGCTACATTTGATCC
TTTAATCCAACTGAAGATTCAAAGTTGCTGATTCTCAATTCAGTCTTATC
AAAGAAGAACGAAGAACTGAAAGGGAGGTATCAACGGATATATGGAAAGC
ACTGAGCACCTGTCTCTCATTAATAGAGTTGACAAAGTACAAGTGTACAA
CCACTACCTCCACTACTCTGTTTTCTGTCTACGCTACAAGACAAAACAAC
AGCCATGCCTGCAGAATTTGTACAACTCAAGATGGGAATGAATTTGAAGT
TGATCCTTCAAAGGACTACACCCAAATCAGGCAAAGGATCACTGGTGGAT
AATCAAAGGATTTCAAACGACTCTTTAGACGTGCTGATTATCTCAACGTC
TCTTTCACGCCTCTATATAAAGGAGTGAAGACTTGAAGATTTGATAGAAA
AATACATAAGTTTAAAAGCGCCAAAACTCTGTCAATTTGATTCTACAAAG
CACACTGAATTTCTGCACTGATTTGATACATCTTAGAAATTCAAAGTCTA
GAGTCTTTTCTGTATTGTATTGTGAACACCACTGATTGTATATCAAGTGT
TCAATTCAAACTCAATTCTCTGTATTTTTGTTTGATTAGAAGTCTCTTGC
CTGCGTGCTTGAGCATTAGAAGTCTCTTGCTTAGTGCTTGAGCATTGGAA
GACTCTTGCGTGTGTGCTTGAGCATAGTTTTGTGAAGTCTCATACTTAGA
AAGTATTGAGCAGTTGTAATCTTTGTGATTATAGTGAAATCTCCTTGGAA
GTGCAAGGGGGACTGGACTACTTCCGTGTTGTGGAAGGAACCAGGATAAC
TGCTTGTGTCTTTGTCTTTCTTTTCTCTGCTCTGTTCTTTTCCGCTGCAA
TCTGACTCTGATCATTTCATCAGAAGCAATCAAACTGCTTCTGAAGTTTT
ATCAGAAGAAGTATTTTTTAAGAGAAAAAGAAAACACAATTCAACCCCCC
CCTTCTTGTGTTTTTCACCTTCAATTGGTATCAGAGCTTGCTCTGTTATC
ACAGCACTTAACCGTGTTACAGTTCAAGATCTATTAGAAAAACATGTCTG
GAGATGAGGAATCAACTACTACAAAATACACAAGTGTCAAGCATGACTAT
GATACTGCTGACAAGAAAACAGACTCTGGAAAAGCTCCAAAGTTTAATGG
AGATCCAGAAGAGTTTTCATGGTGGAAAACTAATATGTACAGCTTTATCA
TGGGATTGGATGAAGAGCTATGGGATATACTGGAAGATGGAGTTGATGAT
CTGGATTTGGATGAAGAAGGAGCTGCTATAGACAGAAGAATACATACTCC
TGCTCAGAAGAAGCTTTATAAGAAACACCACAAGATAAGAGGAATCATTG
TGGCTTCTATACCTCGCACCGAATACATGAAAATGAGTGACAAATCTACT
GCGAAAGCTATGTTTGCTTCTCTTTGTGCAAACTTTGAAGGCAGCAAGAA
AGTAAAAGAGGCTAAAGCTTTGATGCTAGTTCATCAGTATGAACTTTTCA
GAATGAAGGATGATGAGAGTATAGAAGAAATGTACTCAAGATTTCAAACT
TTAGTTTCTGGATTGCAAATACTGAAGAAAAGCTATGTTTCTTCTGATCA
TGTTAGTAAGATTTTGAGAAGCCTACCTTCAAGATGGAGACCCAAAGTAA
CTGCTATTGAGGAAGCTAAGGATCTAAATACTTTAAGTGTTGAAGATCTT
GTTAGCTCACTCAAAGTGCATGAAATGAGTTTAAATGAGCATGAAACCTC
TAAGAAGAGTAAATCTATTGGTTTACCATCTAAAGGAAAGACCTCAAAAT
CTTCCAAAGCTTACAAAGCCAGTGAATCTGAAGAAGAATCACCTGATGGA
GATTCTGATGAAGATCAATCTGTAAAGATGGCTATGCTGTCCAACAAGCT
TGAGTATCTGGCAAGGAAGCAGAAGAAATTTTTGAGCAAGAGAGGTAGCT
ACAAGAACTCCAAGAAAGAAGATCAGAAGGGATGCTTCAATTGTAAGAAG
CCTGGTCATTTCATTGCTGATTGCCCTGATCTTCAGAAGGAGAAGTTTAA
AGGCAAATCCAAGAAATCAAGCTTCAATTCCAGTAAATTCAGAAAGCAAA
TCAAAAAGAGCTTGATGGCGACCTGGGAAGATTTGGATAGTGAATCTGGT
TCTGATAAAGAAGAAGCTGATGATGATGCTAAGGCAGCCGTTGGGTTAGT
GGCAACAGTATCATCAGAAGCAGTATCAGAAGCTGAATCAGATTCAGAAG
ATGAAAATGAGGTATATTCCAAAATCCCTAGACAAGAACTTGTTGATTCT
CTAAAAGAACTTTTATCACTGTTTGAACACAAAACCAATGAGTTGACAGA
TTTAAAAGAAAAATATGTTGATTTGATGAAACAACAAAAGTCAACTCTAT
TGGAACTGAAAGCTTCTGAAGAAGAACTCAAAGGGTTTAACCTCATATCA
ACAACATATGAAGATAGACTCAAGAGTCTTTGTCAGAAGCTACAAGAAAA
ATGTGATAAAGGTTCAGGCAATAAACATGAGATTGCCTTAGATGATTTTA
TTATGGCTGGAATAGACAGAAGCAAAGTTGCTTCTATGATCTACAGCACA
TACAAGAACAAAGGCAAAGGGATTGGATATTCTGAGGAGAAATCCAAAGA
ATACAGTCTCAAGAGCTACTGTGATTGTATCAAGGATGGATTGAAATCCA
CCTTTGTGCCTGAAGGTACAAATGCTATAACTGCTGTTCAGTCAAAACCT
GAAGCTTCAGGTTCACAGGCTAAGATCACATCAAAGCCAGAGAATCTTAA
GATCAAGGTAATGACAAAATCTGATCCTAAGAGTCAAAAGATTAAAATTC
TGAAAAGATCAGAACCTGTTCATCAGAATCTGATTAAACCAGAATCTAAA
ATTCCAAAACAAAAGGATCAGAAGAACAAAGCAGCTACTGCTTCTGAGAA
AACAATACCAAAAGGTGTCAAACCTAAAGTATTGAATGATCAGAAGCCAC
TCAGCATTCACCCTAAGGTACAAGGGAGGAAAAGTAAAACCTCCAAAGCT
AACCCAAAAGGACCCATAAAGATATGGGTACCTAAATCTGAATTGTCCAA
AAATGCAGGTGTGCTTAAGGGCAAGAGAGAAACAAAGGTCATGGTACCTA
GACAGCGGATGTTCAAGGCACATGACTGGAGAGAAAGCTTTGTTCCTTAC
CCTTACAATGAAAGATGGAGGAGAAGTGAAGTTTGGTGGCAACCAAACTG
GAAAGATCATTGGTACAGGTACTATTGGTAATTCCTCCATCTCAATTAAT
AATGTGTGGCTAGTAGATGGTCTGAAGCATAACCTATTGAGCATAAGTCA
ATTTTGTGACAATGGGTATGATGTAACGTTCAGTAAGACCAACTGCACAC
TAGTTAACAAGGATGACAAATCCATTACATTCAAGGGAAAGAGAGTTGAG
AATGTCTATAAAATAAATTTCTCTGATCTGGCTGATCAGAAGGTAGTTTG
CCTTCTGTCAATGAATGATAAAAAATGGGTATGGCATAAAAGGTTGGGAC
ATGCTAATTGGAGATTAATTTCTAAAATTAGCAAGTTACAACTGGTCAAA
GGATTGCCTAACATTGATTATCATTCAGATGCACTTTGTGGTGCATGTCA
GAAAGGGAAAATTGTGAAAAGTTCGTTCAAATCTAAAGACATTGTATCAA
CCTCCAGACCCTTAGAATTACTCCATATTGATCTTTTTGGTCCAGTTAAC
ACTGCATCCTTATATGGAAGTAAATATGGATTAGTCATTGTTGATGATTA
CAGCAGATGGACTTGGGTAAAATTCATTAAAAGTAAAGACTATGCATGTG
AAGTGTTTAGCAGCTTCTGCACTCAAATACAATCTGAAAAAGAATTGAAA
ATTTTGAAAGTCAGAAGTGATCATGGTGGAGAATTTGAAAATGAGCCATT
TGAACTTTTTTGTGAAAAACATGGGATTCTCCATGAATTTTCTTCTCCTA
GAACTCCACAACAAAATGGGGTTGTAGAAAGAAAGAACAGAACCTTACAA
GAAATGGCCAGAACCATGATCCATGAAAACAACTTAGCTAAACATTTTTG
GGCAGAAGCAGTCAATACTTCATGTTATATTCAAAATAGGATCTATATCA
GACCTATGTTGGAGAAAACAGCATATGAACTCTTTAAAGGAAGAAGACTC
AATATCTCTTACTTTCATCAGTTTGGATGTACTTGTTACATCTTAAACAC
TAAAGACTATCTGAAGAAATTTGATGCCAAGGCTCAAAGAGGAATCTTTT
TAGGTTACTCTGAAAGGTCAAAGGCATACAGAGTGTATAATTCAGAAACA
CAATGTGTTGAAGAATCTATGCATGTAAAATTTGATGATAGAGAGCCTGG
AAGTAAAACTTCAGAGCAAAGTGAAAGTAATGCAGGTACAACTGATTCTG
AAGATGCATCAGAATCTGATCAACCTTCTGATTCTGAAAAGTATACAGAA
GTTGAATCTTGTCCAGAAGCTGAAATCACTCCAGAAGCTGAGTCTAATTC
AGAAGCAGAATCTAGCCCAAAAGTACAGAATGAAAGTGCTTCTGAGGACT
TTCAAGATAACACTCAGCAGGTTATTCAACCTAAATTCAAGCACAAATCT
TCACATCCTGAGGAGTTAATCATTGGAAGCAAAGATAGTCCTAGAAGAAC
AAGATCACATTTTAGACAAGAAGAGTCATTAATAGGACTGCTTTCAATAA
TTGAGCCTAAAACTGTTGAAGAAGCTCTCTCAGATGATGGATGGATATTA
GCTATGCAAGAAGAGCTAAATCAATTCCAAAGGAATGATGTGTGGGATCT
GGTACCCAAACCTTCTCAGAAGAACATTATTGGAACAAAATGGGTATTCA
GAAACAAGCTGAATGAACAAGGAGAAGTAACCAGAAACAAAGCCAGACTT
GTTGCTCAAGGCTACAGTCAACAAGAAGGCATTGATTACACTGAAACATT
TGCTCCAGTTGCAAGATTGGAAGCAATCAGGTTACTTCTATCCTACGCAA
TTAATCATGGCATAATATTATATCAAATGGATGTCAAAAGTGCCTTTCTT
AATGGTGTCATTGAAGAAGAAGTGTATGTTAAACAACCTCCTGGGTTTGA
GGATCTTAAGCATCCTGACCATGTTTATAAACTTAAGAAATCACTATATG
GCTTGAAACAAGCTCCCAGAGCTTGGTATGATAGACTAAGTAATTTCTTA
ATTAAAAATGATTTTGAAAGAGGACAAGTTGACACAACACTCTTCAGAAG
GACTCTTAAGAAAGATATTTTGATTGTGCAAATATATGTTGATGATATAA
TATTTGGTTCTACTAATGCATCTCTTTGCAAAGAATTTTCTAAGTTAATG
CAGGATGAATTTGAAATGAGTATGATGGGAGAATTGAAATTCTTTCTGGG
AATTCAAATCAACCAAAGTAAAGAAGGAGTATATGTTCATCAAACAAAAT
ATACAAAGGAGCTTCTGAAGAAGTTCAAGCTAGAAGATTGTAAAGTGATG
AACACTCCAATGCATCCAACCTGCACCTTAAGCAAAGAAGATACTGGAAC
AGTAGTAGACCAGAAGCTATACAGAGGTATGATTGGTTCTCTGTTATACC
TCACTGCATCTAGACCTGATATTTTATTCAGTGTATGCTTGTGTGCAAGA
TTTCAATCAGATCCTAGAGAATCTCATTTAACTGCAGTTAAGAGAATCTT
CAGGTATCTGAAAGGAACAACTAATCTTGGACTCCTGTATAGGAAATCCC
TAGATTATAAGTTGATTGGATTCTGTGATGCTGATTATGCTGGTGATAGG
ATTGAAAGAAAATCAACCAGTGGAAATTGTCAATTCCTGGGAGAGAATCT
GATATCCTGGGCAAGCAAAAGACAAGCAACTATTGCTATGTCTACAGCAG
AAGCAGAGTACATTTCAGCTGCAAGTTGTTGCACACAACTACTTTGGATG
AAACATCAGTTGGAAGACTATCAGATCAATGCTAACAGTATTCCCATTTA
TTGTGATAATACTGCTGCTATTTGTTTGTCAAAGAATCCAATTCTACATT
CAAGAGCCAAGCATATTGAAATCAAACACCATTTTATCAGAGACTATGTT
CAAAAAGGAATTTTAGATATACAATTCATTGATACTGAACATCAATGGGC
TGATATATTTACAAAACCTTTGTCTGTTGAAAGATTTGATTTTATTAAGA
AAAATTTGAACATGCATTTTGTGTCTGATTGAAAAATTGCTTGCCTCTGA
ATAAGAAGTTTGGTTCTGAAGTTTATTCAGAAGCATTTTGGTTCATCAGA
AGCTCTTAACTGAGGTTCTGAGGAAAATGTGCTTCTGAAGATGACGTCAG
CACTAAAACTTCAGAAGTGTTATTCTTTGCTTCTGAATAGCTTGGCTAGT
GGGAACGTTGGCAGTTACTTTATGTAACAGCTGTCCCATTACCCAAAAGG
TAGTTTTCTGAAGAGTCTCTGACGTGGTCTATTTGTATTGGAGTATAACA
AAAAGGGCAATGATGTTTTTATTCGCTTTTTGACGTACTTACACGCGCCC
CAAATTTGTCATTAATGCTGTGTTTGTTTGTCCCCTCTGAATTACAAACG
TTTTAATAAAAACACTAAGTCATTTCACACACTTCTCACTTCACAACAAA
CACTTTCTATTTTCTTCTCAACCCTCTGCGAACGTAAGCGCATTCTCTCA
TCCTCTCAAAACACCTTAGAACCCTAATTCTACTTCAAATAAATGGCATC
TTCAAGTTCTTCCGGTGGTTCTTCATCGAATATGGATATAGATACTCCTG
CTTATGAAATCAAAGGAAGAACTATGTCGATTGAGGAATGGGATCTAATC
ATTCAAGCGGAAAATCCAGTGGATTTCACTTCTCTAACTCATCATGGATG
CGACTTGGTAAGATTCTACAAGAAGCAGAAGCTAATGAGTTACTTCAGTC
TTCTCAACGGTCCTACTTATGAAGTGCTTGTCAGACAATTCTGGGTAAGA
GCTTCAGTGTTTGACAAAGTTGCTGCTAAACAGGAAGAAGCTCAGATGAT
TCTGGTTGATCCTACTTTGGAGGGAAAAACCAGAGAAGAAATGGGTCTAC
TCGCCTTCACTGGGACTGAGATTAGATCAAACGTCATGGGGATTCCTGTA
ACAATCAATGAGCATGTGATTGCTCAAGCCATGAGAAGGGATGCTTCTGG
GACATACGATGGAGAAGAGATTCCTAACCCCAGAACAAGCCCATGGAAGG
AGATAGTAAACAACACTATCTACGGATCAAAGGATGCTAAGCCTTACAGC
ACCTTAAGCATGGAAAAGAAAATGCTGCTGAAGATCCAAAATGAAAACAT
TTTTCCCAAAGGTGGAGGAAATGATCAACCTTCACTTGGTCACAAAGTCT
TTCTGCATCACACCATCTCTCAGGAAACAACAATGAACGTTCCCAAGTAT
ATGTTTAAATACATGATCAAGGAACTCAAGAAGAGCCAGATGGAGAACAG
GAAGTTTGTTCCCTATGGAAGGCTGCTCTCCATAATCTTTCAAGAAGGAG
GACTCCTAAGTGCCCTGAAAGACGTGGGTATTTATGATAATCAGAAGCTG
GGAGCAGTCACAGGAAAAATAATCAATGGGGCAACCTTAGTCAAGATGAG
GCTGATTTCAACATGCAGCAAACTAGATACAGATATGCATGAATCTGATG
TCATATCTGATCTAGTCACTCATCACATCCCCATCTGCAAGAAAGATCCC
CTGGATGTGCAGAGGGCCTACATCTTAGACTACTACAAGAGCTACAACAA
GAAAATCAGCCTGAAAGATATCCCAGAAGAAATGTATGGTGGTGATCTGC
CTGTGGCCAAAGGCAGAAAATCTAAAAAGAAGCAGATCACCAAGGAAGAA
TACCTTGCTGAAGATGCTACTGAGGTGGGTGCTCAGAAGCATAAGAAAGC
TAAGAAGGAAAAATCTGCTATGTCCACCATTCTTGAGGAAGTGGAGGATT
TGGATGATGTCCCTCTTATCAGAAAAAGGACAAGGAGTACTCAAGAAACA
GCAGAACAGCCTGCTTCTGAACAAGCTGGTTCTGAACAAGCTGCTTCTGA
TCAAGCTGCTTCTGAAAAGCCTCCAAGTCCCAAAAATAAAAGAGAAGCTG
CTCTTCAGACCATCAAAAGGAAGAGGTCTAATTTAACAAGAAATCTGAAG
ACAGCTGAAGGAAGAAGGGCACAAATGTTGGAAGAACTGGAAGAGAACTG
GGATGAAGACTCAAGCCCTAAGAAAGCAAAAAGGACTGCAACTTCTGAGC
CCATAGTCATGCCCAGCTTCGAAATGACTGAAGAAATGAAGCAGTATACT
AGGGAGGTTGCTGCATCCAAGATAGCAGAGAAGAAAAGGATGAAGATTTT
GTATGAAGAAGAAAGGGATGAACGTCTCAAGGCTGCAGGGTATGTGCCTA
CTCCTGACATTGCTGCTTTAGCATCGGAGTTAGAAACTGTTAAGTATGGA
GCAACTCTGCTTTCTCAAGCCTTGAAGAATAAGCAAGCTTCAGGAGCAAC
TTCATCAGAACCAGCTTCAGAAGCTCCAGAAGCAGTTCATCCAGAAGCTC
AGTCTTCAGGTAATCCATCTAACGCTCCAACTAATACTCAGATTCCTTCT
CTACCCTCTTCACCCTCTTCATCATCAACAGAATCAGATGACCAACCCCT
TAGCCAACACATAGACAAGCTTCTAAAAACCAAACCTACCAAACTAACAG
ATTTAGGAACACTTGACTGGGAGCAAACTCAAATAGAATTTTCTAAGAAT
AGAATTAAACTTTGTGAGAAATTCAATTTGCCTCCTACTCATCCACTCTT
TCCAGATAATCCTGAACCTGTTAGTGTACAACAACCTCAACCCAACCCTG
AACCTACAACAAACTCACCACATAACTCAACCACACAAAAAGCCTCTGAA
GTAGCTTCAGATGCAACTACTTCAGAAACTCCCCAACACCAAGAATCCTC
AACCCTTCACAACTTAGAAAAACATCTAGGTGGTGAAATGCAACCAACAC
CCACTAAGGCCTCTAAGACAGTTCCTGAAAAGACTGTCTTGGAAACCCAA
ACAGAAACCCAAACCATCCCTGAGCAAACTGTTCAGGAGCAAACTGCCTC
TGAACAAGTTGCTCCTGACCAAACAACTTCTGACCAACATATACCTTCTG
ACCAAACAACAGAACAACAACAACAACCAGATTCACCCACTATAATAGAC
TTAACCCCTGACAAACCTTCCACATCAAATACAACTCAAACTGAACCTTC
ACCCATCCCTGACCATATCCTAGAGTCTGAGTATATAGAGGAACAGCTGA
TTAGACTTAGTGATGAGATTCAGGCACTGATTCTTCGCAGAACAGTTCCT
GTACCTCCTATTCACTATTATGATCAGTGGATGGATCTACAGAAAAGCTT
TGATGAGCTGCTGGATCAGCTTAGAACTAAATGTGTGTCATCTCACTCTG
CTATGCTGAAGAAGCTTTTGGATGATATGCATGAAGCAGCTAAGGAGAAA
GAGCTGAATTTTGTGCCTCTGCTGGACATCACTCCTTTCTATCCAGAAGA
AGAGTACATCACTAGGGCTGCTAGAATTCAGGCTGGATATAAAAGAAGAA
TGAGAGAAAAGGATGAGCTACTTCAAAAGAAGGATGATCAGATCAAGTAT
CTCTTAGAACAGTTGTATAAGCAAGCCCAACCTTAGTTGCACACCCAACT
CTAGCTTGTTTTTTACTTTTGTTCTTAGTAGCTGTGTCTTTGTATCTTAA
TCTTTCTTTCTATATATATTATCATTGTTTCTGAATCTTGTGCTTTTTCA
CCTTCAATATGTTTTACAAGCTTTAACTCTGATGATATTTACTGTTTTCA
ATGCTGCTTGCTCTGAAAGATTATATGTTTATTCTTTTGTTTTGTTTTGG
CTCTGATACTCTTTCTTTTGTTTCTATTCTTTTTGTTGATGACAAAAGGG
GGAGTAAATGTATAGTATTTGTTAAGGCACTGAGCCCTGCTATAACAACC
TCTAAATTTCTTTTAAATACCTCTGATTTGATTTTTATGAGTATTTTATT
GAAATTTAATTAATAAGAATAGAACTTAGGGGGAGCTTACAAACCTCACC
TTAAAGAACTATTAGACTCAGGGGGAGCTTACAAACCTCTGTCCCAGTAG
TCAACTTATTAATTAGATCAACAACAATTGAACATTTTAAATACTATTGT
TTGTCATCATCAAAAAGGGGGAGATTGTTGGAACAAAATGTGTTTCACAA
TGAACCTTATTAAGTTTTGATGATAACAAGGTATTAAAAATTGTCAATTG
GTTATTACTAATAATTGTTCAAGTGTACAGGACCAAAGGCTACTCAAGTT
ATTTCAATAGGTCTTGGAAGAACAATGGAAAGAAAAAGAAATTCTGAGCA
TCTGAAGAAAACTGCTCCTGAAGCTAAACTGCTCCTGAAGAGATGACGTC
ATCAGAAGCAGAAAGTCATCAGAAGCAAAAGTTTTCATCAGAAGCAATAT
TTTCACCAGAAGCTACATTTGATCCTTTAATCCAACTGAAGATTCAAAGT
TGCTGATTCTCAATTCAGTCTTATCAAAGAAGAACGAAGAACTGAAAGGG
AGGTATCAACGGATATATGGAAAGCACTGAGCACCTGTCTCTCATTAATA
GAGTTGACAAAGTACAAGTGTACAACCACTACCTCCACTACTCTGTTTTC
TGTCTACGCTACAAGACAAAACAACAGCCATGCCTGCAGAATTTGTACAA
CTCAAGATGGGAATGAATTTGAAGTTGATCCTTCAAAGGACTACACCCAA
ATCAGGCAAAGGATCACTGGTGGATAATCAAAGGATTTCAAACGACTCTT
TAGACGTGCTGATTATCTCAACGTCTCTTTCACGCCTCTATATAAAGGAG
TGAAGACTTGAAGATTTGATAGAAAAATACATAAGTTTAAAAGCGCCAAA
ACTCTGTCAATTTGATTCTACAAAGCACACTGAATTTCTGCACTGATTTG
ATACATCTTAGAAATTCAAAGTCTAGAGTCTTTTCTGTATTGTATTGTGA
ACACCACTGATTGTATATCAAGTGTTCAATTCAAACTCAATTCTCTGTAT
TTTTGTTTGATTAGAAGTCTCTTGCCTGCGTGCTTGAGCATTAGAAGTCT
CTTGCTTAGTGCTTGAGCATTGGAAGACTCTTGCGTGTGTGCTTGAGCAT
AGTTTTGTGAAGTCTCATACTTAGAAAGTATTGAGCAGTTGTAATCTTTG
TGATTATAGTGAAATCTCCTTGGAAGTGCAAGGGGGACTGGACTACTTCC
GTGTTGTGGAAGGAACCAGGATAACTGCTTGTGTCTTTGTCTTTCTTTTC
TCTGCTCTGTTCTTTTCCGCTGCAATCTGACTCTGATCATTTCATCAGAA
GCAATCAAACTGCTTCTGAAGTTTTATCAGAAGAAGTATTTTTTAAGAGA
AAAAGAAAACACAATTCAACCCCCCCCTTCTTGTGTTTTTCACCTTCAAT
TGGTATCAGAGCTTGCTCTGTTATCACAGCACTTAACCGTGTTACAGTTC
AAGATCTATTAGAAAAACATGTCTGGAGATGAGGAATCAACTACTACAAA
ATACACAAGTGTCAAGCATGACTATGATACTGCTGACAAGAAAACAGACT
CTGGAAAAGCTCCAAAGTTTAATGGAGATCCAGAAGAGTTTTCATGGTGG
AAAACTAATATGTACAGCTTTATCATGGGATTGGATGAAGAGCTATGGGA
TATACTGGAAGATGGAGTTGATGATCTGGATTTGGATGAAGAAGGAGCTG
CTATAGACAGAAGAATACATACTCCTGCTCAGAAGAAGCTTTATAAGAAA
CACCACAAGATAAGAGGAATCATTGTGGCTTCTATACCTCGCACCGAATA
CATGAAAATGAGTGACAAATCTACTGCGAAAGCTATGTTTGCTTCTCTTT
GTGCAAACTTTGAAGGCAGCAAGAAAGTAAAAGAGGCTAAAGCTTTGATG
CTAGTTCATCAGTATGAACTTTTCAGAATGAAGGATGATGAGAGTATAGA
AGAAATGTACTCAAGATTTCAAACTTTAGTTTCTGGATTGCAAATACTGA
AGAAAAGCTATGTTTCTTCTGATCATGTTAGTAAGATTTTGAGAAGCCTA
CCTTCAAGATGGAGACCCAAAGTAACTGCTATTGAGGAAGCTAAGGATCT
AAATACTTTAAGTGTTGAAGATCTTGTTAGCTCACTCAAAGTGCATGAAA
TGAGTTTAAATGAGCA
>Mtr1.11
TGTTGGAACAAAATGTGTTTCACAATGAACCTTATTAAGTTTTGATGATA
ACAAGGTATTAAAAATTGTCAATTGGTTATTACTAATAATTGTTCAAGTG
TACAGGACCAAAGGCTACTCAAGTTATTTCAATAGGTCTTGGAAGAACAA
TGGAAAGAAAAAGAAATTCTGAGCATCTGAAGAAAACTGCTCCTGAAGCT
GAAGTGCTCCTGAAGAGATGACGTCATCAAAAGCAGAAGGTCATCAGAAG
CAAAAGTTTTTATCAGAAGCAATATCTTCACCAGAAGTTACGTTTGATCC
TTTAATCAAACTGAAGATTCAAAGTAGCTGATTCTCAATTCAGTCTTATC
AAAGAAGAACGAAGAATTGAAAGGGAGGTATCAACGGATATATGGATAGC
ACTGAGCACTTGTCTCTCATTAATAGAGTTGACAAAGTACAAGTGTACAA
CCACTACCTCCACTACTCTGTTTTCTGTCTACGCTACAAGACAAAACAAC
AGCCATGCCTGCAGAATTTGTACACTCAAGATGGGAATGAATTTGAAGTT
TATTCTTCAAAGGACTACACCCAAATCAGGCAAAGGATCACTGGTGGATA
ATCAAAGGATTTCAAACGACTCTTTAGACGTGCTGATTATCTCAACGTCT
CTTTCACGCCTCTATATAAAGGAGTGAAGACTTGAAGATTGTAGAGACAG
AGATACATAAGTTCAAAAGCGCCAAAACTCTGTCAATTTGATTCTACAAA
GCACACTGAATTTCTGCACTGATTTGATACATCTTAGAAATTCAAAGTCT
AGAGTCTTTTCTGTATTGTATTGTGAACACCACTGATTGTATATCAAGTG
TTCAATTCAAACTCAATTCTCTGTATTTTTGTTTGATTAGAAGTCTCTTG
CCTGCGTGCTTGAGCATTAGAAGTCTCTTGCTTAGTGCTTGAGCATTGGA
AGACTCTTGCGTGTGTGCTTGAGCATTTTTGTGAAGTCTCATACTTAGAA
AGTATTGAGTAGTTGTAATCTTTGTGATTATAGTGAAATCTCCTTGGAAG
TGCAAGGGGGACTGGACTACTTCCGTGTTGTGGAAGGAACCAGGATAACT
GCTTGTGTCTTTGTCTTTCTTTTCTCTGCTCTGTTCTTTTCCGCTGCAAT
CTGACTCTGATCATTTCATCAGAAGCAATCAAACTGCTTCTGAAGTTTTA
TCAGAAGAAGTATTTTTTAAGAGAAAAAGAAAACACAATTCAACCCCCCC
CCCCCTTCTTGTGTTTTTCACCTTCAATTGGTATCAGAGCCTGCTCTGTT
ATCACAGCACTTAACCGTGTTACAGTTCAAGATCTATTAGAAAAACATGT
CTGGAGATGAGGAATCAGTTACTACAAAATACACAAGTGTCAAGCATGAC
TATGATACTGCTGACAAGAAAACAGACTCTGGAAAAGCTCCAAAGTTTAA
TGGAGATCCAGAAGAGTTTTCATGGTGGAAAACTAATATGTACAGCTTTA
TCATGGGATTGGATGAAGAGTTATGGGACATACTGGAAGATGGAGTTGAT
GATCTGGATTTGGATGAAGAAGGAGCTGCTATAGACAGAAGAATACATAC
TCCTGCTCAGAAGAAGCTTTATAAGAAACACCACAAGATAAGAGGAATCA
TTGTGGCTTCTATACCTCGCACCGAATACATGAAAATGAGTGACAAATCT
ACTGCGAAGGCTATGTTTGCTTCTCTATGTGCAAACTTTGAAGGCAGCAA
GAAAGTAAAAGAGGCTAAAGCTTTGATGCTAGTTCATCAGTATGAACTTT
TCAGAATGAAGGATGATGAGAGTATAGAAGAAATGTACTCAAGATTTCAA
ACTTTAGTTTCTGGATTGCAAATACTGAAGAAAAGCTATGTTGCTTCTGA
TCATGTTAGTAAGATTTTGAGAAGCTTACCTTCAAGATGAAGACCCAAAG
TAACTGCTATTGAGGAAGCTAAGGATCTAAATACTTTAAGTGTTGAAGAT
CTTGTTAGCTCACTCAAAGTGCATGAAATGAGTTTAAATGAGCATGAAAC
CTCTAAGAAGAGTAAATCCATTGCTTTACCATCTAAAGGAAAGATCTCAA
AATCTTCCAAAGCCTACAAAGCCAGTGAATCTGAAGAAGAATCACCTGAT
GGAGATTCTGATGAAGATCAATCTGTAAAAATGGCTATGCTGTCCAACAA
GCTTGAGTATCTGGCAAGGAAGCAGAAGAAATTTTTGAGCAAGAGAGGTA
GCTACAAGAACTCCAAGAAAGAAGATCAGAAGGGATGCTTCAATTGTAAG
AAGCCTGGTCATTTCATTGCTGATTGCCCTGATCTTCAGAAGGAGAAGTT
TAAAGGCAAATCCAAGAAATCAAGCTTCAACTCCAGTAAATTCAGAAAGC
AAATCAAAAAGAGCTTGATGGCGACCTGGGAAGATTTGGATAGTGAATCT
GGTTCTGATAAAGAAGAAGCTGATGATGATGCTAAGGCAGCCGTGGGGTT
AATGGCAACAGTATCATCAGAAGTAGTATCAGAAGCCGAATCAGATTCAG
AAGATGAAAATGAGGTATATTCCAAAATCCCTAGACAAGAACTTGTTGAT
TCTCTAAAAGAACTTTTATCATTGTTTGAACACAGAACCAATGAGTTGAC
AGATTTAAAAGAAAAATATGTTGATTTGATGAAACAACAAAAGTCAACTC
TATTGGAACTGAAAGCTTCTGAAGAAGAACTCAAAGGGTTTAACCTCGTA
TCAACAACATATGAAGATAGACTCAAGAGTCTTTGTCAGAAGCTACAAGA
AAAATGTGATAAAGGTTCAGGCAATAAACATGAGATTGCCTTGGATGATT
TTATTATGGCTGGAATAGACAGAAGCAAAGTTGCTTCTATGATCTACAGC
ACATACAAGAACAAAGGCAAAGGGATTGGATATTCTGAGGAGAAATCCAA
AGAATACAGTCTCAAGAGCTACTGTGATTGTATCAAGGATGGATTGAAAT
CCACCTTTGTGCCTGAAGGTACAAATGCTATAACTGCTGTTCAGTCAAAA
CCTGAAGCTTCTGGTTCACAGGCTAAGATCACATCAAAGCCAGAAAACCT
TAAGATCAAGGTAATGACAAAATCTGATCCTAAGAGTCAAAAGATTAAAA
TTCTGAAAAGATCAGAACCTGTTCATCAGAATCTGATTAAACCAGAATCT
AAAATCCCAAAACAAAAGGATCAGAAGAACAAAGCAGCTACTGCTTCTGA
GAAAACAATACCAAAAGGTGTCAAACCTAAAGTATTGAATGATCAGAAGC
CACTCAGCATTCACCCTAAGGTACAAGGGAGGAAAAGTAAAACCTCCAAA
ACTAACCCAAAAGGACCCATGAAGATATGAGTACCTAAATCTGAATTGGC
CAAAAATGCAGGTGTGCTTAAGGGCAAGAGAGAAACAAAGGTCATGGTAC
CTAGACAGCGGATGTTCAAAGCACATGACTGGAGAGAAAGCTTTGTTCCT
TACCCTTACAATGAAAGATGGAGGAGAAGTGAAGTTTGGTAGCAACCAAA
CTGGAAAGATCATTGGTACAGGTACTATTGGTAATTCCTCCATCTCAATT
AATAATGTGTGGCTAGTAGATGGTCTGAAGCATAACCTATTGAGTATTAG
TCAATTTTGTGACAATGGGTATGATGTAACGTTCAGTAAGACCAACTGCA
CACTAGTCAACAAGGATGACAAATCCATTACATTCAAGGGAAAGAGAGTT
GAGAATGTCTATAAAATAAATTTCTCTGATCTGGCTGATCAGAAGGTAGT
TTGCCTTCTGTCAATGAATGATAAAAAATGGGTATGGCATAAAAGGTTGG
GACATGCTAATTGGAGATTAATTTCTAAAATTAGCAAGTTACAACTGGTC
AAAGGATTGCCTAACATTGATTATCATTCAGATGCACTTTGTGGTGCATG
TCAGAAAGGGAAAATTGTGAAAAGTTCTTTCAAATCTAAAGACATTGTAT
CAACCTCCAGACCCTTAGAATTACTCCATATTGATCTTTTTGGTCCAGTT
AACACTGCATCTTTATATGGAAGTAAATATGGATTAGTCATTGTTGATGA
TTACAGCAGATGGACTTGGGTAAAATTCATTAAAAGTAAAGACTATGCAT
GTGAAGTGTTTAGCAGCCTCTGCACTCAAATACAATCTGAAAAAGAATTG
AAAATTTTGAAAGTCAGAAGTGATCATGGTGGAGAATTTGAAAATGAGCC
ATTTGAACTTTTTTGTGAAAAACATGGGATTCTCCATGAGTTTTCCTCTC
CTAGAACTCCACAACAAAATGGGGTTGTAGAGAGAAAGAACAGAACATTA
CAAGAAATGGCCAGAACCATGATCCATGAAAACAACTTAGCTAAACATTT
TTGGGCAGAAGCAGTCAATACTTCATGTTATATTCAAAATAGGATCTATA
TCAGACCTATGTTGGAGAAAACAGCATATGAACTCTTTAAAGGAAGAAGA
CCCAATATCTCTTACTTTCATCAGTTTGGATGTACTTGTTACATCTTAAA
CACTAAAGACTATCTGAAGAAATTTGATGCCAAGGCTCAAAGAGGAATCT
TTTTAGGTTACTCTGAAAGGTCAAAGGCATACAGAGTGTATAATTCAGAA
ACACAATGTGTTGAAGAATCTATGCATGTAAAATTTGATGATAGAGAGCC
TGGAAGTAAAACTTCAGAACAAAGTGAAAGTAATGCAGGTACAACTGATT
CTGAAGATGCATCAGAATCTGATCAACCTTCTGATTCTGAAAAGTATACA
GAAGTTGAATCTACTCCAGAAGCTGAAATCACTCCAGAAGCTGAGTCTAA
TTCAGAAGCAGAACCTAGCCCAAAAGTACAGATTGAAAGTGCTTCTGAAG
ACTTTCAAGATAACACTCAGCAGGTTATTCAACCTAAATTCAAGCACAAA
TCTTCACATCCTGAGGAGCTAATCATTGGAAGCAAAGATAGTCCTAGAAG
AACAAGATCACATTTTAGACAAGAAGAGTCATTAATAGGACTGCTTTCAA
TAATTGAGCCTAAAACTGTTGAAGAAGCTCTCTCAGATGATGGATGGATA
TTAGCTATGCAAGAAGAGCTAAATCAATTTCAAAGGAATGATGTGTGGGA
TCTAGTACCCAAACCCTTTCAGAAGAACATTATTGGAACAAAATGGGTAT
TCAGAAACAAGCTGAATGAACAAGGAGAAGTAACCAGAAACAAAGCCAGA
CTTGTTGCTCAAGGCTACAGTCAACAAGAAGGCATTGGTTACACTGAAAC
ATTTGCTCCAGTTGCAAGATTGGAAGCAATCAGGTTACTTCTATCCTACG
CAATTAATCATGGCATAATATTATATCAGATGGATGTCAAAAGTGTCTTT
CTTAATGGTGTCATTGAAGAAGAAGTGTATGTTAAACAACCTCCTGGGTT
TGAGGATCTTAAGCATCCTGACCATGTTTATAAACTTAAGAAATCACTAT
ATGGCTTGAAACAAGCTCCCAGAGCTTGGTATGATAGACTAAGTAATTTC
TTAATTAAAAATGATTTTGAAAGAGGACAAGTTGACACAACACTCTTCAG
AAGGACTCTTAAGAAAGATATTTTGATTGTGCAAATATATGTTGATGATA
TAATATTTGGTTCTACTAATGCATCTCTTTGCAAAGAATTTTCTAAGTTA
ATGCAGGATGAATTTGAAATGAGTATGATGGGAGAATTGAAATTCTTTCT
TGGAATTCAAATCAACCAAAGTAAAGAAGGAGTATATGTTCATCAAACAA
AATATACAAAGGAGCTTCTGAAGAAGTTCAAGCTAGAAGATTGTAAAGTG
ATGAACACTCCAATGCATCCAACCTGCACCTTAAGCAAAGAAGATACTGG
AACAGTAGTAGACCAGAAGCTATACAGAAGTATGATTGGTTCTCTGTTAT
ACCTCACTGCATCTAGACCTGATATTTTATTCAATGTATGCTTGTGTGCA
AGATTTCAATCAGATCCTAGAGAATCTCATTTAACTGCAGTTAAGAGAAT
CTTCAGGTATCTGAAAGGAACAACTAATCTTGGACTCCTGTATAGGAAAT
CCCTAGATTATAAGTTGATTGGATTCTGTGATGCTGATTATGCTGGTGAT
AGGATTGAAAGAAAATCAACCAGTGAAAATTGTCAATTCCTGGGAGAGAA
TCTGATATCCTGGGCAAGCAAAAGACAAGCAACTATTGCTATGTCTACAG
CAGAAGCAGAATACATTTCAGCTGCAAGTTGTTGCACACAACTACTTTGG
ATGAAACATCAGTTGGAAGACTATCAGATTAATGCTAACAGTATTCCCAT
TTATTGTGATAATACTGCTGCTATTTGTTTGTCAAAGAATCCAATTCTAC
ATTCAAGAGCCAAGCATATTGAAATCAAACACCATTTTATCAGAGACTAT
GTTCAAAAAGGGATTTTAGATATACAATTCATTGATACTGAACATCAATG
GGCTGATATATTTACAAAACCTTTATCTGTTGAAAGATTTGATTTTATTA
AGAAAAATTTGAACATGCATTTTGTGTCTGATTGAAAAATTGCTTGCCTC
TGAATAAGAAGTTTGGTTCTGAAGTTTATTCAGAAGCATTTGGTTCATCA
GAAGCTCTTAACTGAGGTTCTGAGGAAAATGTGCTTCTGAAGATGACGTC
AGCACTAAAACTTCAGAAGTGTTATTCTTTGCTTCTGAATAGCATGGTTA
GTGGGAACGTTGGTAGTTACTTTATGTAACAGCTGTCCCATTACCCAAAA
GGTAGTTTTCTGAAGAGTCTCTGACGTGGTCTATTTGTATTGGAGTATAA
CAAAAAAGGGCAATGATGTTTTATTCGCTTTTTAACATACTTACACGCGC
CCCCAATTTGTCATTAATGCTGTGTTTGTTTGTCCCTTCTGAATTGCAAA
CGTTTTATTAAAAACACTAAGTCAATTCACACACTACTCACTTCACAACA
AACACTTTCTATTTTCTTCTCAACCCTCTGCGAAAGTAAGCGCATTCACT
CATCCTCTCAAAACACCTTAGAACCCTAAAACTACTTCAAATCAATGGCA
TCTTCAAGTTCTGTTGGTGGTTCTTCATCAAATATGGATATAGATACTCC
AGCATATGAAATCAAAGGAAGAACTATGTCTATTGAGGAATGGGAGTTAA
TCATTCAAGCGGAAAATCCAGTGGATTTCGCTTCTCTAACTCACCATGGG
TGCGACTTGGTAAGATTCTACAAGAAGCAGAAGATGATGGGTTACTTCAG
TCTTCTCAATGGTCCAACTTATGAAGTTCTGGTCAGACAATTTTGGGTAA
GGGCTTCAGTCTTTGACATTGAAGCTGCTAGACAGGAAGAAGCTCAACTG
ATTCTGGTTGATCCTACTCTAAAGGGAAAAACCAGAGAAGAAATGGGTCT
ACTCTCCTTCACCGGCACAGAGATTAGATCAAATGTCATGGGTATTCCTG
TAACCATAAATGAGCAGATTATTGCTCAAGCCATGGGAAGGGATACTTCT
GGCAAATACTTTGGAGAAGAAATTCCTAATCCAAGAACCAGCTCTTGGAA
GGAAATTGTGAATGAGACCATCTATGGGTCTAAGGTTGCTCAACCTTACA
GCACTTTGAGCATTGAAAAGAAAATGCTGCTGAAGATCCAGAATGAAAAC
ATCTTTCCCAAAGGTGGAGGAAGTGATCAACCCTCTCTTGGTCACAAAGT
CTTTCTGCATCACACCATCACTCAGGAAACAACGATGAATGTTCCAAAGT
ACATGTTCAAATACATGATCAAGGAACTAAAGAAGAGTCAAATGGAAAAC
AGAAAGTTTGTTCCTTATGGAAGACTACTCTCTGTAATCTTTCAAGAAGG
AGGACTTCTAAGTGCCTTGAAGGATGTGGGCATCTATGATAACCAGAAGC
TGGGAGCAGTAACTGGGAAGATAATCAATGCATCAACTCTTGTAAAGATG
AAACTGATTCCAGCAAATGCTCTCAAGAAACTAGATTCTGATATGCGTGA
ATCTGATGCAATATCTGATCTAGTCACTCATCACATCCCCATCTGCAAGA
AGGATCCCCTGGATGTGCAGAGAGCCTACATCTTGGACTTCTACAAAACC
TACAATCTGAAGATCAGCTTGAAAGATGTCCCTGAGGAAATGTATGGTGG
TGATCTGCCTGTGGCCAAAGGCAGAAAATCTAAGAAGAAGCAGATCACCA
AGGAAGAATACCTTGCTGAAGATGCTACTGAGGAGGGTGCTCAGAAGCAT
AAGAAAGCCAAGAAGGAAAAATCTGCTATGTCCACCATTCTTGAGGAAGT
GGAGGATTTGGATGATGTCCCTCTTATCTCAAAAAGGACAAGGAATGCTC
AAGAAACAGCAGAACAGCCTGCTTCTGAACAAACAGGTTCTGAGCAAGCT
GCTTCTGAAGAGCCTCTAAGTCCCAAGAAGAAAAGAGAAGCTGCTCTTAA
GACCATCAAAAGGAAGAGATCTTCAAGGAATCTGAAGACAGCTGAAGGAC
GAAGGGCAGAAATGTTGGAAGAACTGGAAGAAAACTGGGATGAAGACTCA
AGCCCCAAGAAGGCAAAAAGGACTATAACTTCAGAGCCTATAGTCATGCC
CAGTTTTGAAATGACTGAAGAAATAAAGCAGTATGCTAAGGAGTACTCTG
CATCCAAGATAGCAGAGAAGAAAAGGTTGAAGGAAGTGTTTGAGAAAGAA
AGGGATGAGCTCTCAAGGTTGCAGGGTATGTGCCTACTCCTGACATTGCT
GCTTTAGCGTCTGAGTTAGAAACTGTTCAGTATGGAGCAACTCTGCTTTC
TCAAGCCTTGAAGAATAAACAAGCTTCAGGAGCAACTTCATCAGAACCAG
TTTCAAAAGCTCCAGAAGCAGTTCATCCAGAAGCTCAATCTTCAGGTAAT
TCATCCAAACCTGACATCTATACTCAGATTCCATCTCTACCCTCTTCACC
CTCTTCATCATCAACAGAATCAGATGACCAACCCCTTAGCCAACACATAG
ACAAGCTTCTAAAAACCAAACCTACCAAACTAACAGAATATGGAACACTT
GACTATGAGAGCACTCAAATAGAATTTTCCAAAAATAGGATTAAACTGTG
TGAGAAATTCAATTTGCCTACTACTCATCCACTATATCCAGATATTCCAG
AGCCTGTTAGTGTACAACAACCTGAACCCAACCAAGAACCTAACCAAACT
CCACAAAGAGCCTCTGAAGTAGTTTCAGAAGCAACTACTTCAGAAATCCT
CCAACAACAAGAATCCTCAACCATTCACAATTTAGAAAAACACTTAGGTG
GTGAAATGCAACCTACACCTACAAAGGCCTCTAAGACAGTCCCTGGAAAG
ACTGTGTTAGAAAACCAACAAACTGTTCCTGAGCAAACTGTTCTTGAACA
AACTGTTCCTGAACAAGATGCTTCTGAACAAGTTGCTCCTGACCTTCAAA
CAACTTCTGACCAAACAACAGAACCAGAACAACAACCAGAACCACCAATA
ATAGATTTAGCCTCTGACCAACCTTCCACATCTCATACAACTCAATCTGA
ACCTTCAACCATCCCTGACTATATCCTTGAATCTGAGTATATTGATGAAC
AGTTAATCAAGCTTAGTGATGAGATTCAGACACTGATTCTTCGCAGAACA
GTTCATGTACCTCCTATTCACTATCTTGATCAATGGATGGATCTGAAAAA
GAGTTTTGATGACCTGCTGGATAAGCTTAGTTCAAAGTGTGTCTCATCTC
ACTCTGCCATGCTGCAAAAGATGTTGGATGATATGCATGAAGCAGCTAGA
GTGAAAGAGCTGAATTACGTGGCTCTGCTGGACATCACTCCTTTCTATCC
AGAAGAAGAGTACATCTCAAGGGCAACAAGAATTCATGCTGGATACAAAA
GAAGAATGAGAGAAAAGGATGAGCTACTCAAAAAGAAGGATGAGCAAATC
AAGTATCTATTGGAACAGATGTACAAGCAAACCCAACCTTAGTTGCACTT
TTTTTTTTGCTTGTTTTAATTTTTGTTCTAAGTACTTTAGTTGCACTGCA
TTTGTATCTCAACTTTTCTATATATATATATATATTATCATTGTTTCTGG
ATCTTGTGCTTTTTCACCTTCAATATGTTTTACAAGCTTTAACTCTGATG
ATATTTAATGCTGCTTGCTCTGAAATACTATTTTTAAAGGTTATATGTTT
ATTCTTTTGTTTTGTTTTGCTCTGATACTCTTTCTTTTGTTTCTATTTTT
TTTGTTGATGACAAAAGGGGGAGTAAATGTATAGTATTTTTAAGGCACTG
AGCCCCACTACAACCACTTCTAAATTTCTTTTAAATACTTCTGATTTGAT
TTTATGAGTATTTTATTGAAATTTAATTAATAAGAATAGAACTTAGGGGG
AGCTTACAAACCTCACCTTAAAGATCTATTAGACTCAGGGGGAGCTTACA
AACCTCTATCCCAGTGGTCAACTTATTAATTAGATCAACAACAATTGAAC
ATTTTAAATACTATTGTTTGTCATCATCAAAAAGGGGGAGATTGTTGGAA
CAAAATGTGTTTCACAATGAACCTTATTAAGTTTTGATGATAACAAGGTA
TTAAAAATTGTCAATTGGTTATTACTAATAATTGTTCAAGTGTACAGGAC
CAAAGGCTACTCAAGTTATTTCAATAGGTCTTGGAAGAACAATGGAAAGA
AAAAGAAATTCTGAGCATCTGAAGAAAACTGCTCCTGAAGCTGAAGTGCT
CCTGAAGAGATGACGTCATCAGAAGCAGAAGGTCATCAGAAGCAAAAGTT
TTTATTAGAAGCAATATCTTCACCAGAAGCTACGTTTGATCCTTTAATCA
AACTGAAGATTCAAAGTAGCTGATTCTCAATTCAGTCTTATCAAAGAAGA
ACGAAGAATTGAAAGGGAGGTATCAACGGATATATGGATAGCACTGAGCA
CTTGTCTCTCATTAATAGAGTTGACAAAGTACAAGTGTACAACCACTACC
TCCACTACTCTGTTTTCTGTCTACGCTACAAGACAAAACAACAGCCATGC
CTGCAGAATTTGTACACTCAAGATGGGAATGAATTTGAAGTTTATTCTTC
AAAGGACTACACCCAAATCAGGCAAATGATCACTGGTGGATAATCAAAGG
ATTTCAAACGACTCTTTAGACGTGCTGATTATCTCAACGTCTCTTTCACG
CCTCTATATAAAGGAGTGAAGACTTGAAGATTGTAGAGACAGAGATACAT
AAGTTCAAAAGCGTCAAAACTCTGTCAATTTGATTCTACAAAGCACACTG
AATTTCTGCACTGATTTGATACATCTTAGAAATTCAAAGTCTAGAGTCTT
TTCTGTATTGTATTGTGAACACCACTGATTATATATCAAGTGTTCAATTC
AAACTCAATTCTCTGTATTTTTGTTTGATTAGAAGTCTCTTGCCTGCGTG
CTTGAGCATTAGAAGTCTCTTGCTTAGTGCTTGAGCATTGGAAGACTCTT
GCGTGTGTGCTTGAGCATTTTTGTGAAGTCTCATACTTAGAAAGTATTGA
GCAGTTGTAATCTTTGTGATTATAGTGAAATCTCCTTGGAAGTGCAAGGG
GGACTGGACTACTTCCGTGTTGTGGAAGGAACCAGGATAACTGCTTGTGT
CTTTGTCTTTCTTTTCTCTGCTCTGTTCCTTTCCGCTGCAATCTGACTCT
GATCATTTCATCAGAAGCAATCAAACTGCTTCTGAAGTTTTATCAGAAGA
AGTATTTTTTAAGAGAAAAAGAAAACACAATTCAACCCCCCCCCCCCCCC
CTTCTTGTGTTTTTCACCTTCA
>Mtr1.12
TGAACCTTCACCCATCCCTGACCATATCCTGGAGTCTGAGTATATAGAGG
AACAACTGATCAGACTTAGTGATGAGATTCAGGCACTGATTCTTCGCAGA
ACAGTTCCTGCACCTCCTATTCACTATTATGATCAGTGGATGGATCTACA
GAAGAGCTTTGATGAGCTGCTGGATCAGCTTAGAACTAAATGTGTGTCAT
CTCACTCTGCTATGCTGAAGAAGCTTTTGGATGATATGCATGAAGCAGCT
AAGGAGAAAGAGCTGAATTTTGTGCCTCTGCTGGACATCACTCCTTTCTA
TCCAGAAGAAGAGTACATCACTAGGGCTGCTAGAATTCAGGCTGGATATA
AACGAAGAATGAGGGAAAAGGATGAGCTACTTCAGAAAAAGGATGATCAG
ATCAAGTATCTCTTAGAACAGTTGTATAAGCAAGCCCAACCTTAGTTGCA
CACCCAACTCTAGCTTGTTTTTTACTTTTGTTCTTCGTAGCTGTGTCCTT
GTATCTTAATCTTCTTTATATATATTATCATTGTTTCTGGATCTTGTGCT
TTTTCACCTTCAATATGTTTTACAAGCTTTAACTCTGATGATATTTACTG
TTTAATGCTGCTTGCTCTGATACTCTTTCTTTTGTTTCTATTCTTTTTGT
TGATGACAAAAGGGGGAGTAAATGTATAGTATTTGTTAAGGCACTGAGTC
CTACTATAACCTCTTCTAAATTTCTTTTAAATTCTTCTGATTTGATTTTA
TAAGTATTTTATTGAAATTTAATTAATAAGAATAGAACTTAGGGGGAGCT
TACAAACCTCACCTTAAAGATCTATTAGACTCAGGGGGAGCTTACAAACC
TCTGTCCCAGTAGTCAACTTATTAATTAGATCAACAACAATTGAACATTT
TAAATACTATTGTTTGTCATCATCAAAAAGGGGGAGATTGTTGGAACAAA
ATGTGTTTCACAATGAACCTTATTGAGTTTTGATGATAACAAGGTATTAA
AAATTGTCAATTGGTTATTACTAATAATTGTTCAAGTGTACAGGACCAAA
GGCTACTCAAGTTATTTCAATAGGTCTTGGAAGAACAATGGAAAGAAAAA
GAAATTCTGAGCATCTGAAGAAAACTGCTCCTGAAGCTAAACTGCTCCTG
AAGAGATGACGTCATCAGAAGCAGAAAGTCATCAGAAGCAAAAGTTTTCA
TCAGAAGCAATATCTTCACCAGAAGCTACATTTGATCCTTTAATCAAACT
GAAGATTCAAAGTAGCTGATTCTCAATTCAGTCTTATCAAAGAAGAACGA
AGAATTGAAAGGGAGGTATCAACGGATATATGGATAGCACTGAGCTCTTG
TCTCTCGTTAATAGAGTTGACAAAGTACAAGTGTACAACCACTACCTCCA
CTACTCTGTTTTCTGTCTACGCTACAAGACAAAACAACAGCCATGCCTGC
AGAATTTGTACACTCAAGATGGGAATGAATTTGAAGTTTATTCTTCAAAG
GACTACACCCAAATCAGGCAAAGGATCACTGGTGGATAATCAAAGGATTT
CAAACGACTCTTTAGACGTGCTGATTATCTCAACGTCTCTTTCACACCTC
TATATAAAGGAATGAAGACTTGAAGATTTTAGAGAGAGATACATAAGTTT
AAAAGCGCCAAAACTCTGTCAATTTGATTCTAAAAAGCACACTGAATTTC
TGCACTGATTTGATACATCTTAGAAATTCAAAGTCTAGAGTCTTTTCTGT
ATTGTATTGTGAACACCACTGATTGTATATCAAGTGTTCAATTCAAACTC
AATTCTCTGTATTTTTGTTTGATTAGAAGTCTCTTGCCTGCGTGCTTGAG
CATTAGAAGTCTCTTGCTTAGTGCTTGAGCATTGGAAGACTCTTGCGTGT
GTGCTTGAGCATTGTTTTGTGAAGTCTCATACTTTGAAAGTATTGAGCAG
TTGTAATCTTGTGATTATAGTGAAATCTCCTTGGAAGTGCAAGGGGGACT
GGACTACTTCCGTGTTGTGGAAGGAACCAGGATAACTGCCTGTGTCTTTG
TCTTTCTTTTCTCTGCTCTGTTCTTTTCCGCTGCAATCTGACTCTGATCA
TTTCATCAGAAGCAATCAAACTGCTTCTGAAGTTTTATCAGAAGAAGAAT
CCTTTTTTAAGAGAAAAAGAAAACACAATTCAACCCCCCCTTCTTGTGTT
TTTCACCTTCAATTGGTATCAGAGCTTGCTCTGTTATCACAGCACTTAAC
CGTGTTACAGTTCAAGATCTATTAGAAAAACATGTCTGGAGATGAGGAAT
CAGTTACTACAAAATACACAAGTGTCAAGCATGACTATGATACTGCTGAC
AAGAAAACAGACTCTGGAAAAGCTCCAAAGTTTAATGGAGATCCAGAAGA
GTTTTCATGGTGGAAAACTAATATGTACAGCTTTATCATGGGATTGGATG
AAGAGCTATGGGATATATTGGAAGATGGAGTTGATGATCTGGATTTGGAT
GAAGAAGGAGCTGCTATAGACAGAAGAATACATACTCCTGCTCAGAAGAA
GCTTTATAAGAAACATCACAAGATAAGAGGAATCATTGTGGCTTCTATAC
CTCGCACCGAATACATGAAAATGAGTGACAAATCTACTGCGAAGGCTATG
TTTGCTTCTCTATGTGCAAACTTTGAAGGCAGCAAGAAAGTAAAAGAGGC
TAAAGCTTTGATGCTAGTTCATCAGTATGAACTTTTCAGAATGAAGGATG
ATGAGAGTATAGAAGAAATGTACTCAAGATTTCAAACTTTAGTTTCTGGA
TTGCAGATACTGAAGAAAAGCTATGTTGCTTCTGATCATGTTAGTAAGAT
TTTGAGAAGCTTACCTTCAAGATGGAGACCCAAAGTAACTGCTATTGAGG
AAGCTAAGGATCTAAATACTTTAAGTGTTGAAGATCTTGTTAGCTCACTC
AAAGTGCATGAAATGAGTTTAAATGAGCATGAAACCTCTAAGAAGAGTAA
ATCCATTGCTTTACCATCTAAAGGAAAGACCTCAAAGTCTTCCAAAGCCT
ACAAAGCCAGTGAATCTGAAGAAGAATCACCTGATGGAGATTCTGATGAA
GATCAATCTGTAAAGATGGCTATGCTGTCCAACAAGCTTGAGTATCTGGC
AAGGAAGCAGAAGAAATTTTTGAGCAAGAGAGGTAGCTACAAGAACTTCA
AGAAAGAAGATCAGAAGGGATGCTTCAATTGTAAGAAGCCTGGTCATTTC
ATTGCTGATTGCCCTGATCTTCAGAAGGAGAAGTTTAAAGGCAAATCCAA
GAAATCAAGCTTCAACTCCAGTAAATTCAGAAAGCAAATCAAAAAGAGCT
TGATGGCGACCTGGGAAGATTTGGATAGTGAATCTGGTTCTGATAAAGAA
GAAGCTGATGATGATGCTAAGGCAGCTGTTGGGTTAGTGGCAACAGTATT
ATCAGAAGCAGTATCAGAAGCTGAATCAGATTCAGAAGATGAAAATGAGG
TATATTCCAAAATCCCTAGACAAGAACTTGTTGATTCTCTAAAAGAACTT
TTATCACTGTTTGAACACAGAACCAATGAGTTGACAGATTTAAAAGAAAA
ATATGTTGATTTGATGAAACAACAAAAATCAACTCTATTGGAACTGAAAG
CTTCTGAAGAAGAACTCAAAGGGTTTAACCTCATATCAACAACATATGAA
GATAGACTCAAGAGTCTTTGTCAGAAGCTACAAGAAAAATGTGATAAAGG
TTCAGGCAATAAACATGAGATTGCCTTGGATGATTTTATTATGGCTGGAA
TAGACAGAAGCAAAGTTGCTTCTATGATCTACAGCACATACAAGAACAAA
GGCAAAGGGATTGGATATTCTGAGGAGAAATCCAAAGAATACAGTCTCAA
GAGCTACTGTGATTGTATCAAGGATGAATTGAAATCCACCTTTGTGCCTG
AAGGTACAAATGCTATAACTGCTGTTCAGTCAAAACCTGAAGCTTCAGGT
TCACAGGCTAAGATCACATCAAAGCCAGAGAATCTTAAGATCAAGGTAAT
GACAAAATCTGATCCTAAGAGTCAAAAGATTAAAATTCTGAAAAGATCAG
AACCTGTTCATCAGAATCTGATTAAACCAGAATCTAAAATTCCAAAACAA
AAGGATCAGAAGAACAAAGCAGCTACTGCTTCTGAGAAAACAATACCAAA
AGGTGTCAAACCTAAAGTATTGAATGATCAGAAGCCACTCAGCATTCACC
CTAAGGTACAAGGGAGGAAAAGTAAAACCTCCAAAACTAACCCAAAAGGA
CCCATGAAGATATGGGTACCTAAATCTGAATTGGCCAAAAATGCAGGTGT
GCTTAAGGGCAAGAGAGAAACAAAGGTCATGGTACCTAGACAGCGGATGT
TCAAGGCACATGACTGGAGAGAAAGCTTTGTTCCTTACCCTTACAATGAA
AGATGGAGGAGAAGTGAAGTTTGGTGGCAACCAAACTGGAAAGATCATTG
GTACAGGTACTATTGGTAATTCCTCCATCTCAATTAATAATGTGTGGCTA
GTAGATGGTCTGAAGCATAACCTATTGAGCATTAGTCAATTTTGTGACAA
TGGGTATGATGTAACGTTCAGTAAGACCAACTGCACACTAGTCAACAAGG
ATGACAAATCCATTACATTCAAGGGAAAGAGAGTTGAGAATGTCTATAAA
ATAAATTTCTCTGATCTGGCTGATCAGAAGGTAGTTTGCCTTCTGTCAAT
GAATGATAAAAAATGGGTATGGCATAAAAGGTTGGGACATGCTAATTGGA
GATTAATTTCTAAAATTAGCAAGTTACAACTGGTCAAAGGATTGCCTAAC
ATTGATTATCATTCAGATGCACTTTGTGGTGCATGTCAGAAAGGGAAAAT
TGTGAAAAGTTCTTTCAAATCTAAAGACATTGTATCAACCTCCAGACCCT
TAGAATTACTCCATATTGATCTTTTTGGTCCAGTTAACACTGCATCTTTA
TATGGAAGTAAATACGGATTAGTCATTGTTGATGATTACAGCAGATGGAC
TTGGGTAAAATTCATTAAAAGTAAAGACTATGCATGTGAAGTGTTTAGCA
GCTTCTGCACTCAAATACAATCTGAAAAAGAATTGAAAATTTTGAAAGTC
AGAAGTGATCATGGTGGAGAATTTGAAAATGAGCCATTTGAACTTTTTTG
TGAAAAACATGGGATTCTCCATGAGTTTTCTTCTCCTAGAACTCCACAAC
AAAATGGGGTTGTAGAAAGAAAGAACAGAACCTTACAAGAAATGGCCAGA
ACCATGATCCATGAAAACAACTTAGCTAAACATTTTTGGGCAGAAGCAGT
CAATACTTCATGTTATATTCAAAATAGGATCTATATCAGACCTATGTTGG
AGAAAACAGCATATGAACTCTTTAAAGGAAGAAGACCCAATATCTCTTAC
TTTCATCAGTTTGGATGTACTTGTTACATCTTAAACACTAAAGACTATCT
GAAGAAATTTGATGCCAAGGCTCAAAGAGGAATCTTTTTAGGTTACTCTG
AAAGGTCAAAGGCATACAGAGTGTATAATTCAGAAACACAATGTGTTGAA
GAATCTATGCATGTAAAATTTGATGATAGAGAGCCTGGAAGTAAAACTTC
AGAGCAAAGTGAAAGTAATGCAGGTACAACTGATTCTGAAGATGCATCAG
AATCTGATCAACCTTCTGATTCTGAAAAGTATACAGAAGTTGAATCTTGT
CCAGAAGCTGAAATCACTCCAGAAGCTGAGTCTAATTCAGAAGCAGAACC
TAGCCCAAAAGTACAGAATGAAAGTGCTTCTGAGGACTTTCAAGATAACA
CTCAGCAGGTTATTCAACCTAAATTCAAGCACAAATCTTCACATCCTGAG
GAGTTAATCATTGGAAGCAAAGATAGTCCTAGAAGAACAAGATCACATTT
TAGACAAGAAGAGTCTTTAATAGGACTGCTTTCAATAATTGAGCCTAAAA
CTGTTGAAGAAGCTCTCTCAGATGATGGATGGATATTAGCTATGCAAGAA
GAGCTAAATCAATTCCAAAGGAATGATGTGTGGGATCTGGTACCCAAACC
TTCTCAGAAGAACATTATTGGAACAAAATGGGTATTCAGAAACAAGCTGA
ATGAACAAGGAGAAGTAACCAGAAACAAAGCCAGACTTGTTGCTCAAGGC
TACAGTCAACAAGAAGGCATTGATTACACTGAAACATTTGCTCCAGTTGC
AAGATTGGAAGCAATCAGGTTACTTCTATCCTACGCAATTAATCATGGCA
TAATATTATATCAAATGGATGTCAAAAGTGCTTTTCTTAATGGTGTCATT
GAAGAAGAAGTGTATGTTAAACAACCTCCTGGGTTTGAGGATCTTAAGCA
TCCTGACCATGTTTATAAACTTAAGAAATCACTATATGGCTTGAAACAAG
CTCCCAGAGCTTGGTATGATAGACTAAGTAATTTCTTAATTAAAAATGAT
TTTGAAAGAGGACAAGTTGACACAACACTCTTCAGAAGGACTCTTAAGAA
AGATATTTTGATTGTGCAAATATATGTTGATGATATAATATTTGGTTCTA
CTAATGCATCTCTTTGCAAAGAATTTTCTAAGTTAATGCAGGATGAATTT
GAAATGAGTATGATGGGAGAATTGAAATTCTTTCTGGGAATTCAAATCAA
CCAAAGTAAAGAAGGAGTATATGTTCATCAAACAAAATATACAAAGGAGC
TTCTGAAGAAGTTCAAGCTAGAAGATTGTAAAGTGATGAACACTCCAATG
CATCCAACCTGCACCTTAAGCAAAGAAGATACTGGAACAGTAGTAGACCA
GAAGCTATACAGAGGTATGATTGGTTCTCTGTTATACCTCACTGCATCTA
GACCTGATATTTTATTCAGTGTATGCTTGTGTGCAAGATTTCAATCAGAT
CCTAGAGAATCTCATTTAACTGCAGTTAAGAGAATCTTCAGGTATCTGAA
AGGAACAACTAATCTTGGACTCCTGTATAGGAAATCCCTAGATTATAAGT
TGATTGGATTCTGTGATGCTGATTATGCTGGTGATAGGATTGAAAGAAAA
TCAACCAGTGGAAATTGTCAATTCCTGGGAGAGAATCTGATATCCTGGGC
AAGCAAAAGACAAGCAACTATTGCTATGTCTACAGCAGAAGCAGAGTACA
TTTCAGCTGCAAGTTGTTGCACACAACTACTTTGGATGAAACATCAGTTA
GAAGACTATCAGATCAATGCTAACAGTATTCCCATTTATTGTGATAATAC
TGCTGCTATTTGTTTGTCAAAGAATCCAATTCTACATTCAAGAGCCAAGC
ATATTGAAATCAAACACCATTTTATCAGAGACTATGTTCAAAAAGGAATT
TTAGATATACAATTCATTGATACTGAACATCAATGGGCTGATATATTTAC
AAAACCTTTGTCTGTTGAAAGATTTGATTTTATTAAGAAAAATTTGAACA
TGCATTTTGTGTCTGATTGAAAAATTGCTTGCCTCTGAATAAGAAGTTTG
GTTCTGAAGTTTATTCAGGAGCATTTTGGTTCATCAGAAGCTCTTAACTG
AGGTTCTGAGGAAAATGTGCTTCTGAAGATGACGTCAGCACTAAAACTTC
AGAAGTGTTATTCTTTGCTTCTGAATAGCTTGGTTAGTGGGAACGTTGGT
AGTTACTTTATGTAAACAGCTGTCCCATTACCCAAAGAGTAGTTTTCTGA
AGAGTCTCTGACGTGGTCTATTTGTATTGGAGTATAACAAAAAGGGCAAT
GATGTTTTATTCGCTTTTTAACATACTTACACGCGCCCCCAATTTGTCAT
TAATGCTGTGTTTGTTTGTCCCTTCTGAATTACAAACGTTTTAATAAAAA
ACACTAAGTCATTTCACACACTTCTCACTTCACAACAAACACTTTCTAAT
TTCTTCTCAACCCTCTGTGTAAGTAAGCACATTCTCTCAACCTCTCAAAA
CACCTTAGAACCCTAATTCTACTTAAAATCAATGGCATCTTCAAGTTCTG
CCGGTGGTTCTTCATCGAATATGGATATAGATACTCCTGCTTATGAAATC
AAAGGAAGAACTATGTCGATTGAGGAATGGGATCTAATCATTCAAGCGGA
AAATCCAGTGGATTTCACTTCTCTAACTCATCATGGATGCGACTTGGTAA
GATTCTACAAAAAGCAGAAGCTGATGAGTTACTTCAGTCTTCTCAACGGT
CCTACTTATGAAGTGCTTGTCAGACAATTCTGGGTAAGAGCTTCAGTGTT
TGACAAAGTTGCTGCTAAACAGGAAGAAGCTCAGACGATTCTGGTTGATC
CTACTTTGGAGGGAAAAACCAGAGAAGAAATGGGTCTACTCGCCTTCACT
GGGACTGAGATTAGATCAAACGTCATGGGGATTCCTGTAACAATCAATGA
GCATGTGATTGCTCAAGCCATGAGAAGGGATGCTTCTGGGACATACGATG
GAGAAGAGATTCCTAACCCCAGAACAAGCCCATGGAAGGAGATAGTAAAC
AACACTATCTACGGATCAAAGGATGCTAAGCCTTACAGCACCTTAAGCAT
GGAAAAGAAAATGCTGCTGAAGATCCAAAATGAAAACATTTTTCCCAAAG
GTGGAGGAAATGATCAACCTTCACTTGGTCACAAAGTCTTTCTGCATCAC
ACCATCTCTCAGGAAACAACAATGAATGTTCCCAAGTATATGTTTAAATA
CATGATCAAGGAACTCAAGAAGAGCCAGATGGAGAACAGGAAGTTTGTTC
CCTATGGAAGGCTGCTCTCCATAATCTTTCAAGAAGGAGGACTCCTAAGT
GCCCTGAAAGACGTGAGTATTTATGATAATCAGAAGCTGGGAGCAGTCAC
AGGAAAAATAATCAATGGGGCAACTCTAGTCAAGATGAGGCTGATTTCAA
CTTGCAAGAAACTAGATACAGATATGCATGAATCTGATGTCATATCTGAT
CTAGTCACTCATCACATCCCTATCTGCAAGAAAGATCCCCTGGATGTGCA
GAGGGCCTACATCTTGGACTACTACAAGAGCTACAACAAGAAAATCAGTC
TGAAAGATATCCCAGAAGAAATGTATGGTGGTGATCTGCCTGTAGCCAAA
GGCAGAAAATCTAAAAAGAAGCAGATCACCAAGGAAGAATACCTTGCTGA
AGATGCTACTGAGGTGGGTGCTCAGAAGCATAAGAAAGCTAAGAAGGAAA
AATCTGCTATGTCCACCATTCTTGAGGAAGTGGAGGATTTGGATGATGTC
CCTCTTATCAGAAAAAGGACAAGGAGTACTCAAGAAACAGCAGAACAGCC
TGCTTCTGAACAAGCTGGTTCTGAACAAGCTGCTTCTGATCAAGCTGCTT
CTGAAAAGCCTTCAAGTCCCAAAAATAAAAGAGAAGCTGCTCTTCAGACC
ATCCAAAGGAAGAGGTCTAATTTAACAAGAAATCTGAAGACAGCTGAAGG
AAGAAGGGAAGAAATGTTGAAAGAACTGGAAGAGAACTGGGATGAAGACT
CAAGCCCCAAGAAGGCAAAAAGTTCTGCAACTTCTGAGCCCATAGTCATG
CCCAGTTTTGAAATGACTGAAGAAATGAGGCAGTACGCTAGAGAGGTTTC
TGCATCCAAGATAGCAGAAAAGAAAAGGTTGAAGGAAGTGTTTGAGAAAG
AAAGGGATGAGCGTCTCAAGGCTGCAGGGTATGTGCCTACTCCTGACATT
GCTGCTTTAGCGTCTGAGTTAGAAACAGTTCAGTATGGAGCAACTCTGCT
TTCTCAAGCCTTGAAGAATAAGCAAGCTTCAGGAGCAACTTCATCAGATC
CAGTTTCAACAGCTCCAGAAGCAATTCATCCAGAAGCTCAGTCCTCAGGT
AATCCATCTAAAGCTCCAACTAATACTCAGTCTCTATCTCTACCCTCTTC
ACCCTCTTCATCATCCACAGAATCAGATGACCAACCCCTTAGCCAACATA
TAAACAAGCTTCTAAAAACCAAACCTACCAAACTAACAGAGTATGGAACA
CTTGACTATGAGAGTACTCAAATAGAATTTTCAAAAAATAGGATAAAACT
TTGTGAGAAATTCAATTTGCCTACTACTCATCCACTATATCCAGATACTC
CAGAACCTGTTAGTATACAACAACCTGAACCTACCCAAACAAACTCACCA
AATAACCAATCTCCACAAAAAGCCTCTGAAGTAGCTTCAGATGCAACTAC
TTCAGAAACCCCCCAACACCAAGAATCCTCAACCCTTCACAACTTAGAAA
AACATCTAGGTGGTGAAATGCAACCAACACCCACTAAGGCCTCTAAGACA
GTTTCTGAGAAGACTGTCTTGGAAACCCAAACAGAAACCCAAACGGAAAC
CCAAACAGAAACCCAAACCATCCCTGAGCAAACTGTTCAGGAGCAAACTG
CTTCTGAACAAGTTGCTCCTGACCAAACAACTTCTGACCAAACAACAGAA
CAACAACAACAACCAGATTCACCCACTATAATAGACTTAACCTCTGACCA
ACCTTCCACATCAAATACAACTCAAACTGAACCTTCACCCATCCCTGACC
ATATCCTGGAGTCTGAGTATATAGAGGAACAACTGATCAGACTTAGTGAT
GAGATTCAGGCACTGATTCTTCGCAGAACAGTTCCTGCACCTCCTATTCA
CTATTATGATCAGTGGATGGATCTACAGAAGAGCTTTGATGAGCTGCTGG
ATCAGCTTAGAACTAAATGTGTGTCATCTCACTCTGCTATGCTGAAGAAG
CTTTTGGATGATATGCATGAAGCAGCTAAGGAGAAAGAGCTGAATTTTGT
GCCTCTGCTGGACATCACTCCTTTCTATCCAGAAGAAGAGTACATCACTA
GGGCTGCTAGAATTCAGGCTGGATATAAACGAAGAATGAGGGAAAAGGAT
GAGCTACTTCAGAAAAAGGATGATCAGATCAAGTATCTCTTAGAACAGTT
GTATAAGCAAGCCCAACCTTAGTTGCACACCCAACTCTAGCTTGTTTTTT
ACTTTTGTTCTTCGTAGCTGTGTCCTTGTATCTTAATCTTCTTTATATAT
ATTATCATTGTTTCTGGATCTTGTGCTTTTTCACCTTCAATATGTTTTAC
AAGCTTTAACTCTGATGATATTTACTGTTTAATGCTGCTTGCTCTGATAC
TCTTTCTTTTGTTTCTATTCTTTTTGTTGATGACAAAAGGGGGAGTAAAT
GTATAGTATTTGTTAAGGCACTGAGTCCTACTATAACCTCTTCTAAATTT
CTTTTAAATTCTTCTGATTTGATTTTATAAGTATTTTATTGAAATTTAAT
TAATAAGAATAGAACTTAGGGGGAGCTTACAAACCTCACCTTAAAGATCT
ATTAGACTCAGGGGGAGCTTACAAACCTCTGTCCCAGTAGTCAACTTATT
AATTAGATCAACAACAATTGAACATTTTAAATACTATTGTTTGTCATCAT
CAAAAAGGGGGAGATTGTTGGAACAAAATGTGTTTCACAATGAACCTTAT
TGAGTTTTGATGATAACAAGGTATTAAAAATTGTCAATTGGTTATTACTA
ATAATTGTTCAAGTGTACAGGACCAAAGGCTACTCAAGTTATTTCAATAG
GTCTTGGAAGAACAATGGAAAGAAAAAGAAATTCTGAGCATCTGAAGAAA
ACTGCTCCTGAAGCTAAACTGCTCCTGAAGAGATGACGTCATCAGAAGCA
GAAAGTCATCAGAAGCAAAAGTTTTCATCAGAAGCAATATCTTCACCAGA
AGCTACATTTGATCCTTTAATCAAACTGAAGATTCAAAGTAGCTGATTCT
CAATTCAGTCTTATCAAAGAAGAACGAAGAATTGAAAGGGAGGTATCAAC
GGATATATGGATAGCACTGAGCTCTTGTCTCTCGTTAATAGAGTTGACAA
AGTACAAGTGTACAACCACTACCTCCACTACTCTGTTTTCTGTCTACGCT
ACAAGACAAAACAACAGCCATGCCTGCAGAATTTGTACACTCAAGATGGG
AATGAATTTGAAGTTTATTCTTCAAAGGACTACACCCAAATCAGGCAAAG
GATCACTGGTGGATAATCAAAGGATTTCAAACGACTCTTTAGACGTGCTG
ATTATCTCAACGTCTCTTTCACACCTCTATATAAAGGAATGAAGACTTGA
AGATTTTAGAGAGAGATACATAAGTTTAAAAGCGCCAAAACTTTGTCAAT
TTGATTCTAAAAAGCACACTGAATTTCTGCACTGATTTGATACATCTTAG
AAATTCAAAGTCTAGAGTCTTTTCTGTATTGTATTGTGAACACCACTGAT
TGTATATCAAGTGTTCAATTCAAACTCAATTCTCTGTATTTTTGTTTGAT
TAGAAGTCTCTTGCCTGCGTGCTTGAGCATTAGAAGTCTCTTGCTTAGTG
CTTGAGCATTGGAAGACTCTTGCGTGTGTGCTTGAGCATTGTTTTGTGAA
GTCTCATACTTTGAAAGTATTGAGCAGTTGTAATCTTGTGATTATAGTGA
AATCTCCTTGGAAGTGCAAGGGGGACTGGACTACTTCCGTGTTGTGGAAG
GAACCAGGATAACTGCCTGTGTCTTTGTCTTTCTTTTCTCTGCTCTGTTC
TTTTCCGCTGCAATCTGACTCTGATCATTTCATCAGAAGCAATCAAACTG
CTTCTGAAGTTTTATCAGAAGAAGAATCATTTTTTAAGAGAAAAAGAAAA
CACAATTCAACCCCCCCCTTCTTGTGTTTTTCACCTTCA
>Mtr1.13
TGTTGGAACAAAATGTGTTTCACAATGAACCTTATTAAGTTTTGATGATA
ACAAGGTATTAAAAATTGTCAATTGGTTATTACTAATAATTGTTCAAGTG
TACAGGACCAAAGGCTACTCAAGTTATTTCAATAGGTCTTGGAAGAACAA
TGGAAAGAAAAAGAAATTCTGAGCATCTGAAGAAAACTGCTCCTGAAGCT
GAAGTGCTTCTGAAGTGATGACGTCATCAGAAGCAGAAGGTCATCAGAAG
CAAAAGTTTTTATCAGAAGCAATATCTTCACCAGAAGCTACGTTTGATCC
TTTAATCAAACTGAAGATTCAAAGTAGCTGATTCTCAATTCAGTCTTATC
CAAGAAGAACGAAGAATTGAAAGGGAGGTATCAACGGATATATGGATAGC
ACTGAGCACTTGTCTCTCGTTAATAGAGTTGACAAAGTACAAGTGTACAA
CCACTACCTCCACTACTCTGTTTTCTGTCTACGCTACAAGACAAAACAAC
AGCCATGCCTGCAGAATTTGTACACTCAAGATGGGAATGAATTTGAAGCT
TATTCTTCAAAGGACTACACCCAAATCAGGCAAAGGATCACTGGTGGATA
ATCAAAGGATTTCAAACGACTCTTTAGACGTGCTGATTATCTCAACGTCT
CTTTCACGCCTCTATATAAAGGAGTGAAGACTTGAAGATTGCAGATAGAG
ATACATAAGTTCAAAAGCGCCAAAACTCTGTCAATTTGATTCTACAAAGC
ACACTGAATTTCTGCACTGATTTGATACATCTTAGAAATTCAAAGTCTAG
AGTCTTTACTGTATTGTATTGTGAACACCACTGATTGTATATGAAGTGTT
CAACTTAAACTCAATTCTCTGTATTTTTGTTTGATTAGAAGTCTCTTGCC
TGCGTGCTTGAGCATTAGAAGTCTCTTGCTTAGTGCTTGAGCATTGGAAG
ACTCTTGCGTGTGTGCTTGAGCATTTTTTTTGTGAAGTCTCATACTTAGA
AAGTATTGAGCAGTTGTAATCTTTGTGATTATAGTGAAATCTCCTTGGAA
GTGCAAGGGGGACTGAACTACTTCCGTGTTATGGAAGGAACCAGGATAAC
TGCTTGTGTCTTTGTCTTTCTTTTCTCTGCTCTGTTCTTTTCCGCTGCAA
TCTGTCTCTGATCATTTCATCATAAGCAATCAAACTGCTTCTGGAGTTTT
ATCAGAAGAAGTATTTTTTAAGAGTAAAAGAAAACACAATTCAACCCCCC
CTTCTTGTGTTTTTCACCTTCAATTGGTATCAGAGCTTGCTCTGTTATCA
CAGCACTTAACCGTGTTACAGTTCAAGATCTATTAGAAAAACATGTCTGG
AGATGAGGAATCAGTTACTACAAAATACACAAGTGTCAAGCATGACTATG
ATACTGCTGACAAGAAAACAGACTCTGGAAAAGCTCCAAAGTTTAATGGA
GATCCAGAAGAGTTTTCATGGTGGAAAACAAATATGTACAGCTTTATCAT
GGGATTGGATGAAGAGTTATGGGACATACTGGAAGATGGAGTTGATGATC
TGGATTTGGATGAAGAAGGAGCTGCTATAGACAGAAGAATACATACTCCT
GCTCAGAAGAAGCTTTATAAGAAACACCACAAGATAAGAGGAGTCATTGT
GGCTTCTATACCTCGCACCGAATACATGAAGATGAGTGACAAATCTACTG
CGAAGGCTATGTTTGCTTCTCTATGTGCAAACTTTGAAGGCAGCAAGAAG
GTGAAAGAGGCTAAAGCTTTGATGCTAGTTCATCAGTATGAACTTTTCAG
AATGAAGGATGATGAGACTATAGAAGAAATGTACTCAAGATTTCAAACTT
TAGTTTCTGGATTGCAAATACTGAAGAAAAGCTATGTTGCTTCTGATCAT
GTTAGTAAGATTTTGAGAAGCTTACCTTCAAGATGGAGACCCAAAGTAAC
TGCTATTGAGGAAGCTAAGGATCTAAATACTTTAAGTGTTGAAGATCTTG
TTAGCTCACTCAAAGTGCATGAAATGAGTTTAAATGAGCATGAAACCTCT
AAGAAGAGTAAATCCATTGCTTTACCATCTAAAGGAAAGACCTCAAAATC
TTCCAAAGCCTACAAAGCCAGTGAATCTGAAGAAGAATCACCTGATGGAG
ATTCTGATGAAGATCAATCTGTAAAGATGGCTATGCTGTCCAACAAGCTT
GAGTATCTGGCAAGGAAGCAGAAGAAATTTTTGAGCAAGAGAGGTAGCTA
CAAGAACTCCAAGAAAGAAGATCAGAAGGGATGCTTCAATTGTAAGAAGC
CTGGTCATTTCATTGCTGATTGCCTTGATCTTCAGAAGGAGAAGTTTAAA
GGCAAATCCAAGAAATCAAGCTTCAACTCCAGTAAATTCAGAAAGCAAAT
CAAAAAGAGCTTGATGGCGACCTGGGAAGATTTGGATAGTGAATCTGGTT
CTGATAAAGAAGAAGCTGATGATGATGCTAAGGCAGCCATGGGGTTAGTG
GCAACAGTATCATCAGAAGCAGTATCAGAAGCTGAATCAGATTCAGAAGA
TGAAAATGAGGTATATTCCAAAATCCCTAGACAAGAACTTGTTGATTCTC
TAAAAGAACTTTTATCACTGTTTGAACACAAAACCAATGAGTTGACAGAT
TTAAAAGAAAAATATGTTGATTTGATGAAACAACAAAAGACAACTCTATT
GGAACTAAAAACTTCTGAAGAAGAACTCAAAGGGTTTAACCTCATATCAA
CAACATATGAAGATAGACTCAAGAGTCTTTGTCAGAAGCTACAAGAAAAA
TGTGATAAAGGTTCAGGCAATAAACATGAGATTGCCTTGGATGATTTTAT
TATGGCTGGAATAGACAGAAGCAAAGTTGCTTCTATGATCTACAGCACAT
ACAAGAACAAAGGCAAAGGGATTGGATATTCTGAGGAGAAATCCAAAGAA
TACAGTCTCAAGAGCTACTGTGATTGTATCAAGGATGGATTGAAATCCAC
CTTTGTGCCTGAAGGTACAAATGATGTAACTGATGTTCAGTCAAAACCTG
AAGCTTCTGGTTCACAGGCTAAGATCACATCAATGCTAGAAAACCTTAAG
TTTAAGGTGATGACAAAATCTGATCCTAAGAGTCAAAAGATTAAAATTCT
GAGAAGATCAGAACCTGTTCATCAGAATCTGATTAAACCAGAATCTAAAA
TCCCAAAACAAAAGGATCAGAAGAACAAAGCAGCTACTGCTTCTGAGAAA
ACAATACCAAAAAGTGTCAAACCTAAAGTATTGAATGATCAGAAGCCACT
CAGCATTCACCCTAAGGTACAAGGGAGGAAAAGTAAAACCTCCAAAACTA
ACCCAAAAGGACCCATGAAGATATGGGTACCTAAATCTGAATTGGCCAAA
AATGCAGGTGTGCCTAAGGGCAAGAGAGAAACAAAGGTCATGGTACCTAG
ACAGCGGATGTTCAAGGCACATGACTGGAGAGAAAGCTTTGTTCCTTACC
CTTACAATGAAAGATGGAGGAGAAGTGAAGTTTGGTGGCAACCAAACTGG
AAAGATCATTGGTACAGGTACTATTGGTAATTCCTCCATCTCAATTAATA
ATGTGTGGCTAGTAGATGGTCTGAAGCATAACCTATTGAGCATTAGTCAA
TTTTGTGACAATGGGTATGATGTAACGTTCAGTAAGACCAACTGCACACT
AGTCAACAAGGATGACAAATCCATTACATTCAAGGGAAAGAGAGTTGAGA
ATGTCTATAAAATAAATTTCTCTGATCTGGCTGATCAGAAGGTAGTTTGC
CTTCTGTCAATGAATGATAAAAAATGGGTATGGCATAAAAGGTTGGGACA
TGCTAATTGGAGATTAATTTCTAAAATTAGCAAGTTACAACTGGTCAAAG
GATTGCCTAACATTGATTATCATTCAGATGCACTTTGTGGTGCATGTCAG
AAAGGGAAAATTGTGAAAAGTTCTTTCAAATCTAAAGACATTGTATCAAC
CTCCAGACCCTTAGAATTACTCCATATTGATCTTTTTGGTCCAGTTAACA
CTGCATCTTTATATGGAAGTAAATATGGATTAGTCATTGTTGATGATTAC
AGCAGATGGACTTGGGTAAAATTCATTAAAAGTAAAGACTATGCATGTGA
AGTGTTTAGCAGCTTCTGCACTCAAATACAATCTGAAAAAGAATTGAAAA
TTTTGAAAGTCAGAAGTGATCATGGTGGAGAATTTGAAAATGAGCCATTT
GAACTTTTTTGTGAAAAACATGGGATTCTCCATGAGTTTTCTTCTCCTAG
AACTCCACAACAAAATGGGGTTGTAGAGAGAAAGAACAAAACCTTACAAG
AAATGGCCAGAACCATGATCCATGAAAACAACTTAGCTAAACATTTTTGG
GCAGAAGCAGTCAATACTTCATGTTATATTCAAAATAGGATCTATATCAG
ACCTATGTTGGAGAAAACAGCATATGAACTCTTTAAAGGAAGAAGACCCA
ATATCTCTTACTTTCATCAGTTTGGATGTACTTGTTACATCTTAAACACT
AAAGACTATCTGAAGAAATTTGATGCCAAAGCTCAAAGAGGAATCTTTTT
AGGTTACTCTGAAAGGTCAAAGGCATACAGAGTGTATAATTCAGAAACAC
ATTGTGTTGAAGAATCTATGCACGTAAAATTTGATGATAGAGAGCCTGGA
AGTAAAACTCCAGAGCAAAGTGAAAGTAATGCAGGTACAACTGATTCTGA
AGATGCATCAGAATCTGATCAACCTTCTGATTCTGAAAAGTATACAGAAG
TTGAATCTAGTCCAGAAGCTGAAATCACTCCAGAAGTTGAGTCTAATTCA
GAAGCAGAACCTAGCCCAATAGTACAGAATGAAAGTGCTTCTGAGGACTT
TCAAGATAACACTCAGCAGGTTATTCAACCTAAATTCAAGCACAAATCTT
CACATCCTGAGGAGCTAATCATTGGAAGCAAAGATAGTCCTAGAAGAACA
AGATCACATTTTAGACAAGAAGAGTCATTAATAAGACTGCTTTCAATAAT
TGAGCCTAAAACTGTTGAAGAAGCTCTCTCAGATGATGGATGGATATTAG
CTATGCAAGAAGAGCTAAATCAATTCCAAAGGAATGATGTGTGGGATCTG
GTACCCAAACCTTTTCAGAAGAACATTATTGGAACAAAATGGGTATTCAG
AAACAAGCTGAATGAACAAGGAGAAGTAACCAGAAACAAAGCCAGACTTG
TTGCTCAAGGCTACAGTCAACAAGAAGGCATTGATTACACTGAAACATTT
GCTCCAGTTGCAAGATTGGAAGCAATCAGGTTACTTCTATCCTACGCAAT
TAATCATGGCATAATATTATATCAAATGGATGTCAAAAGTGTTTTTCTTA
ATGGTGTCATTGAAGAAGAAGTGTATGTTAAACAACCTCCTGGGTTTGAG
GATCTTAAGCATCCTGACCATGTTTATAAACTTAAGAAATCACCATATGG
CTTGAAACAAGCTCCCAGAGCTTGGTATGATAGACTAAGTAATTTCTTAA
TTAAAAATGATTTTGAAAGAGGACAAGTTGACACAACACTCTTCAGAAGG
ACTCTTAAGAAAGATATTTTGATTGTGCAAATATATGTTGATGATATAAT
ATTTGGTTCTACTAATGCATCTCTTTGCAAAGAATTTTCTAAGATAATGC
AGGATGAATTTGAAATGAGTATGATGGGAGAATTGAAGTTCTTTCTTGGA
ATTCAAATCAACCAAAGTAAAGAAGGAGTATATGTTCATCAAACAAAATA
TACAAAGGAGCTTCTGAAGAAGTTCAAGTTAGAAGATTGTAAAGTGATGA
ACACTCCAATGCATCCAACCTGCACCTTAAGCAAAGAAGATACTGGAACA
GTAGTAGACCAGAAGCTATACAGAGGTATGATTGGTTCTCTGTTATACCT
CACTGCATCTAGACCTGATATTTTATTCAGTGTATGCTTGTGTGCAAGAT
TTCAATCAGATCCTAGAGAATCTCATTTAACTGCAGTTAAGAGAATCTTC
AGGTATCTGAAAGGAACAACTAATCTTGGACTCCTGTATAGGAAATCCCT
AGATTATAAGTTGATTGGATTCTGTGATGCTGATTATGCTGGTGATAGGA
TTGAAAGAAAATCAACCAGTGGAAATTGTCAATTCCTGGGAGAGAATCTG
ATATCCTGGGCAAGCAAAAGACAAGCAACTATTGCTATGTCTACAGCAGA
AGCAGAATACATTTCAGCTGCAAGTTGTTGCACACAACTACTTTGGATGA
AACATCAGTTGGAAGACTATCAGATCAATGCTAACAGTATTCCCATTTAT
TGTGATAATACTGCTGCTATTTGTTTGTCAAAGAATCCAATTCTACATTC
AAGAGCCAAGCATATTGAAATCAAACACCATTTTATCAGAGACTATGTTC
AAAAAGGGATTTTAGATATACAATTCATTGATACTGAACATCAATGGGCT
GATATATTTACAAAACCTTTATCTGTTGAAAGATTTGATTTTATTAAGAA
AAATTTGAACATGCATTTTGTGTCTGATTGAAAAATTGCTTGCCTCTGAA
TAAGAAGTTTGGGTCTGAAGTTTATTCAGAAGAATATGGTCCATCAGAAG
CTCTTAACTGAGGTTCTGAGGAAAATGTGCTTCTGAAGATGACGTCAGCA
CTAAAACTTCAGAAGTAGTATTCTTTGCTTCTGAATAGCATGGTTAGTGG
GAACGTTGGAAGTTACTTTATGTAACAGCTGTCCCATTACCCAAAAGGTA
GTTTTCTGAAGAGTCTCTGACGTGGTCTATTTGTATTGGAGTATAACAAA
AAGGGCAATGATGTTTTATTTGCTTTTTAACATACTAACACGCGCCCCTA
ATTTGTCATTAATGCTGTGTTTGTTTGTCTCTTCTGAATTGCAAACGTTT
TAATAAAAACACTAAGTCAATTCACACACTTCTCACTTCACAACAAACAC
TTTCTATTTTCTTCTCAACCCTCTGCGAAAGTAAGCGCATTCACTCATCC
TCTCAAAACACCTTAGAACCCTAAAACTACTTCAAATCAATGGCATCTTC
AAGTTCTGCTGGTGGTTCGTCATCGAATATGGATATAGATACTCCAGCAT
ACGAGATCAAAGGAAGAACCATGTCGATTGAAGAATGGGAGTTAATCATT
CAAGCAGAAAATCCAGTGGATTTTGCTTCTCTAACTCACCATGGGTGCGA
CTTGGTAAAGTTCTACAAGAAGCAGAAGCTGATGAGTTACTTCAGTCTTC
TCAATGGTCCTACTTATGAAGTGCTGGTCAGACAATTCTGGGTAAGAGCT
TCAGTTTTTGACAAAGTTGCTGCTAAACAGGAAGAAGCTCAGATGATTCT
GGTTGATCCTACTTTGGAGGGAAAAACCAGAGAAGAAATGGGTCTACTCG
CCTTCACTGGGACTGAGATTAGATCAAACGTCATGGGCATTCCTGTAACA
ATCAATGAGCAAGTGATTGCTCAAGCCATGAGAAGGGATGCTGCTGGGAT
ATACGATGGAGAAGAGATTCCTAACCCCAGAACAAGCCCTTGGAAGGAAA
TTGTAAACAACACTATCTACGGATCAAAGGATGCTAAGCCTTACAGCACC
TTAAGCATGGAAAAGAAAATGCTGCTGAAGATCCAGAATGAGAACATCTT
TCCCAAAGGTGGAGGAAGTGATCAACCTTCACTTGGTCACAAAGTCTTTC
TGCATCATACCATCACTCAGGAAACAACAATGAACGTTCCCAAGTATATG
TTTAAATATATGATCAAGGAACTTAAGAAGAGTCAGATGGAGAACAGGAA
GTACGTTCCCTATGGAAGGCTGCTCTCTATAATCTTTCAAGAAGGAGGAC
TCCTAAGTGCCCTGAAAGACGTGGGCATTTATGATAATCAGAAGCTGGGA
GCAGTCACAGGAAAAATAATCAATGGGGCAACTCTGGTCAAGATGAGGCT
GACTTCAACTTGCAAGAAACTAGATACAGATATGCATGAATCTGATGTCA
TATCTGATCTAGTCACTCATCACATCCCTATATGCAAGAAAGATCATCTG
GATGTACAAAGGACTTACATCATGGAATTCTACAAATCCTACAATAAAAA
GATTGACCTGAAGGATGTCCCTGAGGAAATGTATGGTGGTGCTCTGCCTG
TGGCTAAAGGCAGAAAGTCTAAGAAGAAGCAGATCACCAAGGAAGAATAC
CTTGCTGAAGATGCTACTGAGAAGGGTGCTCAGAAGCATCAGAAAGCCAA
GAAGGAAAAATCTGCTATGTCCACCATTCTTGAGGAGGTGGAGGATTTGG
ATGATGTCCCTCTTATCAAAAAGAGGACAAGGAATGCTCAAGAAACTGCA
GAACAGCTTGCTTCTGAACAACCTGCTTTTGAACAAGCTGCATCTGAAGA
GGCTCAGAGTCCTAAAAAGAAAAGAGAAGCTGCTCTTAAAACCATCAAAA
GGAAGAGATCTTCAAGGAATCTGAAGACAGCTGAAGGACGAAGGGCAGAA
ATGTTGGAAGAACTGGAAGAAAACTGGGATGAAGACTCAAGCCCCAAGAA
GGCAAAAAGGACTATAACTTCTGAGACTATAGTCATGCCCAGTTTTGAAG
CTTCTGAAGAATTAAAGCAATATGCTAGGGAGTATTTTGCATCCAAGATA
GCAGAAAGGAAAAGGATGAAGGAATTGTATGAGAAGGAAAGGGATGAGCG
TCTCAAGGCTGCAGGGTATGTGCCTACTCCTGTCGTTGCTGCTTTAGCTT
CTGAGTTAGAGCAAGAAACAGTTCAGTATGGAGTAACCCTGCTTTCTCAA
GCCTTGAAGAATAAGCAAGCTTTCAGGAGCAACTTCATCAGAACCAGTTT
CAAAAGCTCCAGAAGCAGTTCATCCAGAAGCTCAATCTTCAGGTAATTCA
TCCAAACCTGACATATATACTCAGATTCCTTCTCTACCCTCTTCACCCTC
TTCATCATCAACAGAATCAGATGACCAACCCCTTAGCCAACACATAGACA
AGCTTCTAAAAACCAAACCTACCAAACTAACAGAATTTGGAACACTTGAC
TATGAGAGAACTCAAATAGAATTTTCCAAAAATAGGATTAAACTGTGTGA
GAAATTCAATTTGCCTACTACTCATCCACTTTATCCAGATAATCCAGAAC
CTGTTAGTATACAACAACCTGAACCTAACCAAGAACCTACCCAAACAAAC
TCACCAAATAACCCAACTCCACAAAAAGCCTCTGAAGTAGTTTCATAAGC
AACTACTTCAGAAACCCCCCAACAACAAGAATCCTCAACCCTTCACAACT
TAGAAAAACATCTAGGTGGTGAAATGCAACCAACACCCACAAAGGCCTCT
AGAACAGTCCCTGAGAAGACTGTTTTGGAAAACCAACAAGAAACCCAAAC
AGAAACCCAAACCATCCCTGAGCAAACTGTTCAGGAACAATCTGCTTCTG
AACAAGTTGCTCCTGACCAGCAAACAACTTCTGACCAGCAAATAGCCTCT
GACCAAACAACAGAACCAGAACCACCAATAATAGACTTAACCTCTGACCA
ACCTTCCACATCAAATTCAACTCAAACTCAACCCTCACCCATCGCTGACA
GTATCCTTGAGACTTAGTATATAGAGGAACAGCTGATCAGACTTAGTGAT
GAGATTCAGGCACTGATTCTTCGCAGAACAGTTCCTGTACCTCCTATTCA
CTATTATGATCAGTGGATGGATCTGGAGAAGAGCTTTGTTGATCTGATGA
GTCAGCTCAGAACTAAATGTGTGTCATCTCACTCTGCTATGCTGAAGAAG
CTATTGGATGATATGCATGAAGCAGCTAAGGAGAAAGAGCTGAATTTTGT
GCCTCTGCTGGACATCACTCCTTACTATCCAGAAGAAGAGTACATCACAA
GGGCTGCAAGAATTCATGCTGGGCATAAAAGGAAATTAAGGGAAAAGGAT
GAGCTACTTCAGAAGAAGGATGATCAGATCAAGTATCTCTTAGAACAGTT
GTATAAGTAAGCCCAACCTTAGTTGCACACCCAACACTAGCTTGTTTTTT
ACTTTTGTTCTTAGTAGCTTTGTCTTTGTATCTTAACCTTTCTTTATAAA
TATTATCATTGTTTATAAATCATATGTTCTATACTTTTAATTCTGATAAT
ATTTATTGTTTTTAATGTCTTATGCTCTCATATTTCTTATGTTTTTAAGG
TTTATATGTTTATATACTCTACTTCTCTTTCTTTTGTTTTTATTCTTTTT
GTTGATGACAAAAGGGGGAGTAAATGTATAGTATTTTTAAGGCACTGAGC
CCCACTATAACCACTTCTAAATTTTTTTAAATACTTCTGATTTGATTTTT
ATGAGTATTTTATTGAAATTTAATTAATAAGAATAGAACTCAGGGGGAGC
TTACAAACCTTACCTTAAAGATCTATTAGACTCAGGGGGAGCTTACAAAC
CTCTATCCCAGTGGTCAACTTATTAATTAGATCAACAACAATTGAACATT
TTAAATACTATTGTTTGTCATCATCAAAAAGGGGGAGATTGTTGGAACAA
AATGTGTTTCACAATGAACCTTATTAAGTTTTGATGATAACAAGGTATTA
AAAATTGTCAATTGGTTATTACTAATAATTGTTCAAGTGTACAGGACCAA
AGGCTACTCAAGTTATTTCAATAGGTCTTGGAAGAACAATGGAAAGAAAA
AGAAATTCTGAGCATCTGAAGAAAACTGCTCCTGAAGCTGAAGTGCTTCT
GAAGTGATGACGTCATCAGAAGCAGAAGGTCATCAGAAGCAAAAGTTTTT
ATCAGAAGCAATATCTTCACCAGAAGCTACGTTTGATCCTTTAATCAAAC
TGAAGATTCAAAGTAGCTGATTCTCAATTCAGTCTTATCCAAGAAGAACG
AAGAATTGAAAGGGAGGTATCAACGGATATATGGATAGCACTGAGCACTT
GTCTCTCGTTAATAGAGTTGACAAAGTACAAGTGTACAACCACTACCTCC
ACTACTCTGTTTTCTGTCTACGCTACAAGACAAAACAACAGCCATGCCTG
CAGAATTTGTACACTCAAGATGGGAATGAATTTGAAGCTTATTCTTCAAA
GGACTACACCCAAATCAGGCAAAGGATCACTGGTGGATAATCAAAGGATT
TCAAACGACTCTTTAGACGTGCTGATTATCTCAACGTCTCTTTCACGCCT
CTATATAAAGGAGTGAAGACTTGAAGATTGCAGATAGAGATACATAAGTT
CAAAAGCGCCAAAACTCTGTCAATTTGATTCTACAAAGCACACTGAATTT
CTGCACTGATTTGATACATCTTAGAAATTCAAAGTCTAGAGTCTTTACTG
TATTGTATTGTGAACACCACTGATTGTATATGAAGTGTTCAACTCAAACT
CAATTCTCTGTATTTTTGTTTGATTAGAAGTCTCTTGTCTGCGTGCTTGA
GCATTAGAAGTCTCTTGCTTAGTGCTTGAGCATTGGAAGACTCTTGCGTG
TGTGCTTGAGCATTTTTTTTGTGAAGTCTCATACTTAGAAAGTATTGAGC
AGTTGTAATCTTTGTGATTATAGTGAAATCTCCTTGGAAGTGTAAGGGGG
ACTGGACTACTTCCGTGTTGTGGAAGGAACCAGGATAACTGCTTGTGTCT
TTGTCTTTCTTTTCTCTGCTCTGTTCTTTTCCGCTGCAATCTGTCTCTGA
TCATTTCATCAGAAGCAATCAAACTGCTTCTGGAGTTTTATCAGAAGAAG
TATTTTTTAAGAGTAAAAGAAAACACAATTCAACCCCCCCTTCTTGTGTT
TTTCACCTTCA
>Mtr1.14
TGTTGGAACAAAATGTGTTTCACAATAAACCTTAATGAGTTTTGATGATA
ACAAGGTATTAAAAATTGTCAATTGGTTATTGCTAATAATTGTTCAAGTG
TACAGGACCAAAGGCAAGTCAAGTAATTTCAATAGGTCTTGGAAGAACAA
TGGAGAGCAAAGGAATTCGAAGCATCTGAAGAAAACTGCGTCTGAAGCTA
AAGTGCTTTTGAAGCTGGAGTGCTTCTGAAGTGATGACGTCATCAGAAGC
AGAAGCTCATCAGAAGCAGAAGATCATCATAAGCAAGGTTTTCATCAGAA
GCGAAATCACCACCAGAAGTTACATTTGATCAGTAAAATTCAACCTGAAG
ATTCAAATTAGCTGTTTAACATTTCAACCTCGTCTAAGAAGAACGAAGAA
TTGAAAGGGAGGTATCAACGGTCATTTGAAGAGCACTGAGTACTTATCCT
TCATTAACAAAGTTGACAAAGTACAAGTGTACAACCACTACCTCCACTAC
TCTGTTCTTGTCCACGCTACAAGACAAGACAACAGCTATGCCTGCAGAAT
TGTTCCTTCAAGATGGGAATGAATTTGAAGCTAATTCTTCAAAGGACTAC
ACCCAAATCAGACAAAGGATTGCTGGTGAATGATCAAAGGAACTCAACGA
CTCTTTAGACGTGCTAATCATCTCAACGTCTCTTTCACACCTCTATATAA
AGGAGTGAAGACTTGAAGATTGTAGATAGATATATACAAGTTAAAAAAGC
GTCAAAACTCTGTCAATTTGATTCAACAAAGCACACTGAATTTCTGCACT
TATTTGATACATCTTAGAAATTCACAAGTCTAGAGTCTTTATTGCATTGT
ATTGAGAACACCACTGATTGTATATCAAGTGTTCAAGTCAAACATATTTC
CCTATATTTTTTGTTTGATCAGAAGACTCTTGCCTACGTGCTTGAGCATT
AGAAAACTCTTGCTTAGTGCTTGAGCATTGGAAGACTCTTGCCTATGTGC
TTGAGCATTTTGAGAAGTCTCATACTTAGAGAGTATTGAGCATTTGTAAT
CTTTGTGATTATAGTGAAATCTCCTTGGAAGTGCAAGGGGGACTGGACTA
CTTCCGTTTTGTGGAAGGAACCAGGATAACTGCTTGTGTCTTATTCTTCT
TTTTTCTGCTTTGATCTTATCCGCTGCATATCTGATTCTGGTCATTACAT
CAGAAGCATTCCCAAACTGCTTCTGAAGTATTATCAGAAGAAGTATTTTT
GAGAGAAAAAGAAAACACAATTCAACCCCCCCTTCTTGTGTTTTTCTCAT
CTTCAATTGGTATCAGAGCTTGCTCTGTTATCATAAGCTCTTAACCGTGT
GACAGATCAAGATCCAAGAAAAACATGTCTGATGGAGAGGAATCAACTAC
ATCTATAAAATACAATAGTGTCAAACATGACTATGATACTACTGAAAGGA
AATCAGATTCTGGAAAAGCTCCAAAGTTCAATGGAGATCCAGAAGAGTTT
TCATGGTGGAAAATCAATATGTACAGCTATATCATGAGATTGGATGAAGA
ACTATGGGATATTCTTGAAGATGGAGTTGATGATTTGGATTTGGATGAAG
AAGGAGCTGCTATTGACAGAAAGATACACACTCCTGCTCAGAAGANNNNN
NNNNNNNNNNNNNNNNNNNNNNNNNNNNNNNNNNNNNNNNNNNNNNNNNN
NNNNNNNNNNNNNNNNNNNNNNNNNNNNNNNNNNNNNNNNNNNNNCCTAG
TCAGGGAAATTAAAGATTGGATGAACAGTCCCTAACAAGACCCAATTGGA
ATCCCCCTCTAAGAGAAAAGATTTTTCTCCTGGGGGAATATTGTGAATTT
AACCCTTCAAATTGTAAACTTTAGAATAGTCTTCCAAACCTACCTAAGAT
GGGTAGACACTCATAACAATAAAGATGTCTTATTTCCTTTGAAAAAAAAT
AAAAAATAGAAAATAAAGATGTCTTATTAAACTATAAATTTGTGGGATAC
AATCAAATCTCACATCCTCTTTACATCCACAATATCCTTTTTCAATTCCT
TATCCACAATAATGCATACATCATTTCTCAATCTAACTTTTCTAGTTTAT
CAATGCTTATATCTTGAACTATCTAATTCTTTCGCCTTTTCACCTACCCA
CATAGTTTTTTGCTAGCACATAAAATTAATCTTCATTTTAGTCATAGCGT
CAACTATTTTCATATATGTGATCTAAAAAAAAAAAACACTATTTCCATAT
ATGTTCAAATAAGAGTACCTTTATTCTATGTTCTAAAACAGATCATACTC
TCATTAACTAACTTGATTACCCACACTCGTTTACAAAGATGTGGAGACCC
TTGCTTATTTTTTACTGCATTCAGGCATTGATGTATCCATCCTTGCTCAT
TTAACATTGTATTTGAGCTATACAACGCGTTTCTTCTACGCATTGACCCA
GTTTCACACTATTATATACCTGGTCCATGTCATAGAGATTTAAAGTGTTT
CAATTAAATTCAAGTGTTCAAATTTTAATTAGTAGAATCTAGTCCAAGTC
TTGAAATTTTTATAATATAGAATGTAATTTAATTATATATATTTTTAAGA
TTTGTTTAAAATAAAGTTACGTGTAATTATTTATCGATCAAACCTAATGA
AACTTGATTGCATCGGGTAATAGATTATACTGAAAACCGACTCATCCCGT
GAACACCTGTAGGCGTGGATGCTGAAGCATGTTTGCTTAATTTCTTTTTA
AATAGTTATCATCATCCATAATTAATTTTTTTTATACCCATGACGATCAC
AAACTTATGTTTGCTTAAATTTCATTTTTTTTTTTATTGAATGATTTTTC
TTACAAACGACGAAGGAATTAAATGATTGTATTTCCTATGTTAGTGGTCA
TTTACTATTGATTGACTTTAATTTCCTCATCAATGAAACTCTCTTCAGTT
CTGATGAGATAAAACCGCAAGTGCTCGATTCTATCGAAGTAGTAAAAATA
GAGTATCGTTCCGACAGGGAGTTATGAATTCAATTAACTTTAGATAATGA
TTGGACGAAATAGTTTTAGATAAAAGTTTGGATTTTTAATTACAAGAAAA
TAAAAGAAAAGAAAAGATAAAAGCCTTGGGATTATTGGTTCATCTAAATG
ACAAGTCCTTCACAAATCAAACTAAAAGCTTATAACTTTATGTTATAACT
AATTTCTCAAGACAGTTTCTCTTTTGTTCCTCTAGCAACCAAGCCTATAT
CGCTGATTTGATTACTATTAGATTTTGGTTCCTCTAACAACCAAGCCTAT
TTCGCTGACTTGATCATTATTAGTTCCCTTGAAGATCGAAACTATATGTC
TCAAAGATTTCAAAGACTATTTCGCTGCCTTTGAAACCCTTGTCTAAATT
CACTTGTTCGAATATCAAAGCTCCACTTTCGTTTTATGAATTGATATTTG
AGATGATGGATAAACAATTATCAAAACCCTCCACTTTCGTTTCCACAGTT
TGATAATGGTTAATCCATGTTAAAGCGGTGAATTTAAATAAGAAATTAGG
GTTACATAAGATTAAGGCTTAGAGCTTGGTTTGATTAGGATTATGTCATT
TAGACTTATCCAACAATCCCAAGACAAGAGAAGTCTACTCACTAATGTTC
ATCGTAGACAAGGAGAAGAAGAGAGAAAGCATAAAAGTAAATAACAAGAA
AGTAAAAGAACTTTTATTAGAAAGACAATTGTCACATATTGCATTCCCAG
AAAAGATGAATATTTGTGATGGCTAGCTACTCTATTTATAGTTTACATTC
GACTTAAAATCTAAGCAATCACTAGAATGTTCCACAAGTAAACTAAAACA
GAGTAGCTTAAAATCTAAGCAAAAGCAGCAAAAGTTGTTCTGGGAGGTGG
CACGGCCGTGCCAACCTTAGCACGGGCCGTGCCAAGCTTCTGACTTTAGG
GAGATATATTTTTGTCTCCGAATCTTCATATTTTCGTACCGAATCAGCTC
CAAAACCCTTTTCTTTTGCTCCAAGACTCAATCCATCAAATATTCGTTTC
TGAAATATAACAATATGCAATTGTAGTAAAATAGCTCGAAAAGGAAATAA
TACTAAAATAAAATAAACTTAAATCTAATTAAAATTAAACTAAATAACAT
ATAAAAGTAGATAATAAATGACTCATCAAACTTCCCCACACTTGAATTTT
TGCTTGTCCTCAAGCAAAAGGCATAGACATAGCAGCAACAAAAAGATTAA
TATATGACAATTCAAATAAAAGCTTATGTCTCATTCGAGGTTTCATTTCA
ATGTACACTAATCACAACTTCAAGTATTCCTTGTGAACTTATTCAACCCA
ACAACAAGTCTTAAGTGAGTGTGTGTGTGTGTGTAGTCCAACCCTTTTCT
TGCTCCTATATTGTGTATAAATGAGTGCGCAGTTATAAAATCTAGGCCGC
GTTTTACATCGTTTAAATTACAATGTAGATGTAAAACGGTGCACAAACGC
ATGCAGAGTTTATGTTANNNNNNNNNNNNNNNNNNNNNNNNNNNNNNNNN
NNNNNNNNNNNNNNNNNNNNNNNNNNNNNNNNNNNNNNNNNNNNNNNNNN
NNNNNNNNNNNNNNNNNNNNNNNNNNNNNNNNNNNNNNNNNNNNNNNNNN
NNNNNNNNNNNNNNNNNNNNNNNNNNNNNNNNNNNNNNNNNNNNNNNNNN
NNNNNNNNNNNNNNNNNNNNNNNNNNNNNNNNNNNNNNNNNNNNNNNNNN
NNNNNNNNNNNNNNNNNNNNNNNNNNNNNNNNNNNNNNNNNNNNNNNNNN
NNNNNNNNNNNNNNNNNNNNNNNNNNNNNNNNNNNNNNNNNNNNNNNNNN
NNNNNNNNNNNNNNNNNNNNNNNNNNNNNNNNNNNNNNNNNNNNNNNNNN
NNNNNNNNNNNNNNNNNNNNNNNNNNNNNNNNNNNNNNNNNNNNNNNNNN
NNNNNNNNNNNNNNNNNNNNNNNNNNNNNNNNNNNNNNNNNNNNNNNNNN
NNNNNNNNNNNNNNNNNNNNNNNNNNNNNNNNNNNNNNNNNNNNNNNNNN
NNNNNNNNNNNNNNNNNNNNNNNNNNNNNNNNNNNNNNNNNNNNNNNNNN
NNNNNNNNNNNNNNNNNNNNNNNNNNNNNNNNNNNNNNNNNNNNNNNNNN
NNNNNNNNNNNNNNNNNNNNNNNNNNNNNNNNNNNNNNNNNNNNNNNNNN
NNNNNNNNNNNNNNNNNNNNNNNNNNNNNNNNNNNNNNNNNNNNNNNNNN
NNNNNNNNNNNNNNNNNNNNNNNNNNNNNNNNNNNNNNNNNNNNNNNNNN
NNNNNNNNNNNNNNNNNNNNNNNNNNNNNNNNNNNNNNNNNNNNNNNNNN
NNNNNNNNNNNNNNNNNNNNNNNNNNNNNNNNNNNNNNNNNNNNNNNNNN
NNNNNNNNNNNNNNNNNNNNNNNNNNNNNNNNNNNNNNNNNNNNNNNNNN
NNNNNNNNNNNNNNNNNNNNNNNNNNNNNNNNNNNNNNNNNNNNNNNNNN
NNNNNNNNNNNNNNNNNNNNNNNNNNNNNNNNNNNNNNNNNNNNNNNNNN
NNNNNNNNNNNNNNNNNNNNNNNNNNNNNNNNNNNNNNNNNNNNNNNNNN
NNNNNNNNNNNNNNNNNNNNNNNNNNNNNNNNNNNNNNNNNNNNNNNNNN
NNNNNNNNNNNNNNNNNNNNNNNNNNNNNNNNNNNNNNNNNNNNNNNNNN
NNNNNNNNNNNNNNNNNNNNNNNNNNNNNNNNNNNNNNNNNNNNNNNNNN
NNNNNNNNNNNNNNNNNNNNNNNNNNNNNNNNNNNNNNNNNNNNNNNNNN
NNNNNNNNNNNNNNNNNNNNNNNNNNNNNNNNNNNNNNNNNNNNNNNNNN
NNNNNNNNNNNNNNNNNNNNNNNNNNNNNNNNNNNNNNNNNNNNNNNNNN
NNNNNNNNNNNNNNNNNNNNNNNNNNNNNNNNNNNNNNNNNNNNNNNNNN
NNNNNNNNNNNNNNNNNNNNNNNNNNNNNNNNNNNNNNNNNNNNNNNNNN
NNNNNNNNNNNNNNNNNNNNNNNNNNNNNNNNNNNNNNNNNNNNNNNNNN
NNNNNNNNNNNNNNNNNNNNNNNNNNNNNNNNNNNNNNNNNNNNNNNNNN
NNNNNNNNNNNNNNNNNNNNNNNNNNNNNNNNNNNNNNNNNNNNNNNNNN
NNNNNNNNNNNNNNNNNNNNNNNNNNNNNNNNNNNNNNNNNNNNNNNNNN
NNNNNNNNNNNNNNNNNNNNNNNNNNNNNNNNNNNNNNNNNNNNNNNNNN
NNNNNNNNNNNNNNNNNNNNNNNNNNNNNNNNNNNNNNNNNNNNNNNNNN
NNNNNNNNNNNNNNNNNNNNNNNNNNNNNNNNNNNNNNNNNNNNNNNNNN
NNNNNNNNNNNNNNNNNNNNNNNNNNNNNNNNNNNNNNNNNNNNNNNNNN
NNNNNNNNNNNNNNNNNNNNNNNNNNNNNNNNNNNNNNNNNNNNNNNNNN
NNNNNNNNNNNNNNNNNNNNNNNNNNNNNNNNNNNNNNNNNNNNNNNNNN
NNNNNNNNNNNNNNNNNNNNNNNNNNNNNNNNNNNNNNNNNNNNNNNNNN
NNNNNNNNNNNNNNNNNNNNNNNNNNNNNNNNNNNNNNNNNNNNNNNNNN
NNNNNNNNNNNNNNNNNNNNNNNNNNNNNNNNNNNNNNNNNNNNNNNNNN
NNNNNNNNNNNNNNNNNNNNNNNNNNNNNNNNNNNNNNNNNNNNNNNNNN
NNNNNNNNNNNNNNNNNNNNNNNNNNNNNNNNNNNNNNNNNNNNNNNNNN
NNNNNNNNNNNNNNNNNNNNNNNNNNNNNNNNNNNNNNNNNNNNNNNNNN
NNNNNNNNNNNNNNNNNNNNNNNNNNNNNNNNNNNNNNNNNNNNNNNNNN
NNNNNNNNNNNNNNNNNNNNNNNNNNNNNNNNNNNNNNNNNNNNNNNNNN
NNNNNNNNNNNNNNNNNNNNNNNNNNNNNNNNNNNNNNNNNNNNNNNNNN
NNNNNNNNNNNNNNNNNNNNNNNNNNNNNNNNNNNNNNNNNNNNNNNNNN
NNNNNNNNNNNNNNNNNNNNNNNNNNNNNNNNNNNNNNNNNNNNNNNNNN
NNNNNNNNNNNNNNNNNNNNNNNNNNNNNNNNNNNNNNNNNNNNNNNNNN
NNNNNNNNNNNNNNNNNNNNNNNNNNNNNNNNNNNNNNNNNNNNNNNNNN
NNNNNNNNNNNNNNNNNNNNNNNNNNNNNNNNNNNNNNNNNNNNNNNNNN
NNNNNNNNNNNNNNNNNNNNNNNNNNNNNNNNNNNNNNNNNNNNNNNNNN
NNNNNNNNNNNNNNNNNNNNNNNNNNNNNNNNNNNNNNNNNNNNNNNNNN
NNNNNNNNNNNNNNNNNNNNNNNNNNNNNNNNNNNNNNNNNNNNNNNNNN
NNNNNNNNNNNNNNNNNNNNNNNNNNNNNNNNNNNNNNNNNNNNNNNNNN
NNNNNNNNNNNNNNNNNNNNNNNNNNNNNNNNNNNNNNNNNNNNNNNNNN
NNNNNNNNNNNNNNNNNNNNNNNNNNNNNNNNNNNNNNNNNNNNNNNNNN
NNNNNNNNNNNNNNNNNNNNNNNNNNNNNNNNNNNNNNNNNNNNNNNNNN
NNNNNNNNNNNNNNNNNNNNNNNNNNNNNNNNNNNNNNNNNNNNNNNNNN
NNNNNNNNNNNNNNNNNNNNNNNNNNNNNNNNNNNNNNNNNNNNNNNNNN
NNNNNNNNNNNNNNNNNNNNNNNNNNNNNNNNNNNNNNNNNNNNNNNNNN
NNNNNNNNNNNNNNNNNNNNNNNNNNNNNNNNNNNNNNNNNNNNNNNNNN
NNNNNNNNNNNNNNNNNNNNNNNNNNNNNNNNNNNNNNNNNNNNNNNNNN
NNNNNNNNNNNNNNNNNNNNNNNNNNNNNNNNNNNNNNNNNNNNNNNNNN
NNNNNNNNNNNNNNNNNNNNNNNNNNNNNNNNNNNNNNNNNNNNNNNNNN
NNNNNNNNNNNNNNNNNNNNNNNNNNNNNNNNNNNNNNNNNNNNNNNNNN
NNNNNNNNNNNNNNNNNNNNNNNNNNNNNNNNNNNNNNNNNNNNNNNNNN
NNNNNNNNNNNNNNNNNNNNNNNNNNNNNNNNNNNNNNNNNNNNNNNNNN
NNNNNNNNNNNNNNNNNNNNNNNNNNNNNNNNNNNNNNNNNNNNNNNNNN
NNNNNNNNNNNNNNNNNNNNNNNNNNNNNNNNNNNNNNNNNNNNNNNNNN
NNNNNNNNNNNNNNNNNNNNNNNNNNNNNNNNNNNNNNNNNNNNNNNNNN
NNNNNNNNNNNNNNNNNNNNNNNNNNNNNNNNNNNNNNNNNNNNNNNNNN
NNNNNNNNNNNNNNNNNNNNNNNNNNNNNNNNNNNNNNNNNNNNNNNNNN
NNNNNNNNNNNNNNNNNNNNNNNNNNNNNNNNNNNNNNNNNNNNNNNNNN
NNNNNNNNNNNNNNNNNNNNNNNNNNNNNNNNNNNNNNNNNNNNNNNNNN
NNNNNNNNNNNNNNNNNNNNNNNNNNNNNNNNNNNNNNNNNNNNNNNNNN
NNNNNNNNNNNNNNNNNNNNNNNNNNNNNNNNNNNNNNNNNNNNNNNNNN
NNNNNNNNNNNNNNNNNNNNNNNNNNNNNNNNNNNNNNNNNNNNNNNNNN
NNNNNNNNNNNNNNNNNNNNNNNNNNNNNNNNNNNNNNNNNNNNNNNNNN
NNNNNNNNNNNNNNNNNNNNNNNNNNNNNNNNNNNNNNNNNNNNNNNNNN
NNNNNNNNNNNNNNNNNNNNNNNNNNNNNNNNNNNNNNNNNNNNNNNNNN
NNNNNNNNNNNNNNNNNNNNNNNNNNNNNNNNNNNNNNNNNNNNNNNNNN
NNNNNNNNNNNNNNNNNNNNNNNNNNNNNNNNNNNNNNNNNNNNNNNNNN
NNNNNNNNNNNNNNNNNNNNNNNNNNNNNNNNNNNNNNNNNNNNNNNNNN
NNNNNNNNNNNNNNNNNNNNNNNNNNNNNNNNNNNNNNNNNNNNNNNNNN
NNNNNNNNNNNNNNNNNNNNNNNNNNNNNNNNNNNNNNNNNNNNNNNNNN
NNNNNNNNNNNNNNNNNNNNNNNNNNNNNNNNNNNNNNNNNNNNNNNNNN
NNNNNNNNNNNNNNNNNNNNNNNNNNNNNNNNNNNNNNNNNNNNNNNNNN
NNNNNNNNNNNNNNNNNNNNNNNNNNNNNNNNNNNNNNNNNNNNNNNNNN
NNNNNNNNNNNNNNNNNNNNNNNNNNNNNNNNNNNNNNNNNNNNNNNNNN
NNNNNNNNNNNNNNNNNNNNNNNNNNNNNNNNNNNNNNNNNNNNNNNNNN
NNNNNNNNNNNNNNNNNNNNNNNNNNNNNNNNNNNNNNNNNNNNNNNNNN
NNNNNNNNNNNNNNNNNNNNNNNNNNNNNNNNNNNNNNNNNNNNNNNNNN
NNNNNNNNNNNNNNNNNNNNNNNNNNNNNNNNNNNNNNNNNNNNNNNNNN
NNNNNNNNNNNNNNNNNNNNNNNNNNNNNNNNNNNNNNNNNNNNNNNNNN
NNNNNNNNNNNNNNNNNNNNNNNNNNNNNNNNNNNNNNNNNNNNNNNNNN
NNNNNNNNNNNNNNNNNNNNNNNNNNNNNNNNNNNNNNNNNNNNNNNNNN
NNNNNNNNNNNNNNNNNTTTACAAAAAGCATCACAAGATCAGAGGGATCA
TTGTTGCTTCTATTCCTCGTACTGAATATATGAAGATGAGTGATAAATCC
ACTGCTAAGGCAATGTTTGCATCACTCTGTGCCAACTACGAAGGAAGCAA
GAAGGTTAGAGAAGCAAAGGCTTTAATGCTAGTTCATCAGTATGAGCTGT
TCATGTAACACCCCGTTTTCCCAATATTTAAAATTTCTTTAAAAACATAA
CATTTATCAGAGTAAGCATCAAGCAACGGGATATCACATATAACGTAATC
CAACAGTTAAATAATAATTTAACCAATATCTTAAACATTTGCAGCGGAAA
ATCTTAACCATAATTCATGAAACGTTTTGGCACGCAGGCCCATCAAATAT
CTCAAAAGAGTTAATCAAAACAGTAAATATTCATGGCAGTTCACGTAAAA
GAATGAAGCATATTATAGTATTAACCCCATCCCGTTACGTATCAGAGCGA
CCTAGACGACACAGTGAGGCAAGGTCACTCACAGAAGCAACTGCACACTA
AGCACGATCACCTGCAAGTTACCCATACGAAGGGCAACATTTTCAAGCAG
AAGGGGTGAGATTTCATAATAAAATAACATTAATCAATGTAATTGCGAAT
CATAAATTAACATCATAATCATTCCATTATTAACTTTGCATAAATGCTAA
ACAGTTATCACGTAATCATATATCCAATCATTATAAGCAACGTAACATAA
TCAATGAACACTTATCACGTAATCACATATCCATTCATCATCAACAAGGC
ATCTTAATCATGACAATGTGACAATTCTCCTAGACTCCTTATATGCATGT
GGTACCAATCGTCATCATAAGTATTAATATACTTTAATCGTGCGGAGGAC
AAAGCTCCTATAAAACATGCGGAGGACAAAGCTCCTAATTTTCGTGGTGA
GGACTAAACTCAATGATATGCTATGCATGGACACATATGAACAAAACAAC
GTAATCACTTATCAACATGCATCCAATAATTTGGAGCTAAACTTCATCAT
ATAATTATGCACTTAGTTAAATAACGGAAGCAGCATAAACAGGTCACATA
ACAAGATGATGTCATTATATCAAAGCACATAATTTGTATCATTATCACAT
CTTCTTATCTTGCATGAATATACAATACAATAGTTCATATTCAATTAATA
TTAATATAACTTAAACAACTCTACAGTCTGCATTAAACGACATCACTAGG
TCTCATTACCAGTTAGGGGTTCACTCTTGATCAACAAGTGCGACACAGAT
CGCATAAACACATAAACAAGTTCATCCTGGTTGTACTCGCGAGGCGAGAG
TACTTACTCGCCATGGCGAGTACCACTCAACTCCCAAACTAAGGTTGTTC
TGGGTTCCCTCTGATCCTACATTCATTCCTAATCAATACTAGGTATGTTC
AGGCACTCATAGGCATACAAGGTCCAACTAAAAAGGTCGAAACACGAAAT
ATGACATGCACTCTGCCTAAGCTCGCGAGGCGAGGAAGGGTTGCTCGCCA
TGGCGAGTTGCACCAAACAACTCGCGAGGCGAAAGAAAGGGGCTCGCGTG
GCGAGCGATGAAGTTCATCACTCGCGAGGCGAGGATCATCACTCGCCGTG
GCGAGCGATGAACAGAAGCACGGGCAGACTAGGGTTTTTCTCAAAAATCC
ATCACACAACATGGTTCAAAGCCTAATTTTGATTCCAGAATTCATCCTAA
ACATATTCTAAGGTTAAAGGACGGTTCTTTCATTAATCTAACAAGTTTTA
CCGTTTGATCATCAATTTTTAGGGTTTTGACCTAATTCCAAAACTTCTCT
AAATCAATCCTAACTTTGTCAACTAATCATCAGAATTACAGTAATTAACA
TTATTGAATTATTAGTCTCACCCTTACCTTGTATGAAGAAAATCGCAGCA
CTCTACCTTGGTTCCTCTAGACTTGGCTTTTTCTCCCTTTTCTCCAAAAA
CGTACGTACAACAAAATGTTTTCTAAAACTAGGTCTAGCCTTTTTATATC
TCCTCTTAATTACTTATCTTATCTCACTTTCATCCCCAAAACTATCTAAA
ATATCTAAACAGCCCTCAACTAAATATTTTTCAAATCTTTATTTTATTTA
ACAATAAAATAAATTCTCTAATCTTATCAAATCCTCCAAAACTCATAACT
TAACACGTCATCAATCAAATCATCAAAATCACCACAAATCATCAAAACAT
ATCAAAATCATATATATATTATATAATTATAATATAATTGCCTAAACTCG
ATTAAACGAAAGTGGGCGTTACAGTTCAAGATGAAGGATGATGTACTCAA
GATTTCAAACTTTAGTATCTGGACTACAAATACTGAAGAAGAGCTATGTT
ACATCTGATCATGTTAGCAAGATTCTGAGAAGCTTGCCTTCTAGATGGAG
ACCCAAAGTAACTGCCATAGAGGAAGCTAAGGATCTAAACACTTTAAGTG
TTGAAGATCTTGTCAGTTCCCTCAAGGTACATGAAATGAGTCTGAATGAG
CATGAGTCCTCTAAGAAGAGTAAATCTATTGCTCTACCATCTAAAGGAAA
GTCTTCCAAATCTTCCAAAGCTTACAAGGCTAGTGAATCTGAAGAAGAAT
CACCTGATGGAGATTCTGATGAAGATCATTCTGTGAAGATGGCCATGCTG
TCTAACAAGCTTGAGTATCTGGCAAGGAAGCAGAAGAAGATTTTGAGCAA
GAGGGGTGGCTATAAGAACTCCAAGAAATAAGATCAAAAGGGGTGCTTCA
ACTGTAAGAAGCCTGGTCATTTCATTGCTGATTGCCCTGATCTTCAGAAG
GAGAAGTCTAAAAGCAGACCCAAGAAACCAAGCTTCAGCTCTAGCAAATT
CAGAAAGCAAATCAAAAAGAGCTTGATGGCGACCTGGGAAGATCTGGACA
GTGAATCTGGTTCTGATAAAGAAGAAGCAGATGATGATGCAAAAGCAGCC
ATAGGGTTAGTGGCAACAGTATCATTAGTAGCAGTATCAGAAGCTGAATC
AGATTCAGAAGATGAAAATGAGGTATATTCCAAGATTCCCAGACAAGAAC
TTGTTGATTCTCTAAAAGAACTCTTATCACTATTTGAACACAGAACCAAT
GAGTTGTCTGATTTAAAAGAAAAATATGTTGATTTAATGAAACAACAAGA
AACAACTCTATTGGAACTGAAAGCTTCTGAAGAAGAACTCAAAGGGTTTA
ACTTCATATCAACAACATATGAAGACAGACTCAAGATTCTTTGTCAGAAG
CTACAAGAAAAATGTGATAAAGGTTCTGGCAATAAACATGAAATTGCCTT
GGATGATTTTATTATGACTGGCATAGACAGAAGCAAAGTAGCTTCTATGA
TCTACAACACATACAAAAACAATGGCAAAGGGATTGGATACTCTGAGGAG
AAATTCAAAGAGTATAGTCTCAAGAGCTACTGTGATTGTATCAAGGATGG
ATTGAAATCCACCTTTGTGCCTGAAGGTACTGATGCTGTAACTACTGTTC
AGTCAGAACCTGAAGCTTCTGGTTCTAAGGCTAAGATTACATCAAAGCCA
GAAAAACCTTAAGTCTAAGGTTATGACAAAATCTGATCCTAAGACTCCAA
AGATTAAAATTCTGAAAAGATCAGAACCTGTCCCTCAGAGTCTGATTAAA
CCAGAATCTAAAATCCTAAAGTCAAAGGATCAGAAGAACAAAGCAGTTAC
TGCTTCTGAGAAAACAATACCTAAAGGTGTTAAACCTAAAGTATTGAATG
ATCAGAAGCTACTCAGCACTCACCCCAAGGTACAAGGGAGGAAAAGTAAA
ACCTCCAGAACTAACCCAAAAGGACCCATGAAGATATGGATACCTAAATC
TGAATTGATTAAAACTGCAGGTGTGCCTAAGGGCAAGAGAGAAACAAAAG
TCATGGTACCTAGACAGCAGGTGTTCAAGGCATATGACTGGAGAGAAAGC
TTTGTTCCTTACCCTTACCATGAAAGATGGAGGAGAAGTGAAGTTTGGTG
GCAAGCAAACTGGAAAAATCATTGGTACAGGTACTATTGGTAATTCCTCC
ATTTCAATAAATAATGTGTGGCTTGTAGATGGTCTGAAGCATAACCTATT
GAGCATTAGTCAATTTTGTGACAATGGGTATGATGTCATGTTCAATAAGA
CCAACTGCACACTAGTCAACAAGGATGACAAATCCATTACATTTAAGGGA
AAGAGAGTTGAGAATGTCTATAAGATTAATTTCTCTGATCTGGCTGATCA
GAAGGTAGTTTGCCTTCTGTCAATGAATGATAAAAAGTGGGTATGGCATA
GAAGGTTGGGACATGCTAATTGGAGATTAATTTCTAAAATTAGCAAGTTA
CAACTTGTCAAAGGATTGCCTAACATTGATTATCATTCAGATGCACTTTG
TGGTGCATGTGAAAAAGGGAAAATTGTGAAAAGTACTTTCAAATCCAAAG
ACATTGTATCAACCTCCAGACCCTTAGAATTACTCCATATTGATCTTTTT
GGACCAGTTAACACTACATCCTTATATGGAAGTAAATATGGATTAGTCAT
TGTTGATGATTACAGCAGATGGACTTGGGTAAAATTCATTAAAAGTAAAG
ATTATGCATGTGAAGTGTTTAGCAGCTTCTGCACTCAAATACAATCTGAA
AAAGAATTGAAAATTTTGAAAGTCAGAAGTGATCATGGTGGAGAATTTGA
AAATGAGTCATTTGAATCTTTTTGTGAAAAACATGGGATTCTCCATGAAT
TTTCTTCTCCTAGAACTCCACAACAAAATGGGGTTGTAGAGAGAAAGAAC
AGAACTTTATAAGAAATGGCCAGAACCATGATCCATGAAAACAATTTAGC
TAAACATTTCTGGGCAGAAGCAGTTAATACTTCATGTTATATTCAAAATA
GGATCTATATCAGACCTATGTTGGAGAAAGCTGCATATGAACTCTTTAAA
GGAAGAAGACCCAATATCTCTTACTTTCATCAGTTTGGATGTACTTGTTA
CATTCTAAACACTAAAGACTATCTGAAGAAATTTGATGCCAAGGCTCAAA
GAGGAATCTTTTTAGGTTACTCTGAAAGGTCAAAGGCGTACATAGTGTAT
AATTCAGAAACACATTGTGTTGAAGAATCTATGCACGTTAAATTTGATGA
TAGAGAGCCTGGAAGTAAAACTCCAGAGCAAAGTGAAAGTAATGCAGGTA
CAACTGATTCTGAAGATGCATCAGATTCTGATCAACCTTTTGATACTGAA
AAGAATTCAGAAGCTGAATCAAGTCCAGAAGCTGAACCTAATCCAGAAGT
TGAGTCTATTTCAGAAGCTGAAACTAGTCCAGTAGTACAGAACGAAAATG
TTTCTTAGGACATTCAAGATAACCCTCAGCATGTGGCTCAACCGAAATTC
AAGCACAAATCTTCACATCCTGAGGAGCTAATCATTGGAAGCAAAGACAA
TCATAGAAGAACAATATCTCACTTCAGACAAGAAGAATCTTTGATAGGAT
TTCTTTCAATAATTGAGCCTAAAACTGTTGAAGAAGCTCTCTCAGATGAT
GGATGGATATTAGCTATGCAAGAAGAGCTAAATCAGTTTCAAAGGAATGA
TGTGTGGGATCTGGTACCCAAACCTAATCAGAAGAACATTATTGGAACAA
AATGGGTATTCAGAAACAAGTTGAATGAACAAGGAGAGGTAACCAGAAAC
AAAGCTAGACTTGTTGCATAAGGATACAGTCAACAAGAAGGCATTGATTA
CACTGAAACATTTGCTCCAGTTGCAAGATTGGAAGCAATCAGGTTACTTC
TATCCTATGCAGTTAATCATGGCATAATATTATATCAAATGGATGTCAAG
AGTGCTTTTCTTAATGGTGTCATTGAAGAAGAAGTGTATGTCAAACAACC
TCCTGGGTTTGAGGATCTTAAGCATCCTGACCATGTTTATAAACTTAAGA
AATCACTATATGGCTTGAAACAAGCTCCTAGAGCTTGGTATGATAAACTA
AGTAATTTCTTGATTAAAAATGATTTTAAAAGAGGACAAGTTGACACAAC
ACTCTTCAGAAGGACTCTTAAGAAAGACATTCTGATTGTGCAAATATATG
TTGATGATATAATATTTGGTTCTACTAATGCATCTCTTTGCAAGGAATTT
TCTAAGTTAATGCAGGATGAATTTGAAATGAGCATGATGGGAGAATTGAA
GTTCTTTCTTGGAATTCAAATCAACCAAAGCAAAGAAGGAGTATATGTTC
ATCAAACAAAATACACGAAGGAGCTTCTGAAGAAGTTCAAGCTAGAAGAT
TGTAAAGTGATGAACACTCCAATGCATCCAACCTGCACCTTAAGCAAAGA
AGATACTAGAACTATAGTAGACCAGAAGCTATACAGAGGTATGATTGGTT
CTCTGTTATACCTCACTGCATCTAGACCTGATATTTTATTCAGTGTATGC
TTGCGTGCAAGATTTCAATCAGATCCTAGAGAATCTCATTTAACTACAGT
TAAAAGAATCTTCAGGTATCTGAAAGGAACAACTAATCTTGGACTCCTGT
ATAGGAAATCCCTAGATTACAAGTTGGTTGGATTCTGTGATGCTGATTAT
GCTGGTGACAGGATTGAAAGAAAATCAACCAGTGAAAATTGTCAATTCCT
GGGAGAGAATCTGATATCCTGGGCAAGCAAAAGACAAGCAACTATTGATA
TGTCTACAACAGAAGCAGAATACATTTCAGCTGCAAGTTGTTGTACACAT
AATTCATTGATACTGAGCATCAATGGGCTGATATATTTACAAAGCCTTTA
TCTGTTGAAAGATTTAATTTTATAAAGAAAAATTTGAACATGCACTTTGT
GTCTGATTAAAAATTTGCTTGTCTCTGAATAAGAAGTTTGGTTCTGAAGT
CTATTCAGAAGCATCTGGTCCATCAAAAGCTCTTAACTGAGGTTCTAAGG
AAAATGTGCTTCTGAAGATGACGTCAGCACTAAAACTTCAGAAGCTGTAT
TCTTTACTTCTGAATAGCAAGGCTAGTGGGATCGTTGGCAGTTACTTTTA
GTAACAGCTGTCCCATTAACCAAAGGGTAGTTCTCTGAAAAGTTTCTGAC
GTGGTCTATTTGTATTGGAGTATAACAAAAAGGGCAATGATGTTTTATAT
GCTTTTAAACGTACTAACACGTGCCCCCAATTTGTCATTAATGCTATGTT
TGTTTGTCTCTTTTGAATTGCAAACGTTTTACTAAAAACACTTAAACAAA
CACACACTACTCACTTCACAACTCACACTTTCATTTCATCTTCAACCTTC
TCTGCTAAGAAACTCTTAAACCCTAGAAAACCATTTCGTCTTCTATCAAT
CAAATGGCTTCATCTAGTTCTGCACCTGGATCATCATCAAACATGCAACA
ACAAGAGGCTCCTGCCTACGAGATTAAAGGAAGAACCATGTCCTTGGAGG
AATGGGAATTGAAAATCCAGTCAGAAAGTCCGGTAGACTTCAATTCTTTG
GCCGCTCACAACTGTGACGTTGGAAAATTCTACGAAGCTCAAGGCTTGGG
GAGTTACTTCAACTTTTTGAACGGTCCAACTTATCAAACACTGGTACGAC
ACTTCTGGTCAGAGCCAGCATCTACGACAGAGAAGCTGCTAAGGTTGAAG
AAGATGAGAAAGTTCTTCTCAACCCAGAACTTAAAGGAAAATCCAGAAAG
GAAATGGGATTGGAACCATTTTCTCAAACTGAAATTAGGTCAAGCATCAT
GGGGATTCCAGTCCGCATCACTGAGGATGTTATTGCTTTCCTCCTCAGAA
GGCCAGTAGAAGGAGAATACAAAGCTGGCATTACAAAAGTCAAGGAGAGC
CCCTGGAATGACATTGTGAATCAAACTCTCTACAACAAGGTCAAAAAGTT
TGCTTATTCTGATATGAATGCGCAAACCAAAGTGATGCTGAAGATTCAGA
ATGACAATCTACTACCAAAAGGTGGTGGCAGTGATCAGCCTTCACTGGAG
CACAAGATCCTTTTACACTTCTTCATTACTGGTGTAAAGGCAAATGTGCC
CAGATACATTTTTAGACATATGGTTCAACAGCTCAGAGAGAGTCAGCTGA
AGAATAGGTGCTGGGTGCCCTATGGGAGGCTTCTCTCTGAAATCTTTCAT
CAAGGAAATATTCTTAAACTACTGAAGGAAGTAGACTTCTTCACTGATGA
ACAAAAGGGAACTGTTAGAGGGAAAATCATCAATGGAGAAACTCTGAGGT
TCATGCGTCTGATTGATGTAAAGGATGTCAAAAAGCTGAGCACAGATATG
ACAGAATCTGATGCTAAATCAGCTTTGATGCCTAACTTTCCTCCAATCTG
CAAGCAAGATCCTTTGGATGTTCAGATGAACTACATCAGGGAACATTTTG
AAAGGACCAAGGAGAAAATCAGCTTAAAGGATGTACCTGAGCAGATGTAT
GGAGGAGCTCTTCCTATTGCCAAAAGCAGGAAGACAAAAAGCAAGGCCCT
TTCAAAGGAAGAATACTTGGAGGAAGAAGCTCAAAGAAAACCTTCCAAAA
GGTCAAGAAAAGCTGATCAGGTTGAGGTTGCAGCACCAAAACCCAAAAAG
GCTAAGTCTGCCAAAACTGAAAGCTCAAATGTTCCTGCTTCTGAAGAAGC
TGTTCAGAAGAAAAGAAACAAAGAGCCTGAGGTTCAAGCTGATGCTAGGG
AAGCTTCTCTTCAAACTATCAGGAATAAGAGAGAAAGAGGACTAAAGACT
GTTCAGGAGCGTATGAAGGAAGCTTCTGATCAGCTAAGGACTGAGGAAAA
GGAGCCAAGCCCTAAGAAGGCTAAGAATACTGAGCCTATGGAAATGCCTT
GTTTCAGACCTACCCCTGAACAAGAGCAAGCAGCTAGGGAATATGCTGCT
GCTGAGATAGCAAGGAGGAAGCAAATGAAAGCACAGTATGAGAAGCAAAG
AGATGAACAGCTAAAGGCAGCAGGGTATGTGCCTGCTCCTGAAACAGCTG
CTGTTTTTGCCTCTTTAGCTGCTGAGTTTGAAGAGTAAATTGTTAAGGAA
TGAGCAAATCTGTTAAAACAAGCTCTGAAAGGTAAGCATGCTTCAGAAGC
AACACCTTCAGAACCAGCATCAAAAGCTCCAGAAGCTGCTCGACCAGAAG
CTCACTCTTCAGGTACTAAAGCTAAAATCAATGTTCAGATTCCTGACTTT
TCATCTTCACCCTCATCATCATCCTCCACTGACTCATATGATGTTCCTCT
GAGTCAGCACATCAACAAATTCCTCACAGATTTCAAACCAACCAAACTAA
CAGCTGATGGAAGAATAGATTATGAGCAGACACAAATTGAATTCTCTGAA
CAGAGGATAAAAATCTGTGAAAGGTTCAATTTGTCTGCTGATCATTTCTT
CCAACCACCCTTGATTGAACCTGTTAGTATCCAACACCCAGAAACCAACC
CTGTAATCAACCAACAAAATAACCAAACTCCACAAAGAGCCACTGAAGTA
GCTTCAGAAGCAACTACTTCAGAAGACCCCCAACAACAAGAAACCTCAAC
ACTTCACAACCTAGAAAAACATCTAGGAGGTGAAATGAAACCAACACCCA
CAAAGGCCTCTAAAACAGTCCCTGAAGAGACTGTTTTGGAAAACCAACAA
ACAAACCCCCAAACTGAAACTCAAACCATCCCAGAGCAAATTGTTCCTGA
ACATACTGTTCCTGAACAAGGTGCTTCTAACCTAGAACAAAGTGTTCCTG
AACAACATGTTCCTGAACACATTGCTTCTGACCAACAAATTGCCTCTGAC
CTACCCCAACCTATCCCAGAACAACAAACAGAAACCCTTAACCAATCACC
AACTAACAATCAAACTTCACCTGAACAACACACAGCTTCTGACCAACCTT
CTACATCTCAAACAACCATCCCTGAACCTACACCCATCCCAGATACCATT
CTGGAATCTGAATATATTGATGAACAGCTCATAAGGTTAAGTGATGAAAT
TCAGAGACTGATTCTTCTCAGAACAGTTCTTGTACCTCCAATTCACTTTC
TTGACCAATGGATGGATCTGAAGAGTAATTTTAATGAGTTGCTGGATCAA
CTCAGAGAAAAATGCATCACAACTCATTCTGATATGCTGAAGAAGATGTT
GGATGAACTTCATGAAGCTGCAAGAGTGAAAGAGCTAGATTATGTACCCT
TGTTAGCCAATACTTCTTTCTATCCAGAAAGTGATTACATTTCAAGGGAT
GACAGAATTCGTCAAGGGCTGAAAAGAAGACTTAGAGCCAAGGAAGAAAT
GGTAAACAAGCAACAAGAAGAACTCAAGAAGCAGTCTGAGCAGATTAAGT
ACTTGATGGAACAAGTGTATAAACTAGCCAAACCTTAGTTGCACACCAAT
CTTTGCTTGTTTAGATTTTGTTTTAAGTATTAATTTGCTTTGACTATGTA
CTTTGACTTGCTTATCATTGCTTCTGAAACAATTGCTATTAATTACAAGT
TTTGGCTCATATTATAATTGCTGTATTTTAATTTGTTTTTGCTCTGATAC
GTATGTTAATTACAGTTTTTCTCATTGGGTTACACAAACTCTTTCTTTTG
TTTTATTTACTTTTTGTTGATGACAAAAGGGGGAGTAGTTGTATAGTATT
TTTAGGCTCTGAGCCCCATTAAATTAACTTTATTAAGTTAACTTTTTGCT
CTGAACCATTTTTCTAAACTTGGTATTTTTTTTAATACTTCTGATATTTC
ATTATCTTGTGCGCATTTTATTCAAATTTAATTAATAAGATCTATTAGAC
TCAGGGGGAGCTTACAAACCTCTATCCCAGAAGTCAACTTGTTAATTAGA
TCAACAACAATTGAACATTTTAAATACTATTGTTTGTCATCATCAAAAAG
GGGGAGATTGTTGGAACAAAATGTGTTTCACAATAAACCTTAATGAGTTT
TGATGATAACAAGGTATTAAAAATTGTCAATTGGTTATTGCTAATAATTG
TTCAAGTGTACATGACCAAAGGCAAGTCAAGTAATTTCAATAGGTCTTGG
AAGAACAACGGAGAGCAAAGGAATTCGAAGCATCTGAAGAAAACTGCGTC
TGAAGCTAAAGTGCTTCTGAAGCTGGAGTGCTTCTGAAGTGATGACGTCA
TCAGAAGCAGAAGCTCATCAGAAGCAGAAGGTCATCAGAAGCAAGGTTTT
CATCAGAAGCGAAATCACCACCAGAAGTTACATTTGATCAGTAAAATTCA
AACTGAAGATTCAAAGTAGCTGTTTAACATTTCAACCTCGTCTAAGAAGA
ACGAAGCATTGAAAGGGAGGTATCAACGGTCATTTGAAGAGCACTGAGTA
CTTGTCCTTCGTTAACAGAGTTGACAAAGTACAAGTGTACAACCACTACC
TCCACTACTCTGTTCTTGTCCACGCTACAAGACAAGACAACAGCTATGCC
TGCAGAATTGTTCCTTCAAGATGGGAATGAATTTGAAGCTAATTCTTCAA
AGGACTACACCCAAATCAGGCAAAGGATTGTTGGTGGATGATCAAAGGAA
CTCAACGACTCTTTAGACGTGCTAATCATCTCAACGTCTCTTTCACGCCT
CTATATAAAGGAGTGAAGACTTGAAGATTGTAGATAGATATATACAAGTT
AAAAAAGCGCCAAAACTCTGTCAATTTGATTCTACAAAGCACACTGAATT
TCTGCACTGATTTGATACATCTTAGAAATTCACAAGTCTAGAGTCTTTAT
TGCATTGTATTGAGAACACCACTGATTGTATATCAAGTGTTCAAGTCAAA
CATATTTCCCTGTATTTTTTGTTTGATCAGAAGACTCTTGCCTGCGTGCT
TGAGCATTAGAAGACTCTTGCTTAGTGCTTGAGGATTGGAAGACTCTTGC
CTGTGTGCTTGAGCATTTTGAGAAGTCTCATACTTAGAGAGTATTGAGCA
TTTGTAATCTTTGTGATTATAGTGAAATCTCCTTGGAAGTGCAAGGGGGA
CTGGACTACTTCCGTTTTGTGGAAGGAACCAGGATAACTGCTTGTGTCTT
ATTCTTCTTTTCTCTGCTTTGATCTTTTCCGCTGCATATCTGATTCTGGT
CATTACATCAGAAGCATTCCCAAACTGCTTCTGAAGTATTATCAGAAGAA
GTATTTTTGAGAGAAAAAGAAAACACAATTCAACCCCCCCTTCTTGTGTT
TTTCTCACCTTCA
>Mtr1.15
TGTTGGAACAAAATGTGTTTCACAATGAACTTTATTAAGTTTTGATGATA
ACAAGGTATTAAAAATTGTCAATTGGTTATTACTAATAATTGTTCAAGTG
TACAGGACCAAAGGCTACTCAAGTTATTTCAATAGGTCTTGGAAGAACAA
TGGAAAGAAAAAGAAATTCTGAGCATCTAAAGAAAACTGCTCCTGAAGCT
GAAGTGCTTCTGAAGTGATGACATCATCAGAAGCAGAAGGTCATCAGAAG
CAAAAGTTTTCATCAGAAGCAATATCTTCACCAGAAGCTACGTTTGATCC
TTTAATCAAACTGAAGATTCAAAGTAACTGATTCTCAATTCAGTCTTATC
CAAGAAGAACGAAGAATTGAAAGGGAGGTATCAACGGATATATGGATAGC
ACTGAGCACTTGTCTCTCGTTAATAGAGTTGACAAAGTACAAGTGTACAA
CCACTACCTCCACTACTCTGTTTTCTGTCTACGCTACAAGACAAGACAAC
AGCCATGCCTGCAGAAGTTGTACGTTCAAGATGGGAATGAATTTGAAGCT
TATTCTTCAAAGGACTACACCCAAATCAGGCAAAGGATTACTGGTGGATA
ATCAAAGGATTTCAAACGACTCTTTAGACGTGCTGATTATCTCAACGTCT
CTTTCACACCTCTATATAAAGGAGTGAAGACTTGAAGATAAAAGACAGAT
ATACATAAGTTAAAAAGCGCCAAAACTCTGTCAATTTGATTCTACAAAGC
ACACTGAATTTCTGCACTGATTTGATACATCTTAGAAATTCAAAGTCTAG
AGTCTTTATTGTATTGTATTGTGAACACCACTGATTGTATATCAAGTGTT
CAACTCAAACTCAATTCTCTGTATTTTTGTTTGATCAGAAGTCTCTTGCC
TGCGTGCTTGAGCATTAGAAGTCTCTTGCTTAGTGCTTGAGCATTGGAAG
ACTCTTGCGTGTGTGCTTGAGCATTTTTGTGAAGTCTCATACTTAGAAAG
TATTGAGCAGTTGTAATCTTTGTTATTATAGTGAAATCTCCTTGGAAGTG
CAAGGGGGACTGGACTACTTCCGTGTTGTGGAAGGAACCAGGATAACTGC
TTGTGTCTTTGTCTTTCTTTTCTCTGCTCTGTTCTTTTCCGCTGCAATCT
GACTCTGATCATTTCATCAGAAGCACTCAAACTGCTTCTGAAGTTTTATC
AGAAGAAGTATTTTTTTAAGAGAAAAAGAAAACACAATTCAACCCCCCCT
TCTTGTGTTTTTCACCTTCAATTGGTATCAGAGCATGCTCTGTTATCACA
GCACTTAACCGTGTTACAGTTCAAGATCTATTAGAAAAACATGTCTGGAG
ATGAGGAATCAGTTACTACAAAATACACAAGTGTCAAGCATGACTATGAT
ACTGCTGACAAGAAAACAGACTCTGGAAAAGCTCCAAAGTTTAATGGAGA
TCCAGAAGAGTTTTCATGGTGGAAAACAAATATGTACAACTTTATCATGG
GATTGGATGAAGAGCTATGGGACATACTGGAAGATGGAGTTGATGATCTG
GATTTAGATGAAGAAGGAGCTGCTATAGACAGAAGAATACATACTCCTGC
TCAGAAGAAGCTTTATAAGAAACACCACAAGATAAGAGGAATCATTGTGG
CTTCTATACCTCGCACCGAATACATGAAGATGAGTGACAAATCTACTGCG
AAGGCTATGTTTGCTTCTCTATGTGCAAACTTTGAAGGCAGCAAGAAGGT
GAAAGAGGCTAAAGCTTTGATGCTAGTTCATCAGTATGAACTTTTCAGAA
TGAAGGATGATGAGAGTATAGAAGAAATGTACTCAAGATTTCAAACTTTA
GTTTCTGGATTGCAAATACTGAAGAAAAGCTATGTTGCTTCTGATCATGT
TAGTAAGATTTTGAGAAGCTTGCCTTCAAGATGGAGACCCAAAGTAACTG
CTATTGAGGAAGTTAAGGATCTAAATACGTTAAGTGTTGAAGATCTTGTT
AGCTCACTCAAAGTGCATGAAATGAGTTTAAATGAGCATGAAACCTCTAA
GAAGAGTAAATCCATTGCTTTACCATCTAAAGGAAAGACTTCAAAATCTT
CCAAAGCCTACAAAGCCAGTGAATCTGAAGAAGAATCACCTGATGGAGAT
TCTGATGAAGATCAATCTGTAAAGATGGCTATGCTGTCCAACAAGCTTGA
GTATCTGGCAAGGAAGCAGAAGAAATTTTTGAGCAAGAGAGGTAGCTACA
AGAACTCCAAGAAAGAAGATCAGAAGGGATGCTTCAATTGTAAGAAGCTT
GGTCATTTCATTGCTGATTGCCCTGATCTTCAGAAGGAGAAGTATAAAGG
CAAATCCAAGAAATCAAGCTTCAGCTCCAGTAAATTCAGAAAGCAAATCA
AAAAGAGCTTGATGGCGACCTGGGAAGATTTGGATAGTGAATCTGGTTCT
GATAAAGAAGAAGCTGATGATGATGCTAAGGCAGCCATGGGGTTAGTGGC
AACAGTATCATCAGAAGCAGTATCAGAAGCTGAATCAGATTCAGAAGATG
AAAATGAGGTATATTCCAAAATTCCTAGACAAGAACTTGTTGATTCTCTA
AAAGAACTTTTATCACTGTTTGAACACAGAACCAATGAGTTGACAGATTT
AAAAAAAAAAATGTTGATTTGATGAAACAACAAAAGACAACTCTAGTGGA
ACTGAAAGCTTCTGAAGAAGAACTCAAAGGGTTTAACCTCATATCAACAA
CATATGAAGATAGACTCAAGATTCTTTGTCAGAAGCTACAAGAAAAATGT
GATAAAGGTTCAGGCAATAAACATGAGATTGCCTTGGATGATTTTATTAT
GGCTGGAATAGACAGAAGCAAAGTTGCTTCTATGATCTACAGCACATACA
AGAACAAAGGCAAAGGGATTGGATATTCTGAGGAGAAATCCAAAGAATAC
AGTCTCAAGAGCTACTGTGATTGTATCAAGGATGGATTGAAATCCACCTT
TGTGCCTGAAGGTACAAATGCTGTAACTGCTGATCAGTCAAAACCTGAAG
CTTCTGGTTCACAGGCTAAGATCACATCAAAGCCAGAAAACCTTAAGTTC
AAAGTTATGACAAAATCTGATTCTAAGAGTCAAAAGATTAAAATTCTGAA
AAGATCAGAACCTGTTCATCAAAATCTGATTAAACCAGAATCTAAAATCC
CAAAACAAAAGGATCAGAAGAATAAAGCAGTTACTGCTTCTGAGAAAACA
ATACCAAAAGGTGTCAAACCTAAAGTATTGAATGATCAGAAGCCCTTCAG
CATTCACCCTAAGGTACAAGGGAGGAAAAGTAAAACCTCCAAAACTAACC
CAAAAGGACCCATGAAGATATGGGTACCTAAATCTGAATTGGCTAAAACT
GCAGGTGTGCCTAAGGGCAAGAGAGAAACAAAGGTCATGGTACCTAGACA
GCGGATGTTCAAGGCACATGACTGGAGAGAAAGCTTTGTTCCTTACCCTT
ACAATGAAAGATGGAGGAGAAGTGAAGTTTGGTGGCAACCAAACTGGAAA
AATCATTGGTACAAGTACTATTGGTAATTCCTACATCTCAATTAATAATG
TGTGGCTAGTAGATGGTCTGAAGCATAACCTATTGAGCATTAGTCAATTT
TGTGACAATGGGTATGATGTAATGTTCAGTAAGACCAACTGCACACTAGT
CAACAAGGATGACAAATCCATTACATTCAAGGGAAAGAGAGTTGAGAATG
TCTATAAAATAAATTTCTCTGATCTGGCTGATCAGAAGGTAGTTTGCCTT
CTGTCAATGAATGATAAAAAATGGGTATGGCATAAAAGGTTGGGACATGC
TAATTGGAGATTAATTTCTAAAATTAGCAAGTTACAACTGGTCAAAGGAT
TGCCTAACATTGATTATCATTCAGATGCACTTTGTGGTGCATGTCAGAAA
GGGAAAATTGTGAAAAGTACTTTCAAATCTAAAGACTTTGTATCAACCTC
CAGACCCTTAGAATTACTCCATATTGATCTTTTTGGTCCAGTTAATACTG
CATCTTTATATGGAAGTAAATATGGATTAGTCATTGTTGATGATTACAGC
AGATGGACTTGGGTAAAATTCATTAAAAGTAAAGACTATGCATGTGAAGT
GTTTAGCAGCTTCTGCACTCAAATACAATCTGAAAAAGAATTGAAAATTT
TGAAAGTCAGAAGTGATCATGGTGGAGAATTTGAAAATGAGCCATTTGAA
CTTTTTTGTGAAAAACATGAGATACTCCATGAATTTTCTTCTCCTAGAAC
TCCACAACAAAATGGGGTTGTAGAGAGAAAGAACAAAACCTTACAAGAAA
TGGCCAGAACCATGATCCATGAAAACAACTTAGCTAAACATTTCTGGGCA
GAAGCAGTTAATACTTCATGTTATATTCAAAATAGGATCTATATCAGACC
TATGTTGGAGAAAACAGCATATGAACTCTTTAAAGGAAGAAGACCCAATA
TATCTTACTTTCATCAGTTTGGATGTACTTGTTACATCTTAAACACTAAA
GACTATCTGAAGAAATTTGATGCCAAGGCTCAAAGAGGAATCTTTTTAGG
TTACTCTGAAAGGTCAAAGGCGTACAGAGTGTATAATTCAGAAACACATT
GTGTTGAAGAATCTATGCACGTAAAATTTGATGATAGAGAGCCTGGAAGT
AAAACTCCAGAGCAAAGTGAAAGTAATGCAGGTACAACTGATTCTGAAGA
TGCATCAGAATCTGATCAACCTTCTGATTCTGAAAAGTATTCAGAAGTTG
AATCTAGTCCAGAAGCTGAAATCACTCCAGAAGCTGAGTCTAATTCAGAA
GCAGAACCTAGTCCATTAGTACAGAATGAAAATGCTTCTGAGGATATTCA
AGATAACACTCAGCAGGTTATTCAACCTAAATTCAAGCACAAATCTTCAC
ATCCTGAGGAGCTAATCATTGGAAGCAAAGATAGTCCTAGAAGAACAAGA
TCACATTTCAGACAAGAAGAGTCATTAATAGGATTGCTTTCAATAATTGA
GCCTAAAACTGTTGAAGAAGCTCTCTCAGATGATGGATGGATATTAGCTA
TGCAAGAAGAGCTAAATCAGTTTCAAAGGAATGATGTGTGGGATCTGATA
CCCAAACCTTTTCAGAAGAACATTATTGGAACAAAATGGGTATTCAGAAA
CAAGCTGAATGAACAAGGAGAAGTAACCAGAAACAAAGCCAGACTTGTTG
CTCAAGGCTACAGTCAACAAGAAGGCATTGATTACACTGAAACATTTGCT
CCAGTTGCAAGATTGGAAGCAATCAGGTTACTTCTATCCTATGCAATTAA
TCATGGCATAATATTGTATCAAATGGATGTCAAAAGTGCTTTTCTTAATG
GTGTCATTGAAGAAGAAGTATATGTCAAACAACCTCCTGGGTTTGAGGAT
CTTAAGCATCCTGACCATGTCTATAAACTTAAGAAATCACTATATGGCTT
GAAACAAGCTCCCAGAGCTTGGTATGATAGACTAAGTAATTTCTTAATTA
AAAATGATTTTGAAAGAGGACAAGTTGACACAACACTCTTCAGAAGGACT
CTTAAGAAAGACATTTTGATTGTACAAATATATGTTGATGATATAATATT
TGGTTCTACTAATGCATCTCTTTGCAAAGAATTTTCTAAGTTAATGCAGG
ATGAATTTGAAATGAGTATGATGGGAGAATTGAAGTTCTTTCTTGGAATT
CAAATCAACCAAAGTAAAGAAGGAGTATATGTTCATCAAACAAAATATAC
AAAGGAGCTTCTGAAGAAGTTCAAGCTAGAAGATTGTAAAGTGATGAACA
CTCCAATGCATCCAACCTGCACCTTAAGCAAAGAAGATACTGGAACAGTA
GTAGACCAGAAGCTATACAGAGGTATGATTGGTTCTCTGTTATACCTCAC
TGCATCTAGACCTGATATTTTATTCAGTGTATGCTTGTGTGCAAGATTTC
AATCAGATCCTAGAGAATCTCATTTAACTGCAGTTAAGAGAATCTTCAGG
TATCTGAAAGGAACAATTAATCTTGGACTCCTGTATAGGAAATCCCTAGA
TTATAAGTTGATTGGATTCTGTGATGCTGATTATGCTGGTGACAGAATTG
AAAGAAAATCAACCAGTGGAAATTGTCAATTCCTGGGAGAGAATCTGATA
TCCTGGGCAAGCAAAAGACAAGCAACTATTGCTATGTCTACAGCAGAAGC
AGAATACATTTCAGCTGCAAGTTGTTGCACACAACTACTTTGGATGAAAC
ATCAGTTGGAAGACTATTAAATTAATGCTAACAGTATTCCCATCTTTTGT
GATAATACTGCTGCTATTTGTTTGTCAAAGAATCCAATTCTACATTCAAG
AGCCAAACATATTGAAATCAAACACCATTTTATCAGAGACTATGTTCAAA
AAGGGATTTTAGACATACAATTCATTGATACTGAACATCAATGGGCTGAT
ATATTTACAAAACCTTTATCTGTTGAAAGATTTGATTTTATTAAGAAAAA
TTTGAACATGCATTTTGTGTCTGATTGAAAAATTGCTTGCCTCTGAATAA
GAAGTTTGGTTCTGAAGTCTATTCAGAAGCATCTGGTCCATCAGAAGCTC
TTAACTGAGGTTCTGAGGAAAATGTGCTTCTGAAGATGACATCAGCACTA
AAACTTCAGAAGCGGTATTCTTTGCTTCTGAATAGCGTGGTTAGTGGGAA
CGTTGGCAGTTACTTTTTGTAACAGCTGTCCCATTACCCAAAAGGTAGTT
TTCTGAAGAGTCTCTGACTTGGTCTATTTGTATTGAAGTATAACAAAAAG
GGCAATGATGTTTTATTTGCTTTTAAACATACTAACACGCCCCCCCAATT
TGTCATTAATGTTATGTTTGTTTGTCTCTTCTGAATTGCAAACGTTTTAC
TTAAAAACACTAAGTCAATTCACACACTACTCACTTCACAACAAACACTT
TCTATTTTCTTCTCAACCCTCTGCGAAGTAAGCGCATTCTCTCTCCCTCT
CAAAACACCTTAGAACCCTAAAACTCCTTCAAATCAATGGAAAGCTCAAG
TTCTGCTGGTGGTTCATCTTCAAATATGGAAATAGATACTCCTGCGTATG
AGATAAAAGGAAGAACCATGTCTATTGAAGAATGGGAGTTAATCATTCAA
GCAGAAAATCAAGTGGATTTCGCCTCCTTAACCCACCATGGATGCGACCT
AGTAAGGTTCTACAAGAAACAAAAGCTAATGGGTTACTTCAGTCTTCTCA
ATGGTCCAACGTATGAAGTTCTGGTCAGACAATTCTAGGTAAGGGCTTCA
ATTTTTGACATTGATGCTGCTAGACAGGAAGAAGCTCAACTGATTCTGGT
TGATCCTACTCTGAAGGGAAAAACCAGAGAAGAAATGGGTCTACTCTCCT
TCACTGGTACAGAGATAAGATCAAATGTCATGGGTATTCCTGTAACCATA
AATGAGCAGGTTATTGCTCAAGCCATGGGAAGGGATACCTCTGGCAAGTA
CTTTGGAGAAGAGATTCCTAATCCAAGAACCAGCTCTTGGAAGGAAATTG
TCAATGAAACCATTTATGGGTCTAAGGTTGCTCAATCATACAGCACCTTA
AGCATGGAGAAGAAGATGCTTCTGAAGATCCAAAATGAGAACATCTTTCC
CAAAGGTGGAGGAAGTGATCAACCGTCACTTGGACACAAGGTTTTCCTGC
ATCACACCATCACTCAAGAAACTACGATGAATGTTCCTAAGTACATGTTC
AAATACATGATCAAGGAACTAAAGAAGAGTCAGATGGAGAACAGGAAGTT
TGTTCCTTATTGAAGGCTGCTCTCTGTAATTTTTCAAGAAGGAGGAATAC
TAAGTGCCTTGAAGGATGTTGGCATTTATGATAACCAGAAGCTGGGAGCA
GTCACTGGGAAGATAATCAATGCATCAACTCTTGTGAAGATGAAATTGAT
TCCAACAAATGCTTACAAGAAACTAGATTCTGATATGCATGAATCTGATG
CCATATCTGATCTAGTCACTCATCACATCCCTATCTGCAAAAAGGATCCC
CTGGATGTGCAAAGGGCTTACATCTTGGACTTCTACAAAACTTACAAGAA
GAAGATAAGTTTGAAAGATGTCCCTGAGGAGATGTATGGTGGTGATTTGC
CTGTGGCCAAAGGCAGAAAGTCAAAGAAGAAGCAGATCACCAAGGAAGAG
TATCTTGCTGATGATGCTACTGAGAAGGGTGCTCAGAAGCATCAGAAAGC
TAAGAAGGAAAAATCAGCATTGTCCACTATTCAAGAGGAAGTGGAGGACT
TGGATGAAGTACCACTGGTCAAGAAAAGGACAAGGAGTGCTTAAGAAACA
GCAGAACAGCCTGCTTCTGAACAAGCTGCGTTTGAAGAACCTCAGAGTCC
TAAGAAGAAAAGAGAAGCTGCTCTTCAAACCATTAAAAGGAAGAGATCTT
CAAGAAATCTGAAGACAGCTGAAGGACACAGGGAGGAAATGATGGAAGAG
CTTCAAGATAACTGGGAAGAAGAGTCAAGTCCTAAGAAAGCAAAGAGAAC
TATTCAAACTAAGACTATAGTCATGCCCAGTTTTGAAGCTTCTGAGGAAC
AAAAGCAATATGCTAGGGAGTATTCTGCATCCAAGATAGCAGAGAGAAAA
CGGATGAAGGAACTGTATGAGAAGCAAAGGGATGAGCGTCTCAAGGCTGC
AGGGTATGTGCCTACTCCTGACATTGCTGCTTTAGCATCTGAGTTAGAGC
AAGAAACTGTTCAGTATGGAGCAACTCTGCTATCACAAGCCTTGAAGAAT
AAGCAAGCTTCAGGAGCCACTTCTTCAGAACCTGTTTCAAAAGCTCCAGA
AGCAGTTCATCCAGAAGCTCAATCTTCAGGTATTTCATCCAAAACTGATA
TCTATACTCAGATTCCTACTCTACCCTCTTCACCCTCATCATCATCAACT
AAATCAGATGACCAACCCCTCAGCCAACACATAGACAAACTTCTAAAAAC
CAAACCTACCAAACTAACAAACTTTGGAACATTTGACTATGAGCAAACTC
AAATAGAATTTTCTAAGAATAGGATTAAACTCTGTGAGAAATTCAATTTT
CCTGCTACTCATCCACTTTATCCAGAAATTCCAGAACCTGTTAGTGTACA
ACACCCTGAACCCAACCAAGAACCTAATCAAACAAACCCACAAAATGACC
AAACTCCACAAAGAGCCTCTGAAGTAGTTTCAGAAGAAACTACTTCAGAA
ATCCCCCAACAACAAGAATCCTCAACCCTTCACAATCTAGAAAAACATTT
AGGTGGTGAAATGCAACCTACACCTACAAAGGCCTCTAAGACAGTCCCTG
GAAAGACTGTTTTAGAAAACCAACAAACAGAAACGCAAACTGTTCCTGAG
CAAACTGTTCCTGAACAAACTGTTCCTGAACAAGCTGCTTCTGAACAAGT
TGCTTCTGACCATCAAACAACAGAACAACAACAACAACCAGAACCACCAA
TAATTGACCTAACCTCTTCTGACCAACAAACAGCCTCAAATAAACCTTCT
ACATCTCAAACACCTATCCCTGACACCATCCTAGAATCTGAGTATATAGA
TGAACAGCTAATCAGGCTTAGTGATGAGATTCAGACACTGATTCTTCGCA
GAACAGTTCCTGTACCTCCTATTCACTATCTTGATCAGTGGATGGATCTG
AAGAAGAGTTTTGATGAGCTGCTGGATCAGCTAAGCTCTAAGTGTGTCTC
ATCTCACTCTGCCATGCTGCAAAAGATGTTGGATGATATGCATGAAGCAG
CTAAAGTGAAAGAGCTGAATTATGTGCCTCTGCTGGACATCACTCCTTTC
TATCCAGAAGAAGAGTACATTACAAGGGCTGCAAGAATTCATGCTGGGTT
TAAAAGAAGAATGAGAGAAAAGGATGAGCTACTTAAGAAGAAGGATGAGC
AAATTAAGTATCTTTTGGAACAGATGTACAAGCAAGCCCAACCTTAGTTG
CACACCCATTTTTTTCTTTGCTTGTTTTAATCTCTGTTCTAAGTATTTTA
GTTGCCTTGCATTTGTATCTTAACTTTTCTATATATAAATACTATCATTG
TTTCTGGATCATATGTGTTACAAGCTTTAACTCTGATGATATTTACTGTT
TTTAATGCTGTTTGCTCTGATATACTGTATTTTAAAGGTTATATGTTTAT
TGCTCTGATACTCTTTCTTTTGTTTTTATTCTTTTTGTTGATGACAAAAG
GGGGAGTAAATGTATAGTATTTTAAGGCACTGAGCCCCACTATAACCACT
TCTAAACTTTTTTTAAATACTTCTGATATTATTTATTTTTATGAGTATTT
TATTGAAATTTAATTAATAAGAATAGAACTCAGGGGGAGCTTACAAACCT
CACCTTAAAGATCTATTAGACTCAGGGGGAGCTTACAAACCTCTATCCCA
GTGGTCAACTTATTAATTAGATCAACAACAATTGAACATTTTAAATACTA
TTGTTTGTCATCATCAAAAAGGGGGAGATTGTTGGAACAAAATGTGTTTC
ACAATGAACCTTATTAAGTTTTGATGATAACAAGGTATTAAAAATTGTCA
ATTGGTTATTACTAATAATTGTTCAAGTGTACAGGACCAAAGGCTACTCA
AGTTATTTCAATAGGTCTTGGAAGAACAATGGAAAGAAAAAGAAATTCTG
AGCATCTGAAGAAAACTGCTCCTGAAGCTGAAGTGCTTCTGAAGTGATGA
CATCATCAGAAGCAGAAGGTCATCAGAAGCAAAAGTTTTCATCAGAAGCA
ATATCTTCACCAGAAGCTACGTTTGATCCTTTAATCAAACTGAAGATTCA
AAGTAACTGATTCTCAATTCAGTCTTATCCAAGAAGAACGAAGAATTGAA
AGGGAGGTATCAACGGATATATGGATAGCACTGAGCACTTGTCTCTCGTT
AATAGAGTTGACAAAGTACAAGTGTACAACCACTACCTCCACTACTCTGT
TTTCTGTCTACGCTACAAGACAAGACAACAGCCATGCCTGCAGAAGTTGT
ACGTTCAAGATGGGAATGAATTTGAAGCTTATTCTTCAAAGGACTACACC
CAAATCAGGCAAAGGATTACTGGTGGATAATCAAAGGATTTCAAACGACT
CTTTAGACGTGCTGATTATCTCAACGTCTCTTTCACACCTCTATATAAAG
GAGTGAAGACTTGAAGATAAAAGACAGATATACATAAGTTAAAAAGCGCC
AAAACTCTGTCAATTTGATTCTACAAAGCACACTGAATTTCTGCACTGAT
TTGATACATCTTAGAAATTCAAAGTCTAGAGTCTTTATTGTATTGTATTG
TGAACACCACTGATTGTATATCAAGTGTTCAACTCAAACTCAATTCTCTG
TATTTTTGTTTGATCAGAAGTCTCTTGCCTGCGTGCTTGAGCATTAGAAG
TCTCTTTCTTAGTGCTTGAGCATTGGAAGACTCTTGCGTGTGTGCTTGAG
CATTTTTGTGAAGTCTCATACTTAGAAAGTATTGAGCAGTTGTAATCTTT
GTGATTATAGTGAAATCTCCTTGGAAGTGCAAGGGGGACTGGACTACTTC
CGTGTTGTGGAAGGAACCAGGATAACTGCTTGTGTCTTTGTCTTTCTTTT
CTCTGCTCTGTTCTTTTCCGCTGCAATCTGACTCTGATCATTTCATCAGA
AGCACTCAAACTGCTTCTGAAGTTTTATCAGAAGAAGTATTTTTTTAAGA
GAAAAAGAAAACACAATTCAACCCCCCTTCTTGTGTTTTTCACCTTCA
>Mtr1.16
TGATTTTATAAGTATTTTATTGAAATTTAATTAATAAGAATAGAACTTAG
GGGGAGCTTACAAACCTCACCTTAAAGAACTATTAGACTCAGGGGGAGCT
TACAAACCTCTGTCCCAGTAGTCAACTTATTAATTAGATCAACAACAATT
GAACATTTTAAATACTATTAGATCATCAAAAGGGGGAGATTGTTGGAACA
AAATGTGTTTCACAATGAACCTTATTAAGTTTTGATGATAACAAGGTATT
AAAAATTGTCAATTGGTTATTACTAATAATTGTTCAAGTGTACAGGACCA
AAGGCTACTCAAGTTATTTCAATAGGTCTTGGAAGAACAATGGAAAGAAA
AAGAAATTCTGAGCATCTGAAGAAAACTGCTCCTGAAGCTAAACTGCTCC
TGAAGCTAAACTGCTCCTGAAGAGATGACGTCATCAGAAGCAGAAAGTCA
TCAGAAGCAATATTTTCATCAGAAGCAAAAGTTTTCATCAGAAGCAATAT
TTTCACCAGAAGCTACATTTGATCCTTTAATCAAACTGAAGATTCAAAGT
TGCTGATTCTCAATTCAGTCTTATCAAAGAAGAACGAAGAACTGAAAGGG
AGGTATCAACGGATATATGGATAACACTGAGCACTTGTCTCTCATTAATA
GAGTTGACAAAGTACAAGTGTACAACCACTACCTCCACTACTCTGTTTTC
TGTCTACGCTACAAGACAAAACAACAGCCATGCCTGCAGAATTTGTACAA
CTCAAGATGGGAATGAATTTGAAGTTTATTCTTCAAAGGACTACACCCAA
ATCAGGCAAAGGATCACTGGTGGATAATCAAAGGATTTCAAACGACTCTT
TAGACGTGCTGATTATCTCAACGTCTCTTTCACGCCTCTATATAAAGGAG
TGAAGACTTGAAGATAAAATAGAGATATACATAAGTTCAAAAGCGCCAAA
ACTCTGTCAATTTGATACTACAAAGCACACTGAATTTCTGCACTGATTTG
ATACATCTTAGAAATTCATAGTCTAGAGTCTTTTCTGTATTGTATTGTGA
ACACCACTGATTGTATATCAAGTGTTCAATTCAAACTCAATTCTCTGTAT
TTTTGTTTGATTAGAAGTCTCTTGCCTGCGTGCTTGAGCATTAGAAGTCT
CTTGCTTAGTGCTTGAGCATTGGAAGACTCTTGCGTGTGTGCTTGAGCAT
AGTTTTGTGAAGTCTCATACTTAGAAAGTATTGAGCAGTTGTAATCTTGT
GATTATAGTGAAATCTCCTTGGAAGTGCAAGGGGGACTGGACTACTTCCG
TGTTGTGGAAGGAACCAGGATAACTGCTTGTGTCTTTGTCTTTCTTTTCT
CTGCTCTGTTCTTTCCGCTGCATATCTGATTCTGATCATTTCATCAGAAG
CACTCTCAAACTGCTTCTGAAGTTTTATCAGAAGAAGAATTTTTTTAGAC
AGAAAAAGAAAACACAATTCAACCCCCCCTTCTTGTGTTTTTCTCACCTT
CAATTGGTATCAGAGCTTGCTCTGTTATCACAGCACTTAACCGTGTTACA
GTTCAAGATCTATTAGAAAAACATGTCTGGAGATGAGGAATCAGTTACTC
CAAAATACACAAGCGTCAAGCATGACTATGATACTGCTGACAAGAAAACA
GACTCTGGAAAAGCTCCAAGGTTTAATGGAGATCCAGAAGAGTTTTCTTG
GTGGAAAACTAATATGTACAGCTTTATCATGGGATTAGATGAAGAGTTAT
GGGACATACTGGAAGATGGAGTTGATGACCTGGATTTAGATGAAGAAGGA
GCTGCTATAGATAGAAAAATACATACTCCTGCTCAGAAGAAGCTTTATAA
GAAACACCACAAGATAAGAGGAATCATTGTGGCTTCTATACCTCGCACCG
AATACATGAAAATGAGTGACAAATCTACTGCGAAAGCTATGTTTGCTTCT
CTTTGTGCAAACTTTGAAGGCAGCAAGAAAGTAAAAGAGGCTAAAGCTTT
GATGCTAGTTCATCAGTATGAACTTTTCAGAATGAAGGATGATGAGAGTA
TAGAAGAAATGTACTCAAGATTTCAAACTTTAGTTTCTGGATTGCAAATA
CTGAAGAAAAGCTATGTTTCTTCTGATCATGTTAGTAAGATTTTGAGAAG
CCTACCTTCAAGATGGAGACCCAAAGTAACTGCTATTGAGGAAGCTAAGG
ATCTAAATACTTTAAGTGTTGAAGATCTTGTTAGCTCACTCAAAGTGCAT
GAAATGAGTCTAAATGAGCATGAAACCTCTAAGAAGAGTAAATCCATTGC
TTTACCATCTAAAGGAAAGACCTCAAAGTCTTCCAAAGCCTACAAAGCCA
GTGAATCTGAAGAAGAATCACCTGATGGAGATTCTGATGAAGATCAATCT
GTAAAGATGGCTATGCTGTCCAACAAGCTTGAGTATCTGGCAAGGAAGCA
GAAGAAATTTTTGAGCAAGAAAGGTAGCTACAAGAACTTCAAGAAAGAAG
ATCAGAAGGGATGCTTCAATTGTAAGAAGCCTGGTCATTTCATTGCTGAT
TGCCCTGATCTTCAGAAGGAGAAGTTTAAAGGCAAATCCAAGAAATCAAG
CTTCAACTCCAGTAAATTCAGAAAGCAAATCAAAAAGAGTTTGATGGCAA
CCTGGGAAGATTTGGATAGTGAATCTGGTTCTGATAAAGAAGAAGCTGAT
GATGATGCTAAGGCAGCCGTTGGGTTGGTAGCAACAGTATCATCAGAAGC
AGTATCAGAAGCTGAATCAGATTCAGAAGATGAAAATGAGGTATATTCTA
AAATCCCTAGACAAGAACTTGTTGATTCTCTAAAAGAACTTTTATCACTG
TTTGAACACAGAACCAATGAGTTGACAGATTTAAAAGAAAAATATGTTGA
TTTGATGAAACAACAAAAGTCAACTCTATTGGAACTAAAAGCTTCTGAAG
AAGAACTCAAAGGGTTTAACCTCATATCAGCAACATATGAAGATAAACTC
AAGAGTCTTTGTCAGAAGCTACAAGAAAAATGTGATAAAGGTTCAGGCAA
TAAACATGAGATTGCCTTGGATGATTTTATTATGGCTGGAATAGACAGAA
GCAAAGTTGCTTCTATGATCTACAGCACATACAAGAACAAAGGCAAAGGG
ATTGGATATTCTGAGGAGAAATCCAAAGAATACAGTCTCAAGAGCTACTG
TGATTGTATCAAGGATGGATTGAAATCCACCTTTGTGCCTGAAGGTACAA
ATGCTAAAACTGCTGTTCAGTCAAAACCTGAAGCTTCAGGTTCACAGGCT
AAGATCACATCAAAGCAGAGAATCTTAAGATCAAGGTAATGACAAAATCT
GATCCTAAGAGTCAAAAGATTAAAATTCTGAAAAGATCAGAACCTGTTCA
TCAGAATCTGATTAAACCAGAATCTAAAATTCCAAAACAAAAGGATCAGA
AGAACAAAGCAGCTACTGCTTCTGAGAAAACAATACCAAAAGGTGTCAAA
CCTAAAGTATTGAATGATCAGAAGCCACTCAGCATTCACCCTAAGGTACA
AGGGAGGAAAAGTAAAACCTCCAAAGCTAACCCAAAAGGACCCATGAAGA
TATGGGTACCTAAATCTGAATTGGCCAAAAATGCAGGTGTGCTTAAGGGC
AAGAGAGAAACAAAGGTCATGGTACCTAGACAGCGGATGTTCAAGGCACA
TGACTGGAGAGAAAGCTTTGTTCCTTACCCTTACAATGAAAGATGGAGGA
GAAGTGAAGTTTGGTGGCAACCAAACTGGAAAGATCATTGGTACAGGTAC
TATTGGTAATTCCTCCATCTCAATTAATAATGTGTGGCTAGTAGATGGTC
TGAAGCATAACCTATTGAGCATAAGTCAATTTTGTGACAATGGGTATGAT
GTAACGTTCAGTAAGACCAACTGCACACTAGTTAACAAGGATGACAAATC
CATTACATTCAAGGGAAAGAGAGTTGAGAATGTCTATAAAATAAATTTCT
CTGATCTGGCTGATCAGAAGGTAGTTTGCCTTCTGTCAATGAATGATAAA
AAATGGGTATGGCATAAAAGGTTGGGACATGCTAATTGGAGATTAATTTC
TAAAATTAGCAAGTTACAACTGGTCAAAGGATTGCCTAACATTGATTATC
ATTCAGATGCACTTTGTGGTGCATGTCAGAAAGGGAAAATTGTGAAAAGT
TCGTTCAAATCTAAAGACATTGTATCAACCTCCAGACCCTTAGAATTACT
CCATATTGATCTTTTTGGTCCAGTTAACACTGCATCCTTATATGGAAGTA
AATATGGATTAGTCATTGTTGATGATTACAGCAGATGGACTTGGGTAAAA
TTCATTAAAAGTAAAGACTATGCATGTGAAGTGTTTAGCAGCTTCTGCAC
TCAAATACAATCTGAAAAAGAATTGAAAATTTTGAAAGTCAGAAGTGATC
ATGGTGGAGAATTTGAAAATGAGCCATTTGAACTTTTTTGTGAAAAACAT
GGGATTCTCCATGAGTTTTCTTCTCCTAGAACTCCACAACAAAATGGGGT
TGTAGAGAGAAAGAACAGAACCTTACAAGAAATGGCCAGAACCATGATCC
ATGAAAACAACTTAGCTAAACATTTTTGGGCAGAAGCAGTCAATACTTCA
TGTTATATTCAAAATAGGATCTATATCAGACCTATGTTGGAGAAAACAGC
ATATGAACTCTTTAAAGGAAGAAGACCCAATATCTCTTACTTTCATCAGT
TTGGATGTACTTGTTACATCTTAAACACTAAAGACTATCTGAAGAAATTT
GATGCCAAGGCTCAAAGAGGAATCTTTTTAGGTTACTCTGAAAGGTCAAA
GGCATACAGAGTGTATAATTCAGAAACACAATGTGTTGAAGAATCTATGC
ATGTAAAATTTGATGATAGAGAGCCTGGAAGTAAAACTTCAGAGCAAAGT
GAAAGTAATGCAGGTACAACTGATTCTGAAGATGCATCAGAATCTGATCA
ACCTTCTGATTCTGAAAAGTATACAGAAGTTGAATCTAGTCCAGAAACTG
AAATCACTCCAGAAGCTGAGTCTAATTCAGAAGCAGAACCTAGCCCAAAA
GCACAGAATGAAATTGCTTCTGAGGACTTTCAAGATAACACTCAGCAGGT
TATTCAACCTAAATTCAAGCACAAATCTTCACATCCTGAGGAGTTAATCA
TTGGAAGCAAAGATAGTCCTAGAAGAACAAGATCACATTTTAGACAAGAA
GAGTCTTTAATAGGACTGCTTTCAATAATTGAGCCCAAAACTGTTGAAGA
AGCTCTCTCAGATGATGGATGGATATTAGCTATGCAAGAAGAGCTAAATC
AATTCCAAAGGAATGATGTGTGGGATCTGGTACCCAAACCTTCTCAGAAG
AACATTATTGGAACAAAATGGGTATTCAGAAACAAGCTGAATGAACAAGG
AGAAGTAACCAGAAACAAAGCCAGACTTGTTGCTCAAGGCTACAGTCAAC
AAGAAGGCATTGATTACACTGAAACATTTGCTCCAGTTGCAAGATTGGAA
GCAATCAGGTTACTTCTATCCTACGCAATTAATCATGGCATAATATTATA
TCAAATGGATGTCAAAAGTGCCTTTCTTAATGGTATCATTGAAGAAGAAG
TGTATGTTAAACAACCTCCTGGGTTTGAGGATCTTAAGCATCCTGACCAT
GTTTATAAACTTAAGAAATCACTATATGGCTTGAAACAAGCTCCCAGAGC
TTGGTATGATAGACTAAGTAATTTCTTAATTAAAAATGATTTTGAAAGAG
GACAAGTTGACACAACACTCTTCAGAAAGACTCTTAAGAAAGATATTTTG
ATTGTGCAAATATATGTTGATGATATAATATTTGGTTCTACTAATGCATC
TCTTTGCAAAGAATTTTCTAAGTTAATGCAGGATGAATTTGAAATGAGTA
TGATGGGAGAATTGAAATTCTTTCTGGGAATTCAAATCAACCAAAGTAAA
GAAGGAGTATATGTTCATCAAACAAAATATACAAAGGAGCTTCTGAAGAA
GTTCAAGCTAGAAGACTGTAAAATGATGAACACTCCAATGCATCCAACCT
GCACCTTAAGCAAAGAAGATACTGGAACAGTAGTAGACCAGAAGCTTTAC
AGAGGTATGATTGGTTCTCTGTTATACCTCACTGCATCTAGACCTGATAT
TTTATTCAGTGTATGCTTGTGTGCAAGATTTCAATCAGATCCTAGAGAAT
CTCATTTAACTGCAGTTAAGAGAATCTTCAGGTATCTGAAAGGAACAACT
AATCTTGGACTCCTGTATAGGAAATCCCTAGATTATAAGTTGATTGGATT
CTGTGATGCTGATTATGCTGGTGATAGGATTGAAAGAAAATCAACCAGTG
GAAATTGTCAATTCCTGGGAGAGAATCTGATATCCTGGGCAAGCAAAAGA
CAAGCAACTATTGCTATGTCTACAGCAGAAGCAGAGTACATTTCAGCTGC
AAGTTGTTGCACACAACTACTTTGGATGAAACATCAGTTGGAAGACTATC
AGATCAATGCTAACAGTATTCCCATTTATTGTGATAATACTGCTGTTATT
TGTTTGTCAAAGAATCCAATTCTACATTCAAGAGCCAAGCATATTGAAAT
CAAACACCATTTTATCAGAGACTATGTTCAAAAAGGAATTTTAGATATAC
AATTCATTGATACTGAACATCAATGGGCTGACATATTTACAAAACCTTTG
TCTGTTGAAAGATTTGATTTTATTAAGAAAAATTTGAACATGCATTTTGT
GTCTGATTGAAAAATTGCTTGCCTCTGAATAAGAAGTTTGGTTCTGAAGT
TTATTCAGAAGCATTTTGGTTCATCAGAAGCTCTTAATTGAGGTTCTGAG
GAAAATGTGCTTCTGAAGATGACGTCAGCACTAAAACTTCAGAAGTGTTA
TTCTTTGCTTCTGAATAGCTTGGTTAGTGGGAACGGTGGAAGTTACTTTA
TGTAACAGCTGTCTCATTACCCAAAAGGTAGTTTTCTGAAGAGTCTCTGA
CGTGGTTTATTTGTATTGGAGTATAACAAAAAGGGCAATGATGTTTTTAT
TCGCTTTTTGACGTACTTACACGCGCCCCCAATTTGTCATTAATGCTGTG
TTTGTTTGTCCCCTCTGAATTACAAACGTTTTAATAAAAAAAAAAAAACA
CTAAGTCATTTCACACACTTCTCACTTCACAACAAACACTTTCTATTTTT
CTTCTCAACCCTCTGCGAACGTAAGCGCATTCTCTCATCCTCTCAAAAAC
TCCTTAGAACCCTAAAACCACTTCATATCAATGGCTTCTTCAAGTTCTGC
ATCTGGTTCATCATCAAACGAACAACAAGGAGAAGCTCCTGCTTATGAGA
TAAAGGGAAGAACCATGTCCTTGGAGGAATGGGAATTAAATATTCAATCA
GAAAGTCCGGTGGATTTTGATTCTTTGGCCGCTCACGACTGTGACATTGG
CAAGTACTACGAGAAACAAGGTCTGGGAAGGTACTTCAATCTTCTAAATG
GACCAACTTATCAAACACTGGTTCGTCATTTCTGGGTTAGAGCCAGCATC
TACGACAGGGAAGCCGCCAAGATTGAAGAAGATGAAAAAGTTCTTCTCAA
TCCTGAACTCAAAGGGAAGTCTAGAGCGGAAATGGGCTTGGAAACTTTCT
CCAAAACCCAGATAAGATCAAGCATCATGGGAATCCGTGTCTGGATCACT
GAGGACACTATTGCCTTTGTCATCAGAAGACCAGCAGAAGGAGAACATGA
GGCTGGGATTTCAAAGCCAAAGGACAGCCCCTGGAATGCTATTGTTAACA
GAACTCTCTACAACAAGGTAAAGGACTTTGCCTATTCTGACATGAACACC
AAGACAAAGGTTATGTTGAAGATTCAGAATGAAAACCTACTACCAAAAGG
TGGTGGTGGTGATCAGCCCTCTCTGGAACATAAAATCCTCTTACACTTTG
TCATAAAGGGTGTAGAGGCAAATATTCCCAGATACATATTCAGACATATG
GTTCATCAACTCAAAGAGAGTCAACTGAATAAAAGGTCTTGGGTACCTTA
TGGAAGACTACTCTCTGAGATTTTCTATCAGGGAGGAATTATTGAGATGC
TGAAAGAAGCTCAGATCTTCACAGATGAACAGTTGGGAACTGTTAGAGGG
AAGATTATCAATGGGGAGACTCTAAGGGCTATGCATCTGATTAAAGCAAA
AGATGTGAAGAAGAGTCCTACTGACTTGAAACCTTCTGATGCCAAATCAG
ATCTTATCCCAGACTTTCCTCCCATCTGTAAACAAGATCCCTTGGAGGTT
CAAAGGGCATATATCATGGATCACTACAAAACCTATAATCAGAAAATCAG
CTTGAAGGATGTTCCTGACCAAATGTATGGTGGTGAGCTGCCTGTGGCCA
AAAGCAGAAAATCTAAAAAGAAGCAGATCACCAAGGAAGAATACCTTGCT
GAAGATGCTACTGAGGTGGGTGCTCAGAAGCATAAGAAAGCTAAGAAGGA
AAAATCTGCTATGTCCACCATTCTTGAGGAAGTGGAGGATTTGGATGATG
TCCCTCTTATCAAGAAAAGGACAAGGAGTACTCAAGAAACAGCAGAACAG
CCTGCTTCTGAACAAACTGGTTCTGAACAAGCTGCTTCTGAAAAGCCTCC
AAGTCCCAAAAATAAAAGAGAAGCTGCTCTTCAGACCATCAAAAGGAAGA
GGTCTAATTTAACAAGAAATCTGAAGACAGGTGAAGGAAGAAGGGCACAA
ATGTTGGAAGAACTGGAAGAGAACTGGGATGAAGACTCAAGCCCTAAGAA
AGCAAAAAGGACTGCAACTTCTGAGCCCATAGTCATGCCCAGCTTCGAAA
TGACTGCAGAAATGGAGCAGTATACTAGGGAGGTTGCTGCATCCAAGATA
GCAGAGAAGAAAAGGATGAAGATTTTGTATGAAGAAGAAAGGGATGAACG
TCTCAAGGCTGCAGGGTATGTGCCTACTCCTGACATTGCTGCTTTAGCAT
CGGAGTTAGAAACTGTTAAGTATGGAGCAACTCTGCTTTCTCAAGCCTTG
AAGAATAAGCAAGCTTCAGGAGCAACTTCATCAGAACCAGCTTCAGAAGC
TCCAGAAGCAGTTCATCCAGAAGCTCAGTCTTCAGGTAATCCATCTAATG
CTCCAACTAATACTCAGATTCCATCTCTACCCTCTTCACCCTCTTCATCA
TCAACAGAATCAGATGACAAACCCCTTAGCCAACACATAGACAAGCTTCT
AAAAACCAAACCTACCAAACTAACAGATTTAGGAACACTTGACTGGGAGC
AAACTCAAATAGAATTTTCTAAGAATAGAATTAAACTTTGTGAGAAATTC
AATTTGCCTCCTACTCATCCACTCTATCCAGATAATCCTGAACCTGTTAG
TGTACAACAACCTCAACCCAACCCAGAACCTACAACAAACTCACCACATA
ACTCAACCACACAAAAAGCCTCTGAAGTAGCTTCAGATGCAACTACTTCA
GAAACTCCCCAACACCAAGAATCCTCAACCCTTCACAACTTAGAAAAACA
TCTAGGTGGTGAAATGCAACCAACACCCACTAAGGCCTCGAAGACAGTTT
CTGAAAAGACTGTCTTGGAAACCCAAACAGAAACCCAAACCATCCCTGAG
CAAACTGTTCAGGAGCAAACTGCTTCTGAACAAGTTGCTCCTGACCAAAC
AACAGAACAACAACAACAACCAGACTCACCCACTATAATAGACTTAACCT
CTGACCAACCAACCACATCAAATACAACTCAAACTGAACCTTCACCCATC
CCTGACCATATCCTAGAGTCTGAGTATATAGAGGAACAGCTGATTAGACT
TAGTGATGAGATTCAGGCACTGATTCTTCGCAGAACAGTTCCTGCACCTC
CTATTCACTATTATGATCAGTGGATGGATCTACAGAAGAGCTTTGATGAG
CTGCTGGATCAACTCAGAACCAAATGTGTGTCATCTCACTCTGCAATGCT
GAAGAAGCTTTTGGATGATATGCATGAAGCAGCTAAGGACAAAGAGCTGA
ATTATGTACCTCTTCTGGACATCACTCCTTTCTATCCTGAAGAAGAGTAT
ATCACAAGAGCTGCAAGAATTCATGCTGGGCATGTAAGAAGAATGAGGGA
AAAGGATGAGCTACTTAAGAAGAAAGATGAACAGATCAAGTATCTCTTAG
AACAGTTGTATAAGCAAGCCCAACCTTAGTTGCACACCCAACTCTAGCTT
GTTTTTACTTTTGTTCTGTGTAGTCTTATCTTTGTACCTTAACCTTCATT
TATAAATATTATCATTGTTTCTGAAATATTATGTTCTATTTTTTTTAACT
CTAATGATATTTATTGATTTTAATGTCATATGCTCTGATACTTCTTGCTC
TGATACTTATTATGTTTTTATTTGGTTATATGCTCTGCTACTCTGTCTTT
TGTTCTTATTCTTTTTGTTGATGACAAAAGGGGGAGTAAATGTATAGTAT
TTTTAAGGCACTGAGCCCCACTACAACCACTTCTAAATTTCTTTTAAATA
CTTCTGATTTGATTTTATAAGTATTTTATTGAAATTTAATTAATAAGAAT
AGAACTTAGGGGGAGCTTACAAACCTCACCTTAAAGAACTATTAGACTCA
GGGGGAGCTTACAAACCTCTGTCCCAGTAGTCAACTTATTAATTAGATCA
ACAACAATTGAACATTTTAAATACTATTAGATCATCAAAAGGGGGAGATT
GTTGGAACAAAATGTGTTTCACAATGAACCTTATTAAGTTTTGATGATAA
CAAGGTATTAAAAATTGTCAATTGGTTATTACTAATAATTGTTCAAGTGT
ACAGGACCAAAGGCTACTCAAGTTATTTCAATAGGTCTTGGAAGAACAAT
GGAAAGAAAAAGAAATTCTGAGCATCTGAAGAAAACTGCTCCTGAAGCTA
AACTGCTCCTGAAGCTAAACTGCTCCTGAAGAGATGACGTCATCAGAAGC
AGAAAGTCATCAGAAGCAATATTTTCATCAGAAGCAAAAGTTTTCATCAG
AAGCAATATTTTCACCAGAAGCTACATTTGATCCTTTAATCAAACTGAAG
ATTCAAAGTTGCTGATTCTCA
>Mtr1.17
TGTTGGAACAAAATGTGTTTCACAATGAACCTTAATGAGTTTTGATGATA
ACAAGGTATTAAAAATTGTCAATTGGTTATTACTAATAATTGTTTAAGTA
TACAGGACCAAAAGCTAGTAAAGTAATTTCAATAGGTCTTGGAAGAACAG
TGGAAAGCAAAGGAATACTAAGCATCTGAAGAAAACTGCGTCTGAAGCTT
AAAGTGCTTCTGAAGCTGAAGTGCATCTGGAGTGATGACGTCATCAGAAG
CAGAAGCTCATCAGAAGCAAGGTTTTCATCAGAAGCGATATCATCACCAG
AAGCTACATTTAATCCGTAAATTCAAACTCAAGATCCAAAGTAGCTGTTT
CTCATTTCAACATTATCTAAGAAGAACGAAGAATTGAAAGGGAGGTATCA
ACGGTCATTTGGATAGCACTGAGTATCTGTCCTTCGTTAACAGAGTTGAC
AAAGTACAAGTGTACAACCACTACCTCCACTACTCTGTTTTGTCCACGCT
ACAAGACAAGACAACAGCTATGCCTGCAGAATTTGTGCCTTCAAGATGGG
AATGAATTTGAAGTTAATTCCTCAAAGGACTACACCCAAATCAGGCAAAG
GATTACTGGTGAATGATCAAAGGATTTCAAACGACTCTTTAGACGTGCTA
ATCATCTCAACGTCTCTTTCACACCTCTATATAAAGGAGTGAAGACTTGA
AGATTGTAGATAGAGATACACAAGTTAAAAAGCGCCAAAACTCTGTCAAT
TTGATTCTACAAAGCACACTGAATTTTTGCACTGATTTGATACATCTTAG
AAATTCAAAAGTCTAGAGTCTTTAACGTATTATATTGTGAACACCACTAA
TTGTATATCAAGTGTTCAAGTCAAACTTATATCATTGTATTTTTGTTTGA
TCAGAAGCCTTTTGCCTGCGTGCTTGAGCATTAGAAGACTCTTGCTTAGT
GCTTGAGCATTGGAAGACTCTTGCGTGTGTGCTTGAGCATTTTTGAGAAG
TCTCATACTTAGAGAGTATTGAGCATTTGCAATCTTTGTGATTATAGTGA
AATCTCCTTGGAAGTGCAAGGGGGACTGGACTACTTCCGATTTGTGGAAG
GAACCAGGATAACTGCTTGTGTCTTGCCTTTCTTTTCTCTGCTTTGATCT
TTTTCGCTGCATATCTGATTCTGATCATTTCATCAGAAGCATTCACAAAC
TACTTCTGAAGTTTTATCAGAAGAAGATTTTTTTAGAGAGAAAAAGAAAA
CACAATTCAACCCCCCCTTCTTGTGTTTTTCTCACCTTCAATTGGTATCA
GAGCTTGCTCTGTTATCATAGCACTTAACCGTGTGACAGATCAAAATCCA
AGAAAAACATGTATGATGGAGAGGAATCAACTACTTCTATAAAATACAAT
AGTGTCAAACATGACTATGATACTGCTGAAAGGAAATCAGATTCTGGAAA
AGCTTCAAAGTTCAATGGAGATCCAGAAGAGTTTTCATGGTGGAAAACCA
ATATGTACAGCTATATCATGGGATTGGATGAAGAACTATGGGATATTCTT
GAAGATGGAGTTGATGATTTGGATTTGGATGAAGAAGGAGCTGCTATTGA
CAGAAAAATACACACTCCTGCTCAGAAGAAGCTTTATAAAAAGCATCACA
AGATCAGAGGAATTCTTGTTGCTTCTATTCCTCGTGCTGAATACATGAAG
ATGAGTGATAAATCCACTGCTAAGGCAATGTTTGCATCACTCTGTGCCAA
CTACAAAGGAAGCAAGAAGGTTAGAGAAGCAAAGGCCCTAATGCTAGTTC
ATCAGTATGAGCTGTTCAAGATGAAGGATGATGAGAGTATAGAGGAGATG
TACTCAAGATTTCAAACTTTAGTATCTGGACTGCAAATACTGAAGAAGAG
CTATGTTACTTCTGATCATGTTAGCAAGATTCTCAGAAGCTTGCCTTCTA
GATGGAGACCCAAAGTAACTACTATTGAGGAAGCTAAGGATCTAAACACT
TTGAGTGTTGAAGATCTTGTCAGTTCCCTCAAGGTACATGAAATGAGTCT
GAATGAGCATGAGTCCTCTAAAAAGAGTAAATCTATTGCTCTACCATGTA
AAGGAAAGTCTTCTAAATCTTCCAAAGCTTACAAGGCCAGTGAATCTGAA
GAAGAATCACCTGATGGAGATTCTGATGAAGATCATTATGTGAAGATGGC
TATACTGTCTAACAAGCTTGAGTATTTGGCAAGGAAGCAGAAGAAGTTTT
TGAGCAAGATGGGTGGCTATAAGAACTCCAGGAAAGAAGATCAGAAGGGG
TGCTTCAACTGTAAGAAGCCTGGTCATTTCATTGCTGATTGCCCTGATCT
TCAGAAGGAGAAGTCTAAAAGCAGACCCAAGAAACCAAGCTTCAGCTCTA
GCAAATTCAGAAAGCAAATCAAAAAGAGTTTGATGGCGACCTGGGAAGAT
ATGGACACTGAATCTGGTTCTGATAAAGAAGAAGCAGATGATGATGCAAA
AGCAGCCATGGGGTTAGTGGCAACAATATCATCGGAAGTAGTATCAGAAG
CTGAATCAGATTTAGAAGATGAAAATGAGGTATATTCCAAGATCCTCAGA
CAAGAACTTTTTGATTCTCTAAAAGAACTCTTATCACTATTTGAACACAG
AACCAATGAGTTATCTGATTTAAAAGAAAAATATGTTGATTTAATGAAAC
AACAAAAAACAACTCTATTGGAACTGAAAGCTTCTGAAGAAGAACTCAAA
GGGTTTAACTTCATATCAACAACATATGAAGACAGACTCAAGATTCTTTG
TCAGAAGCTACAAGAAAAATGTGATAAATGTTCAGGCAATAAACATGAAA
TTGCCTTGGATGATTTTATTATAGCTGGCATAGACAGAAGCAAAGTTGCT
TCTATGATCTACAACACATACAAAAACAATGGCAAAGGGATTGGATATTC
TGAGGATAAATCCAAAGAATACAGTCTCAAGAGCTACTGTGATTGTATCA
AGGATGGATTGAAATCCACCTTTGTGCCTGAAGGTACTGATGCTGTAACT
GCTGCTCAGTCAGAACCTGAAACTTCTGGTTCTAAGGCTAAGATCACTTC
AAAACCAGAAAACCTCAAGTCTAAGGTTATGACAAAATCTGATCCTAAGA
CTCAAAAGATAAAAATTCTGAAAAGATCAGAACCTGTTCCTCAGAGTCTG
ATTAAACCAGAATCTAAAATCCCAAAGCCAAAGGATCAGAAGAACAAAAC
AGTTACTGCTTCTGAGAAAACAATACCTAAAGGTGTTAAACTTAAAGTAT
TGAGTGATCAGAAGCTACTCAGCACTCACCCCAAGGTACAAGGGAGGAAA
AGTAAAACCTCCAGAACTAACCCAAAAGGACCCATGAAGATATGGGTACC
TAAATCTGAATTGGTTAAAACTGCAGGTGTGCCTAAGGGCAAGAGAGAAA
CAAAGGTCATGGTACCTAGACAGCGGGTGTTCAAGGCACATGATTGGAGA
GAAAGCTTTGTTCCTTACCCTTACCATGAAAGATGGAGGAGAAGTGAAGT
TTGGTGGCAACCAAACTGGAAAAATCATTGGTACAGGTACTATTGGTAAT
TCCTCCATTTCAATTAATAATGTGTGGCTTGTAGATGGTCTGACGCATAA
CCTATTGAGCATTAGTCAATTTTGTGACAATGGGTATGATGTAATGTTCA
GTAAGACCAACTGCACACTAGTCAACAAGGATGACAAATCCATTTCATTC
AAGGGAAAGAGAGTTGAGAATGTCTACAAAATTAATTTCTCTGATCTGGC
TGATCAGAAGGTAGTTTGCCTTCTGTCATTGAATGATAAAAAGTGGGTAT
GGCATAGAAGGTTGGGACATGCTAATTGGAGATTAATTTCTAAAATTAGC
AAGTTACAACTTGTCAAAGGATTGCCTAACATTGATTATCATTCAGATGC
ACTTTGTGGTGCATGTCAGAAAGGGAAAATTGTGAAAAGTACTTTCAAAT
CCAAAGACATTGTATCAACCTCAAGACTCTTAGAATTACTCCATATTGAT
CTTTTTGGACCAGTTAATCCTGCATCTTTATATGGAAGTAAATATGGATT
AGTCATTGTTGATGATTACAGCAGATGGACTTGGGTAAAATTCATTAAAA
GTAAAGACTATGCATGTGAAGTGTTTAGCAGCTTCTGCACTCAAATACAA
TCTGAAAAAAAATTGAAAATTTTGAAAGTCAGAAGTGATCATGGTGGAGA
ATTTGAAAATGAGCCATTTGAATCTTTTTGTGAAAAACATGGGATTCTCC
ATGAATTTTCTTCTCCTAGAACTCCACAACAAAATGGGGTTGTAGAGAGA
AAGAACAGAACCTTACAAGAAATGGCCAGAACCATGATCCATGAAAACAA
TTTAGCTAAACATTTCTGGGCAGAAGCAGTTAATACTTCATGTTATATTC
AAAATAGGATCTATATCAGACCTATGTTGGAGAAAACTGCATATGAACTC
TTTAAAGGAAGAAGACCCAATATCTCTTACTTTCATCAGTTTGGATGTAC
CTATTACATTCTAAACACTAAAGACTATCTGAATAAATTTGATGCCAAGG
CTCAAAGAGGAATCTTTTTAGGTTACTCTGAAAGGTCAAAGGCGTACAGA
GTGTATAATTCAGAAACACATTGTGTTGAAGAATCTATGCACGTTAAATT
TGATGATAGAGAGCCTGGAAGTAAAACTCCAGAGCAAAGGGAAAGTAATG
CAGGTACAACTAATTCTGAAGATGCATCAGAATCTGATCAACCTTCTGAT
TCTGAAAAGCATCCAGAAGTTGAATCTAGTTCAGAAGCTGAACATACTCC
AGAAGCTGAGTCTATTTCAGAAGCAGAATCTAGTCCAGTAATACAGAATG
ATAATGCTTCTGAGGACATTCAAGATAACACTCACAGGTTATTCAACCAA
AATTCAAGCACAAATCTTCACATCCTGAGGAGCTAATCATTGGAAGCAAA
GATAGTCCTAGAAGAACAAGATCACATTTCAGACAAGAAGAATCTTTGAT
AGGTTTGCTTTCAATAATTGAGCCTAAAACTGTTGAAGAAGCTCTCTCAG
ATGATGGATGGATATTAGCTATGCAAGAAGAGCTAAATCAGTTTCAGAGG
AATGATGTGTGGGATCTGGTACCCAAACCTTGTCAGAAGAACATTATTGG
AACAAAATGGGTATTCAGAAACAAGCTGAATGAACAAGGAGAAGTAACCA
GAAACAAAGCTAGACTTGTTGCACAAGGTTACAGTCAACAAGAAGGCATT
GATTACACTGAAACATTTGCTCCAGTTGCAAGATTGGAAGCAATCAGGTT
ACTTCTATCCTACGCAGTTAATCATGACATAATATTATATCAAATGGATG
TCAAAAGTGCTTTTCTTAATGGTGTCATTGAAGAAGAAGTGTATGTCAAA
CAACCTCCTGGGTTTGAGGATCTTAAGCATCCTGACCATGTTTATAAACT
TAAGAAATCACTATATGGCTTGAAACAAGCTCCCAGAGCTTGGTATGATA
GGCTAAGTAATTTCTTAATTAAAAATGATTTTGAAAGAGGACAAGTTGAC
ACAACACTCTTCAGAAGGACTCTTAAGAAAGACATTTTGATTGTGCAAAT
ATATGTTGATGATATAATATTTGGTTCTACTAATGCATCTCTTTGCAAGG
AATTTTCTAAGTTAATGCAGGATGAATTTGAAATGAGCATGATGGGAGAA
TTGAAATTCTTTCTTGGAATTCAAATCAACCAAAGTAAAGAAGGAGTATA
TGTTCATCAAACAAAATATACAAAGGAGCTTCTGAAGAAGTTCAAGCTAG
AAGATTGTAAAGTGATGAACACTCCAATGCATCCAACCTGCACCTTAAGC
AAAGAAGATACTGGAACTGTAGTAGACCAGAAGCTATACAAAGGTATGAT
TGGTTCTCTATTATACATCACTGCATCTAGACCTGATATTTTATTCAGTG
TACGCTTGTGTGCAAGATTTCAATCAGATCCTAGAGAATCTCATTTAACT
GCAGTTAAGAGAATCTTCAGGTATCTGAAAGGAACAACTAATCTTGGACT
CCTGTATAGGAAATTCCTAGATTATAAGTTAATTGGATTCTGTGATGCTG
ATTATGTTGGTGACAGGATTGAAAGAAAATCAACCAGTGGAAATTGTCAA
TTCTTGGGAGAGAATCTGATATCCTGGACAAGCAAAAGACAAGCAACTAT
TGTTATGTCTACAGCAGAAGCAGAATACATTTCAGCTGCAAGTTGTTGCA
CACAACTACTTTGGATGAAACATCAGTTGGAAGATTATCAGATTAATGCT
AACAGTATTCCCATCTTTTGTGATAATACTGCTGCTATTTGTTTGTCTAA
GAATCCAATTCTACATTCTAGAGCCAAGCATATTGAGATCAAACACCATT
TTATCAGAGACTATGTTCAAAAAGGAATTTTAGATATACAATTCATTGAT
ACTGAACATCAATGGGCTGATATATTTACAAAACCTTTATCTGTTGAAAG
ATTTGATTTTATTAAGAAAAATTTGAACATGCACTTTGTGTCTGATTGAA
AATTTGCTTGCCTCTGAATAAGAAGTTTGGTTCTGAAGTCCATTCAGAAG
CATCTGGTCCATCAGAAGCTCTTAACTGAAGTTCTGAGGAAAATGTGCTT
TTGAAGATGATGTCAACACTAAAACTTCAGAAGCGGTATTCTTTGCTTCT
GAATAGCATGGCTAGTGGGATCGTTTTCTGAAAAGTTTCTGACGTGGTCT
ATTTGTATTGGAGTATAACAAAAAGGACACTGATGTTTTATTTGCTTTTA
AACATACTAACACGCGCCCCCAATTTGTCATTAATGCTATGTTTGTTTGT
CTCATTTGAATTGCAAACGTTTTTGATAAAAACACTTAAACAAACACACA
CTACTCACTTCACAACTCACACTTTCATTTCTTTTCAAACCTTCTCTGCT
AAGAAACTCCAAAAACCCTAGAAACCCTTTTCATCTTCAATCAATTTTAT
GGCTTCTTCAAGTTTTGCACCTGATTCATCATCAAACATGCAACAAGAAG
AGGCTCCTGCCTACGTAATTAAAGGAAGAACCATGTCATTGGAGGAATGG
GATTTGAAGATTCAATTAGAAAATCCAGTGGATTTTGTTTCTTTGGCCGC
TCACAACTGCGATATTGGAAGTTTCTACGAAGCGCAAGGCTTGGGGAGCT
ACTTCAATTTTCTGAACGGTCCAACTTATCAAACTTTGGTACGACATTTC
TAGGTTAGAGCCAGTATCTTTGATAGAGATGCTGCTAAGATTGAAGAAGA
TGAAAAAGTTCTTCTCAATCCAGAACTCAAGGGTAAATCCAGAGAGGAAA
TAGGCTTGGAGCCATTTACTAAAACTCAGATTCGATCAAGCATCATGGGG
ATTCCTGTATGGATCAATGAGGATGTGATTGCTTTTGTCCTCAGAAGACC
AGCAGAAGGAGATTATAAGGCTGAAATCACTAAGCCCAAGGATAGCCCCT
GGAATGATGTTGTGAATAAAACTCTCTACAACAAGGTCAAGGACTTTACC
TATGCAGATATGAATGCCAAGACCAAAGTGATGCTGAAAATTCAAAATGA
CAACCTACTACCAAAAGGTGGTGGTAGTGATCAACCATCTCTGGAACACA
AAATCCTCTTACACTTTTTCATAACTGGTGTAAAGGCAAATGTGCCCAGA
TACATTTTCAGACATATGGTACAACAGCTCAGAGAGAGCCAGCTGAAGAA
TAGGTGCTGGGTACCCTATGGGAGGCTACTCTCTGAGATTTTTCATCAAG
GAGGTATCATCAAGATGCTGAAGGAGGCAGAATTCTTCACAGATGAACAG
TTGGGAACTGTTAGAGGAAGATTATGAATGCTGAAACTTTGAGGTCCATG
CGTCTGATTGATGTAAAATATCTTAAGAAACTACCCACAGATTTGAAGGC
ATCTGATGCCAAATCAGCATTGATTCCAAATTTTCCCCCCATCTGTAAGC
AAGATCCTTTGGATGTTCAGATGAACTTTATCAGAGAACATTTTGAAAGG
ACAAGGGAGAAGATCAGCCTGAAAGATGTGCCTGAACAGATGTTTGGAGG
TATTCTTCCTGTTGCCAAGAGCAGGAAATCAAAGAGCAGGCCCCTTTCAA
AAGAAGAGTACTTGGAAGAAGAAGAGGCTAACAGGAAACCTTCCAAGAGG
ACCAGAAAAGAAACCAAGGTTGAGGTTGCAGCACAAAAGCCCAAGAAATC
CAAAACAATTGTCTCTGCTTCTGAAGAAGCTGCTGCTTCTGAAGAAGTTC
CTGTTTCTGAAGAAGTTGTTCAGAAGCAAAAAAACAACAAATCTGATGCT
AGGGAAGCTGCTCTTCAAACCATCAGAAACAAGAGAACAAGAAATCTGAA
GACTTCTGAAGGAAGCACGGAGGAACGTGTTGAACAGTTAGGAGCTTTGG
AAGAAGAGCCAAGTGCTAAGAAGGCTAAGAGTAATAAGCCTAGTGTAATG
TCAATGTTTGTTCCTACAGAAGAACAATGGCAATATGCTAGAAATTATAC
TACTACTGAGTTGGCTAGGAGAAAGCAGTTAAGACAACAGAAGAAAAGGG
AGGAACAACTCAAGGCTGCAGGGTATAAGTTTGCTCCTGAGAAGGCTGCT
GAGTTTGTTGCTTTAGCTGCTGAAGTTGAACAAGAAACTGTCCAGGAAGG
AGTAAAATTGTTATCTCAAGCTTTGAAAGATAAGCATGCTTCAGGAGCTA
CTTCATCAGAACCAGCATCTAAAGCTCCAGAAGCAGCTCATCCAGAAGCT
CACTCTTCAGGTACTTCCTTAAAAGCTAAAGTCAATACTCAGATTCCTGA
CCTTCCATCTTCACCCTCATCATCATCCACTGAATCAGATGACAAACCTC
TAAGTCAGCACATTGAAAAACTCCTAAACCGCAAACCTACCAAACTAACA
ACCTATGTATCAATTGATTATGAGCAGACCCAAATTGAATTCTCTAAACA
GAGGATAAAAATCTGTGAAAAATTCAATTTACCTGCTGATCACTTCTTTC
AACCATCTATTCCAGAAGCTGTTAGTATACAATTTCCTGAAACCAACCCA
CAAAATAACCAATCCCCACCAAAAGCCTCTGAAGTAGTTTCAGAAGCAAC
TACTTCAGAAATCCCCCAACAACAAGGATCATCAACCCTTCACAACCTAG
AAAAGCATTTAGGTGGTGAAATGCAACCTACACCCACAAAGGCCTCTAAG
ACAGTCCCTGAAAAGACTGTTTTGGAAAACCAACAAACAACCGCTCAAAC
TGAAACAATTATCCCTGAACAAACTGTTCCTGAACAGGTTGTTTCTGACC
AAGAACAAGGTGCTTCTGAACAATATGTTCATGAATACAATGTTTCTAAC
CAACAACAAACTACCACAGAACAACCCCAACCTAACACAGAACAACAACA
ACCAGAATCACCAAAAATTGACTTAACCACTCCTGAACATCAAACAGCCT
CTAACCAACCTTCTACATCTCAATCAACCATTCCTGAATCTTCACCCATC
CCAGACACCATCCTGGAATCTGAATATATTGATGAACAGCTTATCAGGTT
AAGTGATGAGATTCAGACACTGATTCTTCTCAGAACAGTTCCTGTACCTC
CCATTCACTATCTTGATCAATGGATGGTTCTGAAAAAAGGCTTCAATAAA
CTGCTAGATCAACTGAGCACAAAATGTGTCTCATCTCACTCTGCTATGCT
GAAGAAAATATTGGATGATATGCATGAAGCAGCTAGAGTGAAAGAGCTTG
ATTATGTGCCTCTGTTAGCCAACACTCCTTTCTATCCAGAAGCTGATTAC
ATCTCAAGGGCTGATAGAATTCAAGAAGGGCTGAGAAGAAGACTGAGAGC
CAAGGATGAAGAACTTCAGAAGTAGTCTGAGCAGATTAAATACTTATTGG
AACAAGTGTCTAAGCTATCCAAACCTTAGTTGCACACCAATTCTTTTTGA
ATGTTTAGATCTTGTTTTAAGTATTGCATTGCTTTGACTATGTATTTTAA
CTGGTTTATCATTGCTTCTGAATCAATTCAATATTTCTCATGCTATTTTC
AAGTTATTGCTCTGAAAATAATTGCTATATTTGTTGTGTCATTGGCTCTA
ATACACTGTATTTTAAAGTTTATCCTTCTGTTGCTCTGATACTCTTTCTT
TTGTTTTTTTACTTACTTTTTGTTGATGACAAAAGGGGGAGTAGATGTAT
AGTATTTTTAAGGCTTTGAGCCCCATCAAATTAACTTTTTGATATGAGTT
TTGCTCAAAACCACTTCTAAACCTTTTTTTTAATACTTCTGATTTTTCTA
TGAGTATTTTATTGAAATTTAATTAATGAGTATAGAACTCAGGGGGAGCT
TACAAACCTCTCCTTAAAGATCTATTAGACTCAGGGGGAGCTTACAAACC
TCTATCCCAGTAGTCAACTTATTAATTAAATCAACAACAATTGAACAGTT
TAAATACTATTGTTTGTCATCATCAAAAAGGGGGAGATTGTTGGAACAAA
ATGTGTTTCACAATGAACCTTAATGAGTTTTGATGATAACAAGGTATTAA
AAATTGTCAATTGGTTATTACTAATAATTGTTTAAGTATACAGGACCAAA
ATCTAGTCAAGTAATTTCAATAGGTCTTGGAAGAACAGTGGAAAGCAAAG
GAATTCTAAGCATCTGAAGAAAACTGCGTCTGAAGCTTAAAGTGCTTCTG
AAGCTGAAGTGCATCTGGAGTGATGACGTCATCAGAAGCAGAAGCTCATC
AGAAGCAAGGTTTTCATCAGAAGCGATATCATCACCAGAAGCTACATTTA
ATCCGTAAATTCAAACTGAAGATCCAAAGTAGCTGTTTCTCATTTCAACA
TCATCTAAGAAGAACGAAGAATTGAAAGGGAGGTATCAACGGTCATTTGG
ATAGCACTGAGTATTTGTCCTTCGTTAACAGAGTTGACAAAGTACAAGTG
TAACCACTACCTCCACTACTCTGTTTTGTCCACGCTACAAGACAAGACAA
CAGCTATGCCTGCAGAATTTGTGCCTTCAAGATGGGAATGAATTTGAAGT
TAATTCCTCAAAGGACTACATCCAAATCAGGCAAAGGATTACTGGTGAAT
GATCAAAGGATTTCAAACGACTCTTTAGACGTGCTAATCATCTCAACGTC
TCTTTCACACCTCTATATAAAGGAGTGAAGACTTGAAGATTGTAGATAGA
GATACACAAGTTAAAAAGCGCCAAAACTCTGTCAATTTGATTCTACAAAG
CACACTGAATTTCTGCACTGATTTGATACATCTTAGAAATTCAAAAGTCT
AGAGTCTTTAACGTATTATATTGTGAACACCACTGATTGTATATCAAGTG
TTCAAGTCAAACTTATTTCATTGTATTTTTGTTTGATCAGAAGCCTCTTG
CCTGCGTGCTTGAGCATTAGAAGACTCTTGCTTAGTGCTTGAGCATTGGA
AGACTCTTGCGTGTGTGCTTGAGCATTTTTGAGAAGTCTCATACTTAGAG
AGTATTGAGCATTTGTAATCTTTGTGATTATAGTGAAATCTCCTTGGAAG
TGCAAGGGGGACTGGACTACTTCCGATTTGTGGAAGGAACCAGGATAACT
GTTTGTGTCTTGCCTTTCTTTTCTCTGCTTTGATCTTTTTCGCTGCATAT
CTGATTCTGATCCTTTCATCAGAAGCATTCACAAACTGCTTCTGAAGTTT
TATCAGAAGAAATTTTTTTTAGAGAGAAAAAGAAAACACAATTCAACCCC
CCTTCTTGTGTTTTTCTCACCTTCA
>Mtr1.18
TGTTGGAACAAAATATGTTTCACAATGAACCTTATTGAGTTTTGATGATA
ACAAGGTATTAAAAATTGTCAATTGGTTATTACTAATTATTGTTCAAGTG
TACAGGACCAAAGGCTAGTCAAGTAATTTCAACAGGTTCTGGAAGAACAA
TGAAAAGCAAAAAGAATTCCAAGCATCTGAAGAAAACCGCTCCTGAAGTT
CAAAGTGCTTCTGAAGTGATGACGTCATCAGAAGCAGAAGGTCATCAGAA
GCAAAGTTTTTCATCAGAAGCTATATCATCACCAGAAGCTACATTTAATC
CATATATTCAAACTGAAGATCCAAAGTAGCTGTTTCTCATTTCAACCTTA
TCTAAGAAGAACGAAGAATTAAAAGGGAGGTATCAACGGTCATTTGGATA
GCTCTGAGCAGTTGTCCTTCGTTAACAGAGTTGACAAAGTACAAGTGTAC
AACCACTACCTCCACTACTCTGTTTTTGTCCACGCTACAAGACAAGACAA
CAGCTATGCCTGCAGAATATGTGCCTTCAAGATGGGAATGAATTTGAAGC
TAATTCTTCAAAGGACTACACCCAAATCAGGCAAAGGATTACTGGTGGAT
GATCAAAGGATTTCAAACGACTCTTTAGACGTGCTGATTATCTCAACGTC
TCTTTCACACCTCTATATAAAGGAGTGAAGACTTGAAGATGATATAGAGA
AATATACAAGTTCAAAAGCGCCAAAACTCTGTCAAACTGATTCTACAAAG
CACACTGAATATCTGCACTGATTTGATACATCTTAGAAATTCAAAGTCCA
GAGTCTTTATTGTATTGTATTGAGAACACCACTAATTGTATATCAAGTGT
TCAAGTCAAACTCAATTCTCTGTATTTTTGTTTGATTAGAAGTCTCTTGC
CTGCGTGCTTGAGCATTAGAAGTCTCTTGCTTAGTGCTTGAGCATTGGAA
GACTCTTGCGTGTGTGCTTGAGCAGTTTTGTGAAGTCTCATACTTTGATA
GTATTGAGCATTTGTAATCTTTGTGATTATAGTGAAATCTCCTTGGAAGT
GCAAGGGGGACTGGACTACTTCCGTGTTGTGGAAGGAACCAGGATAACTG
CTTGTGTTTTTGTTTTTCTTTTCTCTGCTCTGTTCTTTCCGCTGCATATC
TGATTCTGATCATTTCATCAGAAGCACTCACAGTTTGCTTCTGAAGGTTT
ATCAGAAAAAGAATTTTTAGAAAAAGAAAACACAATTCAACCCCCCCTTC
TTGTGTTTTTCTCACCTTCAATTGGTATCAGAGCTTGCTCTGTTATCACA
GCACTTAACCGTGTTACAGTTCAAGATCTATTAGAAAAACATGTCTGGAG
ATGAGGAATCAGTTACTACAAAATACACAAGTGTCAAGCATGACTATGAT
ACTGCTGACAAGAAAACAGACTCTGGAAAAGCTCCAAGGTTTAATGGAGA
TCCAGAAGAGTTCTCATGGTGGAAAACTAATATGTACAACTTTATCATGG
GATTGGATGAAGAGTTATGGGACATACTGGAAGATGGAGTTGATGACCTG
GATTTAGATGAAGAAGGAGCTGCTATAGACAGAAAAATACATACTCCTGC
TCAGAAGAAGCTTTACAAGAAGCATCACAAAATCAGAGGGATTGTTGTGG
CTTCTATACCTCGCACTGAATACATGAAGATGAGTGACAAATCTACTGCG
AAGGCTATGTTTGCGTCACTATGTGCCAACTTTGAAGGCAGCAAGAAGGT
GAAAGAGGCTAAAGCTTTGATGCTAGTTCATCAGTATGAACTATTCAGAA
TGAAGGATGATGAGAGTATTGAAGAAATGTACTCAAGATTTCAAACTTTA
GTTTCTGGATTGCAAATACTGAAGAAAAGCTATGTTGCTTCTGATCATGT
TAGTAAGATTTTGAGAAGCTTACCTTCAAGATGGAGACCCAAAGTAACTG
CTATTGAGGAAGCTAAGGATCTAAACACTTTAAGTGTTGAGGATCTTGTT
AGCTCACTCAAAGTGCATGAAATGAGTTTAAATGAGCATGAATCCTCTAA
GAAGAGTAAATCCATTGCTTTACCATCTAAAGGAAAGACTTCAAAATCTT
CTAAAGCCTATAAAGCTAGTGAATCTGAAGAAGAATCACCTGATGGAGAG
TCTGACGAAGATCAGTCTGTGAAGATGGCTATGTTGTCCAACAAACTTGA
GTATCTGGCAAGGAAGCAAAATAAATTTTTGAGCAAGAGAGGTGGCTACA
AGAACTCAAAGAAAGAAGATCAGAAGGGGTGCTTCAACTGCAAGAAGCCT
GGTCATTTCATTGTTGATTGCCCTGATCTTCAGAAGGAGAAGTCTAAAAG
CAAATCAAAGAAATCAAGCTTCAGCTCCAGTAAATTCCGAAAACAAATCA
AAAAGAGCTTGATGGCAACCTGGGAAGATTTGGATAGTGAATCTGGTTCT
GATAAAAAAGAAGCAGAAGATGATACAAAAGCAGCCATGGGGTTAGTGGC
AACAGTATCATCAGAAGCAGTATCAGAAGCTGAATCAGATTCAGAAGATG
AAAATGAGGTATATTCCAAAATTCCTAGACAAGAACTTGTGGATTCTCTA
AAAGAACTTTTATCACTGTTTGAACACAGAACCAATGAGTTAACAGATTT
AAAAGAAAAATATGTTGATTTAATGAAACAACAAAAGTCAACTCTATTGG
AGCTAAAAGCTTCTGAAGAAGAACTAAAAGGGTTTAACCTCATATCAACA
ACATATGAAGATAGACTCAAAATTATTTGTCAGAAGCTACAAGAAAAATG
TGATAAAGGTTCAGGCAATAAACATGAGATTGCCTTGGATGATTTTATTA
TGGCTGGAATAGACAGAAGCAAAGTTGCTTCTATGATCTACAGCACATAC
AAGAACAATGGCAAAGGGATTGGCTATTCTGAGGAGAAATCCAAAGAATA
CAGTCTCAAGAGCTACTGTGATTGTATCAAGGATGGATTGAAATCCACCT
TTGTGCCTGAAGGTACAAATGCTGTAACAGCTGTTCAGTCAGAACCTGAA
GCTTCTGGTTCACAGGCTAAGATCACATCAAAGCCAGAAAACCTCAAGTC
CAAGGTTATGACAAAATCTGATCCTAAGAGTCAAAGGATTAAAATTCTGA
AAAGATCAGAACCTGTTCCTCAGAGTCTGATTAAGCCAGAATTTAAAATC
CCAAAGCAAAAGGATCAAAAGAATAAAGCAGATACTGCTTCTGAGAAAAC
AATACGAAAAGGTGTCAAACCTAAAGTATTGAATGATCAGAAGCCTCTCA
GCATTCACCCTAAGGTACAAGGGAGGAAAAGTAAAGCCTCCAGAACTAAC
CCAAAAGGACCCATGAAGATATGGGTACCTAAATCTGAATTGGCTAAAAA
TGCAGGTGTGCCTAAGGGCAAGAGAGAAACAAAGGTCATGGTACCTAGAC
AGCGGATGTTCAAGGCACATGACTGGAGAGAAAGCTTTGTTCCTTACCCT
TACAATGAAAGATGGAGGAGAAGTGAAGTTTGGTGGCAACCAAATTGGAA
AGATCATTGGTACAGGTACTATTGGTAATTCCTCCATCTCAATTAATAAT
GTGTGGCTAGTAGATGGTCTGAAGCATAACCTATTGAGCATTAGTCAATT
TTGTGACAATGGGTATGATGTAATGTTTAGTAAGACCAACTGCACACTAG
TCAACAAGGATGACAAATCCATTACATTCAAGGGAAAGAGAGTTGAGAAT
GTCTATAAAATAAATTTCTCTGATCTGGCTGATCAGAAGGTAGTTTGCCT
TCTGTCAATGAATGATAAAAAATGGGTATGGCATAAAAGGTTGGGACATG
CTAATTGGAGATTAATTTCTAAAATTAGCAAGTTACAACTGGTCAAAGGA
TTGCCTAACATTGATTATCATTCAGATGCACTTTGTGGTGCATGTCAGAA
AGGGAAAATTGTGAAAAGTTCTTTCAAATCTAAAGAATTGTATCAACCTC
CAGACCCTTAGAATTACTCCATATTGATCTTTTTGGTCCAGTTAACACTG
CCTCTTTATATGGAAGTAAATATGGATTAGTCATTGTTGATGATTACAGC
AGATGGACTTGGGTAAAATTCATTCAAAGTAAAGATTATGCTTGTGAAGT
GTTTAGCAGCTTCTGCACTCAAATACAATCTGAAAAAGAATTGAAAGTTT
TGAAAGTCAGAAGTGATCATGGTGGAGAATTTGAAAATGAGCCATTTGAA
CTTTTTTGTGAAAAACATGGAATTCTCCATGAATTTTCTTCTCCTAGAAC
TCCACAACAAAATGGGTTGTAGAGAGAAAGAACAGAACCTTACAAGAAAA
GGCCAGAACCATGATCCATGAAAACAATCTAGCTAAACATTTTTGGGCAG
AAGCAGTTAATACTTCATGTTACATTCAAAATAGGATCTATATCAGACCT
ATGTTGGAGAAAACTGCATATGAACTCTTTAAAGGAAGAAGACCCAATAT
CTCTTACTTTCATCAATTTGGATGTACTTGTTACATCTTGAACACTAAAG
ACTATCTGAAGAAATTTGATGCCAAGGCTCAAAGAGAGATCTTTTTAGGT
TACTCTGAAAGGTCAAAGGCATACAGAGTGTATAATTCAGAAACACATTG
TGTTGAAGAATCTATGCATGTAAAATTTGATGATAGAGAGCCTGGAAGTA
AAACTCCAGAGCAAAGTGAAAGTAATGCAGGTACAACTGATTCTGAAGAT
GCACTAGAATCTGATCAACCTTCTGATTCTGAAAAGCATTCAGAAGTTGA
ATCTCGTCCAGAAGCTGAAATCACTCCAGAAGCTGAGTCTAATTCAGAAG
CAGAAACTAGTCCAGTAGAACAGAATGAAAATGCTTCTGGGGATGTTCAA
GATAACACTCAGCAGGTTATTCAACCTAAATTCAAACACAAATCTTCACA
TCCTGAGGAGCTAATCATTGGAAGCAAAGATAGTCCTAGAAGAACAAGAT
CACATTTCAGACAAGAAGAGTCTTTAATAGGATTGCTTTCAATAATTGAG
CCTAAAACTGTCGAAGAAGCTCTCTCAGATGATGGTTGAATATTAGCTAT
GCAAGAAGAGCTAAATCAGTTTCAAAGGAATGATGTGTGGGATCTGGTAC
CCAAACCTTGTCAGAAGAACATTATTGGAACAAAATGGGTATTTAGAAAC
AAGATGAATGAAAAAGGAGAAGTAACCAGAAACAAAGCCAGACTTGTTGC
TCAAGGCTACAGTCAACAAGAAGGCATTGATTATACTGAAACATTTGCTC
CAGTGGCAAGATTGGAAGCAATCAGGTTACTTCTATCCTATGCAATTAAT
CATGGCATAATATTATATCAAATGGATGTCAAAAGTGCTTTTCTTAATGG
TGTCATTGAAGAAGAAGTATATGTCAAACAACCTCCTGGGTTTGAGGATC
TTAAGCATCCTGACCATGTTTATAAACTTAAGAAATCACTATATGGCTTG
AAACAAGCTCCCAGAGCTTGGTATGATAGACTATGTAATTTCTTAATTAA
AAATGATTTTGAAAGAGGACAAGTTGACACAACACTCTTCAGAAGGACTC
TTAAGAAAGACATTTTGATTGTGCAAATATATGTTGATGATATAATATTT
GGTTCTACTAATGCATCTCTTTGCAAAGAATTTTCTAAGTTAATGCAGGA
TGAATTTGAAATGAGTATGATGGGAGAATTGAAGTTCTTTCTTGGAATTC
AAATCAACCAATAAAGAAGGAGTATATGTTCATCAAACAAAATATACAAA
GGAGCTTCTGAAGAAGTTCAAGCTAGAAGATTGTAAAGTGATGAACACTC
CAATGCATCCAACCTGCACCTTAAGCAAAGAAGATACTGGAACAGTAGTA
GACCAGAAGCTATACAGAGGTATGATTGGTTCTCTGTTATACCTTACTGC
ATCTAGACCTGATATTTTATTCAGTGTATGCTTGTGTGCAAGATTTCAAT
CAGATCCTAGAGAATCTCATTTAACTGCAGTTAAGAGAATCTTCAGGTAT
CTGAAAGGAACAACTAATCTTGGACTCCTGTATAGGAAATCTCTAGATTA
TAAGTTGATTGGATTCTGTGATGCTGATTATGCTGGTGACAGGATTGAAA
GAAAATCAACCAGTGGAAATTGTCAATTCCTGGGAGAGAATCTGATATCT
TGGGCAAGCAAAAGACAAGCAACTATTGCTATGTCTACAGCAGAAGCAGA
ATACATTTCAGCTGCAAGTTGTTGCACACAACTACTTTGGATGAAACATC
AGTTGGAAGACTATCAGATTAATGCTAACAGTATTCCCATTTTTTGTGAT
AATACTGCTGCTATTTGTTTGTCAAAGAATCCAATTCTACATTCAAGAGC
CAAGCATATTGAAATCAAACACCATTTTATCAAAGACTATGTTCAAAAAG
GGATTTTAGATATACAATTCATTGATACTGAACATCAATGGGCTGATATA
TTTACAAAACCTTTATCTGTTGAAAGATTTGATTTTATTAAGAAAAATTT
GAACATGCACTTTGTGTCTGATTGAAAAATTGCTGGCCTCTGAATAAGAA
GTTTTTGGTTCTGAAGTTTATTCAGAAGCAGCTGATCCATCAGAAGCTCT
TAACTGAGGTTCTGAGGAAAATTTGCTTCTGAAGATGACGTCAGCACTAA
GACTTCAGAAACGGTTTTATTTGCTTCTGAATAGCAAGGTTAGTGGGAAC
GTTGGCAGTTACTTTTTGTAACAGCTGTCCCATTACCCAAAGGTTAGTTT
TCTGAAAAGTCTCTGACGCGGTCTATTTGTATTGGAGTATAACAAAAAGG
GCAATGATGTTTTATCTGCATTTAAACGTACTAACACGCGCCCCCAATTT
GTCATTAATGCTATGTTTGTTTGTCTCTTTTGAATTGCAAACGGTTTAAT
AAAAACACTAAGTCAATTCACACACTACTCACTTCACAACAAACACTTTC
TATTTTCTTCTAAACCCTCTGCGAAAGTAAATGCATTCTCTCATCCTCTC
AAAAACACCTTAGAACCCTAAAATCTACTTCAAATCAATGGCATCTTCAA
GTTCTGCATCTGGTTCATCATCAAACGAACAACAAGGAGAAGCTCCTGCC
TATGAGATAAAGGGAAGAACCATGTCCTTGGAGGAATGGGAATTAAACAT
TCAATCAGAAAGTCCGGTGGATTTTGATTCTTTGGCCGCTCACGACTGTG
ACGTTGGCAAGTACTACGAGAAACAAGGTCTGGGAAGGTACTTCAACCTT
CTAAATGGACCAACTTATCAAACACTGGTTCGACATTTCTGGGTTAGAGC
CAGCATCTACGACAGGGAAGCCGCCAAGATTGAAGAAGATGAAAAAGTTC
TTCTCAATCCTGAACTCAAAGGGAAGTCTAGAGCGGAAATGGGCTTGGAA
ACTTTCTCCAAAACCCAGATAAGATCAAGCATCATGGGAATCCGTGTCTG
GATCACTGAGGACACTATTGCCTTTGTCATCAGAAGACCAGCAGAAGGAG
AACATGAGGCTAGGATTTCAAAGCCAAAGGACAGCCCCTGGAATGCTATT
GTTAACAGAACTCTCTACAACAAAGTAAAGGACTTTGCCTATTCTGACAT
GAACACCATGACAAAGGTTATGTTGAAGATTCAGAACGAAAACCTACTAC
CAAAAGGTGGTGGCAGTGATCAGCCCTCTCTGGAACATAAAATTCTCTTA
CACTTTGTCATAAAGGGTGTAGAGGCAAATATTCCCAGATACATTTTCAG
ACATATGGTTCATCAACTCAGAGAGAGCCAACATAATAACAGGTTCTGGG
TACCCTATGGGAGGCTACTCTCTGAGATTTTCCATCAGGGATGAATTATT
GATTTGCTGAAGGAAGCTCAGATCTTCACAGATGAACAGTTGGGAACTGT
TAGAGGGAAAATTATCAATGGTGAGACTCTAAGGTCTATGCGTCTGATTA
AAGCAAAAGATGTGAAGAAGAGACCTACTGACTTGAAACCTTCAGATGCC
AAATCAGATCTTATTCCAAACTTTCCTCCCATCTGTAAACAAGATCCCTT
GGATGTTCAAAGGGAATTCATCATGGACTTTTACAAATCCTACAACAAGA
AGATTGACCTAAAGGATGTCCCTGACGAAATGTATGGTGGTGCTTTGCCA
GTGGCCATAGGCAGAAAATCCAAGAATAAGCCAATCACCAAGGAGGAATA
TCTTGCTGGTGATGCTTCTGAGAAGGGTGCTCAGAAGCACCAGAAGGCTA
AAAATGTCAAACCTGCAATGTCCACCATTCAGGAAGAGGAGGAAGATTTG
GATGTTGTCTCTCTTATCAGGAAGAGGACAAGGAGTGCTCAAGAAACAGC
AGAACAGCCTGCTTCTGAACAAACTGGTTCTGAACAAGCTGCTTCTGAAA
AACCTCCAAGTCCCAAAAAGAAAAGAGAAGCTGCTCTTCAGACCATCAAA
AGGAAGAGGTCTAAAACAACCAGAAATCTGAAGACAGCTGAGGGACGTAA
AGAGCAGATTCTGGAAGAACTGGTAGAGAACTAGGATGAGGACAGAAGTC
CTAAGAAAGCAAAGATGACTACCAGTACTGAGCCTGTAGTCATGCCCAGT
TTTGAAGCTTCTGAGGATCAACTGAAGTATGCTAGAGAGAATGCTTCATC
TAAGATACAGGAGGAGAAATTGCTGAGGCAGAAGTATGAACAGCAAAGGG
ATGAGCAACTCAATGCTGCTAGGTATGAACCTGAACCTGAAGTTTCCACT
CTGATCTCTGAGTTAGAGAAAGAAACTATTCAGCATGGAGTAACTCTGTT
TTCTCAAGCCTTGAAGAATAAGCAAGCTTCAGGAGCCACTTCATCAGATT
CTTCTACAACAGCTCTAGAAGCACCTCAGTCAGAACCTCTTTCTTCAAGT
AATCCATCTTATGCTCCAACTAATACTCAGATTCCTACCTTTCCTACTCT
ACCCACTTCACCCTCATCAGATTCATCAACAGAATCTGATGAACCAAACC
TGAACAAAAACATAGATAAACTCCTCAACACCAAACCCACAAAATTAACA
GACTCTGGAACTTTTGATTTTGAGCAGACCCAAATTGAACTTTCTAAAAA
CAGGATTAAAATCTGTGAAACATTCAATTTGCCTGCTGATCATCCATTTT
ATCCAGAAATACCAGAAGCTGTTAGTATACTTCACCCTGAAACCAACCCT
CAACCTAACCAAGAACCTACCCAAACCAACTCACAAAATAATCCAACTCC
ACAAAAAGCCTCTGAAGCAGTTTCAGAAGCAACTACTTCAGAAACCCCCC
AACACCAAGAATCCTCAACCCTTCACAACTTAGAAAAACATCTAGGTGGT
GAAATGCAACCAACACCCACAAAGGCCTCTAAGACAATCCCTAAAAAGAC
TGTCTTGGAAACCTAAACAGAAACCCAAACCATCCCTGAGCAAACTGTTC
AGGAGCAAACTGCTTCTGAACAAGTTGCTCCTGACCAAACAACTCCTGAA
CAACAAACAACTTCTGACCAACATATAGCCTCTGACCAAACAACAGAACA
ACAACAACAACCCGCTTCACCCACTTTCATAGACTTAACCTCTGACCAAC
CTTCCACATCAAATACAACTCAAACTGAACCCTCACCCATCCCTGACCAT
ATCCTAGAGTCTGAGTATATAGAGGAACAGCTGATCAGACTTAGTGATGA
GATTCAGGCACTGATTCTTCGCAGAACAGTTCTTGTACCTCCTATTCACT
ATTATGATCAGTGGATGGATCTACAGAAGAGCTTTGATGAGCTGCTGGAT
CAGCTTAGAACTAAGTGTGTCTCATCTCACTCTGCCATGCTGAAGAAGCT
GTTGGATGAAATGCATGAAGCAGCTAAGGTGAAAGAGCTGAATTTTGTGC
CTCTGCTGGACATCACTCCTTTCTATCAAGAAGAAGAGTACATCACAAGG
GCTGCAAGAATTCATGCTGGGCTTAAAAGAAGAATGAGAGAAAAGGATGA
GCTACTTCAGAAGAAGGATGATCAGATCAAGTATCTTTTGGAACAGTTGT
ATAAGCAAGCCCAACCTTAGTTGCACACCCAACACTTTTAGCTTGTTTTT
ACTTGTGTTCTAAATTATCAGTAGCTTTTCCTTTGTATCTTAACTTGTCA
ATATAATATTATCATTGTTTCTGAAAAATATGTTCTACAGTTTTAACTCT
GATGATGTTTATTGTTTTTAATGATGATTGCTCTGATACATTTTTTTATG
TTGTTAAGGTTATATGTTTATATGCTCTGCAACTCTTTCTTTTGTTCTTA
TTCTTTTTGTTGATGACAAAAGGGGGAGTAAATGTATAGTATTTTTAAGG
CACTGAGCCCCACTATAACCACTTCAAAACCTTTTTAAATACTTCTGATG
TTATTTATTTTTTTTATGAATATTTTATTGAAATTTAATTAATAAGAATA
GAACTCAGGGGGAGCTTACAAATCTCACCTTAAAGATCTATTAGACTCAG
GGGGAGCTTACAAACCTCTATCCCAGTAGTCAACTTATTAATTAGATCAA
CAACAATTGAACAGTTTAAATACTAGTGTTTGTCATCATCAAAAAGGGGG
AGATTGTTGGAACAAAATATGTTTCACAATGAACCTTATTGAGTTTTGAT
GATAACAAGGTATTAAAAATTGTCAATTGGTTATTACTAATTATTGTTCA
AGTGTACAGGACCAAAGGCTAGTCAAGTAATTTCAACAGGTTCTGGAAGA
ACAATGAAAAGCAAAAAGAATTCCAAGCATCTGAAGAAAACCGCTCCTGA
AGTTCAAAGTGCTTCTGAAGTGATGACGTCATCAGAAGCAGAAGGTCATC
AGAAGCAAAGTTTTTCATCAGAAGCTATATCATCACCAGAAGCTACATTT
AATCCATATTTTCAAACTGAAGATCCAAAGTAGCTGTTTCTCATTTCAAC
CTTATCTAAGAAGAACGAAGAATTGAAAGGGAGGTATCAACGGTCATTTG
GATAGCTCTGAGCAGTTGTCCTTCGTTAACAGAGTTGACAAAGTACAAGT
GTACAACCACTACCTCCACTACTCTGTTTTTGTCCACGCTACAAGACAAG
ACAACAGCTATGCCTGCAGAATATGTGCCTTCAAGATGGGAATGAATTTG
AAGCTAATTCTTCAAAGGACTACACCCAAATCAGGCAAAGGATTACTGGT
GGATGATCAAAGGATTTCAAACGACTCTTTAGACGTGCTGATTATCTCAA
CGTCTCTTTCACACCTCTATATAAAGGAGTGAAGACTTGAAGATGATATA
GAGAAATATACAAGTTCAAAAGCGCCAAAACTCTGTCAAACTGATTCTAC
AAAGCACACTGAATATCTGCACTGATTTGATACATCTTAGAAATTCAAAG
TCTAGAGTCTTTATTGTATTGTATTGAGAACACCACTGATTGTATATCAA
GTGTTCAAGTCAAACTCAATTCTCTGTATTTTTGTTTGATTAGAAGTCTC
TTGCCTGCGTGCTTGAGCATTAGAAGTCTCTTGCTTAGTGCTTGAGCATT
GGAAGACTCTTGCGTGTGTGCTTGAGCAGTTTTGTGAAGTCTCATACTTT
GATAGTATTGAGCATTTGTAATCTTTGTGATTATAGTGAAATCTCCTTGG
AAGTGCAAGGGGGACTGGACTACTTCCGTGTTGTGGAAGGAACCAGGATA
ACTGCTTGTGTTTTTGTTTTTCTTTTCTCTGCTCTGTTCTTTCCGCTGCA
TATCTGATTCTGATCATTTCATCAGAAGCACTCACAGTTTGCTTCTGAAG
GTTTATCAGAAGAAGAATTTTTAGAAAAAGAAAACACAATTCAACCCCCC
CTTCTTGTGTTTTTCTCACCTTCA
>Mtr1.19
TGTTGGAACAAAATGTGTTTCACAATGAACCTTATTAAGTTTTGATGATA
ACAAGGTATTAAAAATTGTCAATTGGTTATTACTAATAATTGTTCAAGTG
TACAGGACCAAAGGCTACTCAAGTTATTTCAATAGGTCTTGGAAGAACAA
TGGAAAAAAAAAAAGAAATTCTGAGCATCTGAAGAAAACTGCTCCTGAAG
CTAAACTGCTCCTGAAGAGATGACGTCATCAGAAGCAGAAAGTCATCAGA
AGCAGAAAGTCATCAGAAGCAAAAGTTTTCATCAGAAGCAATATCTTCAC
CAGAAGCTACTTTTGATCCTTTAATCAAACTGAAGATTCAAAGTTGCTGA
TTCTCAATTCAGTCTTATCAAAGAAGAACAAAGAATTGAAAGGGAGGTAT
CAACGGATATATGGATAGCACTGAGCACTTGTCTCTCATTATTAGAGTTG
ACAAAGTACAAATGTACAACCACTACCTCCACTACTCTGTTTTCTGTCTA
CGCTACAAGACAAAACAACAGCCATGCCTGCAGAATTTGTACACTCAAGA
TGGGAATGAATTTGAAGTTTATTCTTCAAAGGACTACACCCAAATCAGGC
AAAGGATCACTGGTGGATAATCAAAGGATTTCAAACGACTCTTTAGACGT
GCTGATTATCTCAACGTCTCTTTCACACCTCTATATAAAGGAATGAAGAC
TTGAAGATTTAAGAGAGAGATACATAAGTTTAAAAGCGCCAAAACTCTGT
CAATTTGATTCTACAAAGCACACTGAATTTCTGCACTGATTTGATACATC
TTAGAAATTCAAAGTCTAGAGTCTTTTCTGTATTGTATTGTGAACACCAC
TGATTGTATATCAAGTGTTCAATTCAAACTCAATTCTCTGTATTTTTGTT
TGATTAGAAGTCTCTTGCCTGCGTGCTTGAGCATTAGAAGTCTCTTGCTT
AGTGCTTGAGCATTGGAAGACTCTTGCTTGTGTGCTTGAGCATTGTTTTG
TGAAGTCTCATACTTAGAAAGTATTGAGCAGTTGTAATCTTTGTGATTAT
AGTGAAATCTCCTTGGAAGTGCAAGGGGGACTGGACTACTTCCGTGTTGT
GGAAGGAACCAGGATAACTGCTTGTGTGTTTGTCTTTCTTTTCTCTGCTC
TGTTCTTTTCCGCTGCAATCTGACTCTGATCATTTCATCAGAAGCAATCA
AACTGCTTCTGAAGTTTTATCAGAAGAAGTATTAATTTAGAGAAAAAGAA
AACACAATTCAACCCCCCCTTCTTGTGTTTTTCACCTTCAATTGGTATCA
GAGCCTGCTCTGTTATCACAGCACTTAACCGTGTTACAGTTCAAGATCTA
TTAGAAAAACATGTCTGGAGATGAGGAATCAGTTACTCCAAAATACACAA
GTGTCAAGCATGACTATGATACTGCTGACAAGAAAACAGACTCTGGAAAA
GCTCCAAAGTTTAATGGAGATCCAGAAGAGTTTTCATGGTGGAAAACTAA
TATGTACAGCTTTATCATGGGATTGGATGAAGAGCTATGGGATATACTGG
AAGATGGAGTTGATGATCTGGATTTGGATGAAGAAGGAGCTGCTATAGAC
AGAAGAATACATACTCCTGCTCAGAAGAAGCTTTATAAGAAACACCACAA
GATAAGAGGAATCATTGTGGCTTCTATACCTCGCACCGAATACATGAAAA
TGAGTGACAAATCTACTGCGAAGGCTATGTTTGCTTCTCTATGTGCAAAC
TTTGAAGGCAGCAAGAAAGTAAAAGAGGCTAAAGCTTTGATGCTAGTTCA
TCAGTATGAACTTTTCAGAATGAAGGATGATGAGAGTATAGAAGAAATGT
ACTCAAGATTTCAAACTTTAGTTTCTGGATTGCAGATACTGAAGAAAAGC
TATGTTGCTTCTGATCATGTTAGTAAGATTTTGAGAAGCTTACCTTCAAG
ATGGAGACCCAAAGTAACTGCTATTGAGGAAGCTAAGGATCTAAATACTT
TAAGTGTTGAAGATCTTGTTAGCTCACTCAAAGTGCATGAAATGAGTTTA
AATGAGCATGAAACCTCTAAGAAGAGTAAATCCATTGCTTTACCATCTAA
AGGAAAGACCTCAAAGTCTTCCAAAGCCTACAAAGCCAGTGAATCTGAAG
AAGAATCACCTGATGGAGATTCTGATGAAGATCAATCTGTAAAGATGGCT
ATGCTGTCCAACAAGCTTGAGTATCTGGCAAGGAAGCAGAAGAAATTTTT
GAGCAAGAGAGGTAGCTACAAGAACTTCAAGAAAGAAGATCAGAAGGGAT
GCTTCAATTGTAAGAAGCCTGGTCATTTCATTGCTGATTGCCCTGATCTT
CAGAAGGAGAAGTTTAAAGGCAAATCCAAGAAATCAAGCTTCAACTCCAG
TAAATTCAGAAAGCAAATCAAAAAGAGCTTGATGGCGACCTGGGAAGATT
TGGATAGTGAATCTGGTTCTGATAAAGAAGAAGCTGATGATGATGCTAAG
GCAGCCGTTGGGTTAGTGGCAACAGTATCATCAGAAGCAGTATCAGAAGC
TGAATCAGATTCAGAAGATGAAAATGAGGTATATTCCAAAATCCCTAGAC
AAGAACTTGTTGATTCTCTAAAAGAACTTTTATCACTGTTTGAACACAGA
ACCAATGAGTTGACAGATTTAAAAGAAAAATATGTTGATTTGATGAAACA
ACAAAAGTCAACTCTATTGGAACTGAAAGCTTCTGAAGAAGAACTCAAAG
GGTTTAACCTCATATCAACAACATATGAAGATAGACTCAAGAGTCTTTGT
CAGAAGCTACAAGAAAAATGTGATAAAGGTTCAGGCAATAAACATGAGAT
TGCCTTGGATGATTTTATTATGGCTGGAATAGACAGAAGCAAAGTTGCTT
CTATGATCTACAGCACATACAAGAACAAAGGCAAAGGGATTGGATATTCT
GAGGAGAAATCCAAAGAATACAGTCTCAAGAGCTACTGTGATTGTATCAA
GGATGGATTGAAATCCACCTTTGTGCCTGAAGGTACAAATGCTATAACTG
CTGCTCAGTCAAAACCTGAAGCTTCAGGTTCACAGGCTAAGATCACATCA
AAGCCAGAGAATCTTAAGATCAAGGTAATGACAAAATCTGATCCTAAGAG
TCAAAAGATTAAAATTCTGAAAAGATCAGAACCTGTTCATCAGAATCTGA
TTAAACCAGAATCTAAAATTCCAAAACAAAAGGATCAGAAGAAAAAAGCA
GCTACTGCTTCTGAGAAAACAATACCAAAAGGTGTCAAACCTAAAGTATT
GAATGATCAGAAGCCACTCAGCATTCACCCTAAGGTACAAGGGAGGAAAA
GTAAAACCTCCAAAACTAACCCAAAAGGACCCATGAAGATATGGGTACCT
AAATCTGAATTGGCCAAAAATGCAGGTGTGCTTAAGGGCAAGAGAGAAAC
AAAGGTCATGGTACCTAGACAGCGGATGTTCAAGGCACATGACTGGAGAG
AAAGCTTTGTTCCTTACCCTTACAATGAAAGATGGAGGAGAAGTGAAGTT
TGGTGGCAACCAAACTGGAAAGATCATTGGTACAGGTACTATTGGTAATT
CCTCCATCTCAATTAATAATGTGTGGCTAGTAGATGGTCTGAAGCATAAC
CTATTGAGCATAAGTCAATTTTGTGACAATGGGTATGATGTAACGTTCAG
TAAGACCAACTGCACACTAGTCAACAAGGATGACAAATCCATTACATTCA
AGGGAAAGAGAGTTGAGAATGTCTATAAAATAAATTTCTCTGATCTGGCT
GATCAGAAGGTAGTTTGCCTTCTGTCAATGAATGATAAAAAATGGGTATG
GCATAAAAGGTTGGGACATGCTAATTGGAGATTAATTTCTAAAATTAGCA
AGTTACAACTGGTCAAAGGATTGCCTAACATTAATTATCATTCAGATGCA
CTTTGTGGTGCATGTCAGAAAGGGAAAATTGTGAAAAGTTCGTTCAAATC
TAAAGACATTGTATCAACCTCCAGACCCTTAGAATTACTCCATATTGATC
TTTTTGGTCCAGTTAACACTGCATCCTTATATGGAAGTAAATATGGATTA
GTCATTGTTGATGATTACAGCAGATGGACTTGGGTAAAATTCATTAAAAG
TAAAGACTATGCATGTGAAGTGTTTAGCAGCTTCTGCACTCAAATACAAT
CTGAAAAAGAATTGAAAATTTTGAAAGTCAGAAGTGATCATGGTGGAGAA
TTTGAAAATGAGCCATTTGAACTTTTTTGTGAAAAACATGGGATTCTCCA
TGAGTTTTCTTCTCCTAGAACTCCACAACAAAATGGGGTTGTAGAAAGAA
AGAACAGAACTTTACAAGAAATGGCCAGAACCATGATCCATGAAAACAAC
TTAGCTAAACATTTTTGGGCAGAAGCAGTCAATACTTCATGTTATATTCA
AAATAGGATCTATATCAGACCTATGTTGGAGAAAACAGCATATGAACTCT
TTAAAGGAAGAAGACCCAATATCTCTTACTTTCATCAGTTTGGATGTACC
TGTTACATCTTAAACACTAAAGACTATCTGAAGAAATTTGATGCCAAGGC
TCAAAGAGGAATCTTTTTAGGTTACTCTGAAAGGTCAAAGGCATACAGAG
TGTATAATTCAGAAACACAATGTGTTGAAGAATCTATGCATGTAAAATTT
GATGATAGAGAGCCTGGAAGTAAAACTTCAGAGCAAAGTGAAAGTAATGC
AGGTACAACTGATTCTGAAGATGCATCAGAATCTGATCAACCTTCTGATT
CTGAAAAGTATACAGAAGTTGAATCTAGTCCAGAAACTGAAATCACTCCA
GAAGCTGAGTCTAATTCAGAAGCAGAACCTAGCTCAAAAGTACAGAATGA
AATTGCTTCTGAGGACTTTCAAGATAACACTCAGCAGGTTATTCAACCTA
AATTCAAGCACAAATCTTCACATCCTGAGGAGCTAATCATTGGAAGCAAA
GATAGTCCTAGAAGAACAAGATCACATTTTAGACAAGAAGAGTCTTTAAT
AGGACTGCTTTCAATAATTGAGCCTAAAACTGTTGAAGAAGCTCTCTCAG
ATGATGGATGGATATTAGCTATGCAAGAAGAGCTAAATCAATTCCAAAGG
AATGATGTGTGGGATCTGGTACCCAAACCTTCTCAGAAGAACATTATTGG
AACAAAATGGGTATTCAGAAACAAGCTGAATGAACAAGGAGAAGTAACTA
GAAACAAAGCCAGACTTGTTGCTCAAGGCTACAGTCAACAAGAAGGCATT
GATTACACTGAAACATTTGCTCCAGTTGCAAGATTGGAAGCAATCAGGTT
ACTTCTATCCTACGCAATTAATCATGGCATAATATTATATCAAATGGATG
TCAAAAGTGCTTTTCTTAATGGTGTCATTGAAGAAGAAGTGTATGTTAAA
CAACCTCCTGGGTTTGAGGATCTTAAGCATCCTAACCATGTTTATAAACT
TAAGAAATCACTATATGGCTTGAAACAAGCTCCCAGAGCTTGGTATGATA
GACTAAGTAATTTCTTAATTAAAAATGATTTTGAAAGAGGACAAGTTGAC
ACAACACTCTTCAGAAGGACTCTTAAGAAAGATATTTTGATTGTGCAAAT
ATATGTTGATGATATAATATTTGGTTCTACTAATGCATCTCTTTGCAAAG
AATTTTCTAAGTTAATGCAGGATGAATTTGAAATGAGTATGATGGGAGAA
TTGAAATTCTTTCTGGGAATTCAAATCAACCAAAGTAAAGAAGGAGTATA
TGTTCATCAAACAAAATATACAAAGGAGCTTCTGAAGAAGTTCAAGCTAG
AAGATTGTAAAGTGATGAACACTCCAATGCATCCAACCTGCACCTTAAGC
AAAGAAGATACTGGAACAGTAGTAGACCAGAAGCTATACAGAGGTATGAT
TGGTTCTCTGTTATACCTCACTGCATCTAGACCTGATATTTTATTCAGTG
TATGCTTGTGTGCAAGATTTCAATCAGATCCTAGAGAATCTCATTTAACT
GCAGTTAAGAGAATCTTCAGGTATCTGAAAGGAACAACTAATCTTGGACT
CCTGTATAGGAAATCCCTAGATTATAAGTTGATTGGATTCTGTGATGCTG
ATTATGCTGGTGATAGGATTGAAAGAAAATCAACCAGTGGAAATTGTCAA
TTCCTGGGAGAGAATCTGATATCCTGGGCAAGCAAAAGACAAGCAACTAT
TGCTATGTCTACAGCAGAAACAGAGTACATTTCAGCTGCAAGTTGTTGCA
CACAACTACTTTGGATGAAACATCAGTTGGAAGACTATCAGATCAATGCT
AACAGTATTCCCATTTATTGTGATAATACTGCTGCTATTTGTTTGTCAAA
GAATCCAATTCTACATTCAAGAGCCAAGCATATTGAAATCAAACACCATT
TTATCAGAGACTATGTTCAAAAAGGAATTTTAGATATACAATTCATTGAT
ACTGAACATCAATGGGCTGATATATTTACAAAACCTTTGTCTGTTGAAAG
ATTTGATTTTATTAAGAAAAATTTGAACATGCATTTTGTGTCTGATTGAA
AAATTGCTTGCCTCTGAATAAGAAGTTTGGTTCTGAAGTTTATTCAGGAG
CATTTTGGTTCATCAGAAGCTCTTAACTGAGGTTCTGAGGAAAATGTGCT
TCTGAAGATGACGTCAGCACTAAAACTTCAGAAGTGTTATTCTTTGCTTC
TGAATAGCTTGGTTAGTGGGAACGTTGGTAGTTACTTTATGTAAACAGCT
GTCCCATTACCCAAAAAGTAGTTTTCTGAAGAGTCTCTGACGTGGTCTAT
TTGTATTGGAGTATAACAAAAAGGGCAATGATGTTTTATTCGCTTTTTAA
CATACTTACACGCGCCCCCAATTTGTCATTAATGCTGTGTTTGTTTGTCC
CTTCTGAATTACAAACGTTTTAATAAAAACACTAAGTCATTTCACACACT
TCTCACTTCACAACAAACACTTTCTAATTTCTTCTCAACCCTCTGCGAAA
GTAAGCGCATCCACTCATCCTCTCAAAACACCTTAGAACCCTAATTTTAC
TTCAAATCAATGGCATCTTCAAGTTCTGCCGGTGGTTCTTCATCGAATAT
GGATATAGATACTCCTGCTTATGAAATCAAAGGAAGAACTATGTCGATTG
AGGAATGGGATCTAATCATTCAAGCGGAAAATCCAGTGGATTTCACTTCT
CTAACTCATCATGGATGCGACTTGGTAAGATTCTACAAGAAGCAGAAGCT
AATGAGTTACTTCAGTCTTCTCAACGGTCCTACTTATGAAGTGCTTGTCA
GACAATTCTGGGTAAGAGCTTCAGTGTTTGACAAAGTTGCTGCTAAACAG
GAAGAAGCTCAGATGATTCTGGTTGATCCTACTTTGGAGGGAAAAACCAG
AGAAGAAATGGGTCTACTCGCCTTCACTGGGACTGAGATTAGATCAAACG
TCATGGGGATTCCTGTAACAATCAATGAGCATGTGATTGCTCAAGCCATG
AGAAGGGATGCTTCTGGGACATACGATGGAGAAGAGATTCCTAACCCCAG
AACAAGCCCATGGAAGGAGATAGTAAACAACACTATCTACGGATCAAAGG
ATGCTAAGCCTTACAGCACCTTAAGCATGGAAAAGAAAATGCTGCTGAAG
ATCCAAAATGAAAACATTTTTCCCAAAGGTGGAGGAAATGATCAACCTTC
ACTTGGTCACAAAGTCTTTCTGCATCACACCATCTCTCAGGAAACTACAA
TGAACGTTCCCAAGTATATGTTTAAATACATGATCAAGGAACTCAAGAAG
AGCCAGATGGAGAACAGGAAGTTTGTTCCCTATGGAAGGCTGCTCTCCAT
AATCTTTCAAAAAGGAAGAGGTCTAATTCAACAAGAAATCTGAAGACAGC
TGAAGGAAGAAGGGAAGAAATGTTGAAAGAACTGGAAGAGAACTGGGATG
AAGACTCTAGCCCCAAGAAGGCAAAAAGGACTGCAACTTCTGAGCCCATA
GTCATGCCCAGTTTTGAAATGACTGAAGAAATGAGGCAGTACGCTAGAGA
GGTTTCTGCATCCAAGATAGCAGAAAAGAAAAGGTTGAAGGAAGTGTTTG
AGAAAGAAAGGGATGAGCGTCTCAAGGCTGCAGGGTATGTGCCTACTCCT
GACATTGCTGCTTTAGCGTCTGAGTTAGAAACAGTTCAGTATGGAGCAAC
TCTGCTTTCTCAAGCCTTGAAGAATAAGCAAGCTTCAGGAGCAACTTCAT
CAGATCCAGTTTCAACAGCTCCAGAAGCAATTCATCCAGAAGCTCAGTCC
TCAGGTAATCCATCTAAAGCTCCAACTAATACTCAGTCTCTATCTCTACC
CTCTTCACCCTCTTCATCATCCACAGAATCAGATGACCAACCCCTTAGCC
AACATATAGACAAGCTTCTAAAAACCAAACCTACCAAACTAACAGAATTT
GGAACACTTGACTATGAGAGTACTCAAATAGAATTTTCAAAAAATAGGAT
AAAACTTTGTGAGAAATTCAATTTGCCTACTACTCATCCACTATATCCAG
ATACTCCAGAACCTGTTAGTATACAACAACCTGAACCTACCCAAACAAAC
TCACCAAATAACCAATCTCCACAAAAAGCCTCTGAAGTAGCTTCAGATGC
AACTACTTCAGAAACCCCCCAACACCAAGAATCCTCAACCCTTCACAACT
TAGAAAAACATCTAGGTGGTGAAATGCAACCAACACCCACTAAGGCCTCG
AAGACAGTTTCTGAAAAGACTGTCTTGGAAACCCAAACAGAAACCCAAAC
CATCCCTGAGCAAACTGTTCAGGAGCAAACTGCTTCTGAACAAGTTGCTC
CTGACCAAACAACTTCTGACCAAACAACAGAACAACAACAACAACCAGAC
TCACCCACTATAATAGACTTAACCTCTGACCAACCTTCCACATCACATAC
AACTCAAACTGAATCTTCACCCATCCCTGACCATATCCTGGAGTCTGAGT
ATATAGAGGAACAGCTGATTAGACTTAGTGATGAGATTCAGGCACTGATT
CTTCGCAGAACAGTTCCTGCACCTCCTATTCACTATTATGATCAGTGGAT
GGATCTACAGAAGAGCTTTGATGAGCTGCTGGATCAGCTTAGAACTAAAT
GTGTGTCATCTCACTCTGCTATGCTGAAAAAGCTTTTGGATGATATGCAT
GAAGCAGCTAAGGAGAAAGAGCTGAATTTTGTGCCTCTGCTGGACATCAC
TCCTTTCTATCCAGAAGAAGAGTACATCACTAGGGCTGCTAGAATTCAGG
CTGGATTTAAACGAAGAATGAGGGAAAAGGATGAGCTACTTCAGAAGAAG
GATGATCAGATCAAGTATCTCTTAGAACAGTTGTATAAGCAAGCCCAACC
TTAGTTGCACACCCAACTCTAGCTTGTTTTTTACTTTTGTTCTTCGTAGC
TGTGTCCTTGTATCTTAATCTTCTTTATATATATTATCATTGTTTCTGGA
TCTTGTGCTTTTTCACCTTCAATATGTTTTACAAGCTTTAACTCTGATGA
TATTTACTGTTTAATGCTGCTTGCTCTGATACTCTTTCTTTTGTTTCTAT
TCTTTTTGTTGATGACAAAAGGGGGAGTAAATGTATAGTATTTGTTAAGG
CACTGAGCCCTACTATAACCACTTCTAAATTTCTTTTAAATACTTCTGAT
TTGATTTTATAAGTATTTTATTGAAATTTAATTAATAAGAATAGAACTTA
GGGGGAGCTTACAAACCTCACCATAAAGAACTATTAGACTCAGGGGGAGC
TTACAAACCTCTGTCCCAGTAGTCAACTTATTAATTAGATCAACAACAAT
TGAACATTTTAAATACTATTGTTTGTCATCATCAAAAAGGGGGAGATTGT
TGGAACAAAATGTGTTTCACAATGAACCTTATTAAGTTTTGATGATAACA
AGGTATTAAAAATTGTCAATTGGTTATTACTAATAATTGTTCAAGTGTAC
AGGACCAAAGGCTACTCAAGTTATTTCAATAGGTCTTGGAAGAACAATGG
AAAAAAAAAAAGAAATTCTGAGCATCTGAAGAAAACTGCTCCTGAAGCTA
AACTGCTCCTGAAGAGATGACGTCATCAGAAGCAGAAAGTCATCAGAAGC
AGAAAGTCATCAGAAGCAAAAGTTTTCATCAGAAGCAATATCTTCACCAG
AAGCTACTTTTGATCCTTTAATCAAACTGAAGATTCAAAGTTGCTGATTC
TCAATTCAGTCTTATCAAAGAAGAACAAAGAATTGAAAGGGAGGTATCAA
CGGATATATGGATAGCACTGAGCACTTGTCTCTCATTATTAGAGTTGACA
AAGTACAAATGTACAACCACTACCTCCACTACTCTGTTTTCTGTCTACGC
TACAAGACAAAACAACAGCCATGCCTGCAGAATTTGTACACTCAAGATGG
GAATGAATTTGAAGTTTATTCTTCAAAGGACTACACCCAAATCAGGCAAA
GGATCACTGGTGGATAATCAAAGGATTTCAAACGACTCTTTAGACGTGCT
GATTATCTCAACGTCTCTTTCACACCTCTATATAAAGGAATGAAGACTTG
AAGATTTAAGAGAGAGATACATAAGTTTAAAAGCGCCAAAACTCTGTCAA
TTTGATTCTACAAAGCACACTGAATTTCTGCACTGATTTGATACATCTTA
GAAATTCAAAGTCTAGAGTCTTTTCTGTATTGTATTGTGAACACCACTGA
TTGTATATCAAGTGTTCAATTCAAACTCAATTCTCTGTATTTTTGTTTGA
TTAGAAGTCTCTTGCCTGCGTGCTTGAGCATTAGAAGTCTCTTGCTTAGT
GCTTGAGCATTGGAAGACTCTTGCTTGTGTGCTTGAGCATTGTTTTGTGA
AGTCTCATACTTAGAAAGTATTGAGCAGTTGTAATCTTTGTGATTATAGT
GAAATCTCCTTGGAAGTGCAAGGGGGACTGGACTACTTCCGTGTTGTGGA
AGGAACCAGGATAACTGCTTGTGTGTTTGTCTTTCTTTTCTCTGCTCTGT
TCTTTTCCGCTGCAATCTGACTCTGATCATTTCATCAGAAGCAATCAAAC
TGCTTCTGAAGTTTTATCAGAAGAAGTATTAATTTAGAGAAAAAGAAAAC
ACAATTCAACCCACCCTTCTTGTGTTTTTCACCTTCA
>Mtr1.20
TGTTGGAACAAAATGTGTTTCACAATAAACCTTAATAAGTTTTGATGATA
ACAAGGTATTAAAAATTGTCAATTGGTTATTGCTAATGATTGTTCAAGTG
TACAGGACCATATGCAAAGTCACTCAATTTCAATAGGTCTTGGAAGAACA
ATGGAGAGCAAAAGAATCCTAAGCATCTGAAGAAAACTGCGTCTGAAGCC
AAGAAATGCTTTTGAAGTGACAAAGTGCCTTTGAAGAAATGACGTCATCA
GAAGCAGAAGATCATCAGAAGCAGAAGACCATCATAAGCACAATTTCATC
AGAAGCTATATCATCACCATAAGCTTCAAGTGAACAGTTAATTTAAACTG
AAGATTCAAAGAAGCTGTTTTTCGTTTCAACCTCGTCTAAGAGAACGAAG
AATTGAAAGGGAGGTATCAACGGTCATTTTAAAAGCACTGAGTATTTGTC
CTTCATTATCAGAGTTGACAAAGTACAAGTGTACAACCACTACCTCCACT
ACTCTGTTTTTGTCTACGCTACAAGACAAGACAACAGCCATGCCTGCAGA
AATGTTCCTTCAAGATGGGAATGAATTTGAAGTCGATTCTTCAAAGGACT
ACACCCAAATCAGGCAAAAGATTACTGGTGGATGATCAAAGGAACTCAAC
GACTCTTTAGACGTGCTAAAAATATCAACGTCTCTTTCACACCTCTATAT
AAAGGAGTGAGGACTTGAAGATTGGCAAGAGACATCAATACAAGTTAAAA
GCGCCAAAACTCTGCCAAATTTGATTCTACAAAGCACCTTGAATTTCTGC
ACTGATTTGATACATCTTAGAAATTCACAAGTCTAGAGTCTTTATTGCAT
TGTATTGAGAAAACCACTGATTGTATATCAAGTGTTCATCATCAAACATT
TTCTCTGTATTTTTGTTTGAATAGAAGCCTCTTGCCTGCGTGCTTGAGCA
TTAGTAGACTCTTGCTTTAGTGCTTGAGCATTGGAAAACTCTTGCCTGCG
TGCTTGAGCATTTTGAGAAGTCTCATACTTAGAGAGTATTGAGCATTTGT
AATCTTTGTGATTATTAGTGAAATCTCCTTGGAAGTGCAAGGGGGACTGG
ACTACTTCCGATTTGTGGAAGGAACCAAAATAATTGCTTGTGTCTTTCTT
TCTTTTCTCTGCTCTGTTTTATTCCGCTGCATATCTGATTCTGAACATTA
CATCAGAAGCACTCCTAACCTGCTTCTGAAGTATTATCAGAAGAAGAATT
TTTAGAGAAAAAGAAAACACAATTCAACCCCCCCTTCTTGTGTTTTTCTC
ACCTTCAATTGGTATAAGAGCTTGTTCTGTTATCAAAGCACTTAACCGTG
TGACAGATCAAGATCCAAGAAAAACATGTCTGCTGAAGAGGAATCCACTC
CAAAATACAATAGTGTCAAACATGAGAATGATACTGCTGACAAGAAATCA
GATTCTGGAAAAGCTCCAAAGTTCAGTGGAGATCCAGAAGAGTTTTCATG
GTGGAAAACCAACATGTACAGCTACATCATGGGATTGGATGAGGAGCTAT
GGGATATTCTTGAAGATGGAGTTGATGATTTGGATTTGGATGAAGAATGA
GCTGTTATTGACAGAAGGATACACACTCCTGCTCAGAAGAAACTCTACAA
AAAGCATCACAAGATCAGAGGGATCATTGTTGCTTCTATACCTCGCACTG
AATATATGAAGATGAGTGATAAATCCACTGCTAAGGCAATGTTTGCATCA
CTCTGTGCTAACTACGAAGGTAGCAAGAAGGTTAAAGAAGCAAAGGCATT
AATGCTAGTTCATCAGTATGAGCTGTTCAAAATGAAGGATGATGAGAGTA
TAGAGCAGATGTACTCAAGATTTCAAACTTTAGTATCTGGACTGCAAATA
CTGAAGAAGAGCTATGTTGCTTCTGATCATGTTAGCAAGATTCTGAGAAG
CTTGCCTTCTAGATGGAGACCCAAAGTAACTGCCATTGAGGAAGCTAAGG
ATCTAAACACTTTAAGTGTTGAAGATCTTGTCAGTTCCCTCAAGGTACAT
GAAATGAGTCTTAATGAGCATGAATCCTCTAAGAAGAATAAATCTATTGC
TCTACCATCTAAAGGAAAGTCTTCTAAGTCTTTCAAAGCTTACAAGGCCA
GTGAATCTGAAGAAGAATCACCAGATGGAGATTCTGATGAAGATCAATCT
GTGAAGATGGCTATGCTGTCTAACAAGCTTGAATATCTAGCAAGGAAGCA
GAAGAAGTTTTTGAGCAAGAGAGGTGGTTACAAGAACTCCAAGAAAGAAG
ATAAAAAGGGATGCTTCAACTGTAAGAAGCCTGGACATTTCATTGCTGAT
TGCCCTGATCTTCAGAAGGAGAAGTCAAAGAGCAGACCTAAGAAACCAAG
TTTCAGCTCTAGCAAATTCAGAAAGCAAATCAAAAAGAGTTTGATGGCGA
CCTGGGAAGATCTGGATAGTGAATCTGGTTCTGATAAAGAAGAAGCAGAT
GATGATACATAAGCAGCCATGGGGTTAGTGGCAACAGTATCATCAGAAGC
AGTATCAGAAGCTGAATCAGATTCAGAAGATGAAAATGAGGTCTATTCCA
AAATTCCCAGACAAGAACTTGTTGATTCTCTTAAAGAACTTTTATCACTA
TTTGAACACAGAACCAATGAGTTGTCTGATTTAAAAGAAAAATATGTTGA
TTTAATGAAACAACAAGAAACAACTCTATTGGAACTGAAAGCTTCTGAAG
AAGAACTCAAAGGGTTTAACTTCATATCAAACACATATGAAGACAGACTC
AAGATTCTTTGTCATAAGCTACAAGAAAAATGTGATAAAGGTTCTGGCAA
TAAACATGAAATTGCCTTGGATTATTTTATAATGGCTGGCATAGACAGAA
GCAAAGTAGCTTCTATGATCTACAACATATACAAAAACAATGGCAAAGGG
ATTGGATATTCTGAGGAGAAATCCAAAGAGTACAGTCTAAAGAGCTATTG
TGATTGTATTAAGGATGGATTGAAATCCACCTTTGTGCCTGAGGGTACTG
ATGTTGTAACTACTGTTCAGTCAGAACCTGAAGCTTCTGGTTCTAAGGCT
AAGATTACATCAAAGCCAGAAAACCTTAAGTCTAAGGTTATGACAAAATC
TGATCCTAAGACTACAAAGATCAAAATTCTGAAAAGATCAGAACCTGTTC
CTTAGAGTCTGATTAAACCAGAATCTAGAATTCTAAAGTCAAAGAATCAG
AAGAACAAAACAGTTACTGCTTTTGAGAAAACAATACCAGAAGGTGTTAA
ACCTAAAGTATTGAATGATCAGAAGCTACTTAGCACTCAACCCAAGATAC
AAGGGAGCAAAATTAAAACCTCCAGAACTAACCCAAAAGGACCCATGAAG
ATATGGGTACCTAAATCTGAATTGATAAAAAATGTAGGTATGCCTAAGGG
CAAGAGAGAAACAAAGGTCCTGGTACCTAGACAGCGGGTGTTCAAGACAT
ATGACAGGAGAGAAAGCTTTGTTCCTTACCCTTACCATGAAAGATGGAGG
AGAAGTGAAGTTTGGTGGCAACCAAACTGGAAAAATCATTGGTACAAGTA
CTATTGGTAATTCCTCCATTTCAATAAATAATGTTTGGCTTGTAGATGGT
CTGAAGCATAACTTATTGAGCATCAGTCAATTTTGTGACAATGGGTATGA
TGTTATGTTTAGTAAGACCAACTGCACACTAGTCAACAAGGATGACAAAT
CCATTACCTTTAAGGGAAAGAGAGTTGAGAATGTCTATAAGATTAATTTC
TCTGATCTGGCTGATTAGAAAGTAGTTTGCCTTCTGTCAATGAATGATAA
AAAGTGGGTATGGCATAGAAGGTTGGGACATGCTAATTGGAGATTAATTT
CTAAAATCAGCAAGTTACAACTTGTCAAAGGGTTGCCTAACATTGATTAT
CATTCAGATGCACTATGTGGTGCATGTCAGAAAGGAAAAATTGTTAAAAG
TAAAGATTATGCATGTGAAGTGTTTAGCAGCTTCTGCATTCAAATACAAT
CTGAAAAAGAAATGAAAATTTTGAAAGTCAGAAGTGATCATGGTGGAGAA
TTTGAAAACGAGCCATTTGAATCTTTTTGTGAAAAACATGGGATTCTCCA
TGAATTCTCTTCTCCTAGAACTCCATAAAAAAATGGGGTTGTAGAGAGAA
AGAACAGAACTTTACAAGAAATGGCCAGAACCATGATCCATGAAAATAAT
TTAGATAAACATTTATGGGCAGAAGTAGTTAATACTTCATGTTATATTCA
AAATAGGATCTATATCAGACCTATGTTGGAGAAAACAGCATATGAACTCT
TCAAAGGAAGAAGACCCAATATCTCTTACTTTCATCAGTTTGGATGTACT
TGTTACATTCTAAACACTAAACACTATCTAAAGAAATTTGATGCCAAGGC
TCAAAGAGGAATCTTTTTAGGTTACTCTGAAAGGTCAAATGCATACAGAG
TGTATAATTCAGAAACACATTGTGTTGAAGAATCTATGCATGTTAAATTT
GATGATAGAGAGCCTGGAAGTAAAACTCCAGAGCAAGTTGAAAGTAATGC
AGGTACAAATGATTCAGAAGATGCATCAGAATCTGAACAAACTTCTGATA
CTGAAAAGAATTCAGAAGCAGAATCAAGTCCAGAAGCTGAACCTAATCCA
GAAGTTGAGTCAAGTTCAGAAGCTGAACCTAATCCAGAAGCACAGAATGA
AAATGCTTCTGAGGATATTCAAGATAACACTCAACACGTGATTCAATCGA
AATTCAAGCATAAATCTTCACATCCTGAGGAGCTAATCATTGGAAGCAAA
GACAGTCCTAGAAGAACAAGATCTCATTTCAGACAAGAAGAATCTTTGAT
AGGATTGATGTCCATAATTGAGCCAAAAACTGCTGAAGAAGCTTTATCAG
ATGATGGATGGATATTAGCTATGCAAGAAGAGCTAAATCAGTTCCAAAGG
AATGATGTGTGGGATCTGGTACCCAAACCTAACCAGAAGAACATTATTTG
AACAAAATGGGTATTCAAAAACAAGCTGAATGAACAAGGAGAGGTAACCA
GAAACAAAGCTAGACTTGTTGCACAAGGTTACAGTCAACAAGAAGGCATT
GATTACACTGAAACATTTGCTCCAGTTGCAAGATTGGAAGCAATCAGGTT
ACTTCTATCCTATGCAGTTAATCATGGCATAATATTATATCAAATGGATG
TCAAGAGTGCTTTTCTTAATGGTGTCATTGAAGAAGAAGTGTATGTCAAA
CAACCTCCTGGATTTGAGGATTTTAAGCATCCTGATCATGTTTACAAACT
TAAAAAATCACTATATGGCTTGAAACAATCTCCCAGAGCTTGGTATGATA
GACTAAGTAATTTCTTAATTAAAAATGATTTTAAAAGAGGTCAAGTTGAC
ATAACACTCTTCAGAAGGACTCTTAAGAAAGACATTCTGATTGTGCAAAT
ATATGTTGATGATATAATATTTGGTTCTACTAATGCATCTCTTTGCAAGA
AATTTTCTAAGTTAATGCAGGATGAATTTGAAATGAGCATGATGGGAGAA
TTAAAATTCTTTCTTGGAATTCAAATTAATCAAAGCAAAGAAGGAGTATA
TGTTCATCAAACAAAATATACAAAAGAGCTTCTGAAGAAGTTCAAGCTAG
AAGATTGTAAAGTGATGAACACTTCAATGCATCCAACCTGCACCTTAAGC
AAAGAAGATACTGGAACAGTAGTAGACTAGAAGCTATACAGAGGTATGAT
TGATTCTCTGTTATACCTCACTGCATCTAGACCAGATATTTTATTCGGTG
TATGCTTGTGTGCAAGATTTCAATCAGATCCTAGAGAATCTCATTTAACT
GCTGTTAAGAGAATCTTCAGGTATCTGAAGGGAACAACTAATCTTGGACT
CCTGTATAGGAAATCCCTAGATTATCTGTTGGTTGGATTCTGTGATGCTG
ATTATGCTGGTGACATGATTGAAAGAAAATCAACCAAAGGAAATTGTCAA
TTCCTAGGAGAGAATCTGATATCCTGGGCAAGCAAAAGACAAGCAACAAT
TGCTATGTCTACAGCAGAAGCAGAATACATTTCAGCTGCAAGTTGTTGTA
CACAACTACTTTGGATGAAACATCAGTTGGAAGATTATCAAATTAATGCT
AACAGTATTCCCATCTTTTGTGATAATACTGCTGCTATTTGTTTGTCAAA
GAATCCAATTCTACATTCAAGAGCCAAGCATATTGAGATCAAACACCATT
TTATCAGAGACTATGTTCAAAAAGGAATTTTAGATATACAATTCATTGAT
ACTGAGCATCAATGGGCTGATATATTTACAAAGCCTTTAACTGTTGAAAG
ATTTGATTTTATCAAGAAAAATTTGAACATGCACTTTGTGTCTGACTAAG
ATTTGCTTGCCTCTGAATAAGAAGTTTGGTTCTGAAGTTTATTCAGAATC
TTTGGTCCATCAGAAGCTCTTAACTGAGGTTCTGAGGAAAATGTGCTTCT
GAAGATGACGTCAGCACTAAAACTTCAGAAGCTGTATTCTTTACTTCTGA
ATAGCAAGGCTAGTGGGATCGTTGCAGTTACGTTTTAGTAACACCTGTCC
CATTAACCAAGGTTATTAGTCTGAAAAGTTTCTGACGTGGTCTATTTGTA
TTGGAGTATAACAAAAAGGGCAATGATGAATTATATGCTTTTAAACGTAC
TAACACGCGCCCCCAATTTGTCATTAATGCTTTGTGTGTTTGTCCCTTTT
GAATTGCAAACGTTTTTACTAAAAACACTTAGACAAACACACACTACTCA
CTTCACAACTCACACTTTAATTTCTTCTCCAACCTTCTCTGCGAAGTAAT
CAAAAACCCTAGAAACCCCTTTTCCTTCTCAATCAATCAAATGGCTTCAT
CTAGTTCTGCTCCTGGATCATCATCTAACAAGCAACAACAAGAAGCTCCT
GCCTACGAGATTAAAGGAAGAACCATGTCCTTGGAGGAATGGGACTTGAG
AATCCAGACTGAATGTCCGGTGGATTTTAACTCATTAGCTGCTCACAACT
GCGACATTGGCAAATTCTACGACGCTCAAGGCTTAGGAAGCTACTTCAAC
TTTTTAAATGGTACAACTTATCAAACGTTGGTGCATCATTTCTGGGTCAG
GGCCAGCATATATGACAGAGAAGTTGCAAAGGTTGAAGAAGATGAAAAAG
TTCTTCTCAATCTAGAATTGGAAGGTAAATGAAGAAAGGAAATGATATTG
GAACCGTTCTCTCAGACAGAAATTAGGTCAAGCATCATGGGGATTCCAGT
TCGTATTTCAGAGGATGTCATTGCTTTCGTTCTCAGAAGGCCAGTTACAG
GAGAATACAAAGCTGGTATTACGAAAGTCAAGGAGAGCCCTTGGAATGGA
GTTGTAAATCAGACCCTCTACAACAACCCAATCAAGGGAACGTATTCTGA
TATGAATGCTCAAACCAAAGTGATGCTGAAGATTCAGAATGAGAATCTGC
TATCAAAAGGTGGTGGTAGTGATCAGCCCTCTTTGGAGCACAAGATTCTG
CTTCACTTTTTCATAACCGGTGTGAAGGCAAATGTGCCCAGATACATTTT
CAGGCACATGGTACAACAACTCAGAGAGAGCAAGCTGAAGAATAGGTGCT
GGGTGCCCTATGGGAGGCTTCTCTCTGAAATCTTCCATCAATGAGGTATT
CTCAAACTTCTGAACGAAGTAGACTTCTTCACTGATGAACAGCTTGGAAC
TGTTAGAGGAAAAATCATCAATGCAGAAACTCTGAGGTCCATGCATCTGA
TCAAAGCAAAGGATCTTAAGAAGCTAAGCATAGATATGACAGAATCTGAT
GCTAAATTAGCCGTGATTCCTAACTTTCCTCCTATCTGCAAACAAGACCC
TCTGGATGTTCATATGCACTACTTCAGATAGCACTTTGAAAGAACAAATG
TCAAAATCAGTTTGAAGGAAGTGCCTGAACAAATGTATGGAGGAGCTCTT
CCTGTTGCCAAGAGCAGGAAGACAAAGAGCAAAGCTTTAACCAAGGAAGA
TGATCTGGTAGAAGAAGCTACAAGAAAACCCTCCAAGAGATCAAGAAAGG
CTGAGAAAGAGACTGTTGCAGCACCTAAGCCTAAGAAAGGTAAAACTGTC
AAAACTGAAAGTTCTACTGTTTCTGCTTCTGAGGAAGTCATTCAAAAGAA
AAGAAACAGAGAGCCAGAGGTTCAAGATGCTGCTAGGGAAGCTGCTCTTC
GTGAAGATGCCACCAAAAGGGAAGCTGCTCTTCAAGCTATCAGAAGCAAA
AGAGCAAAGGGAGAGAGAAGCATTCAGGAGCGTATCAGGGAAGCTGCTGA
ACAGCTAAGAAAAGAAGAAGCTGATCCTAGTTTGAAGAAGGCTCAGAAGC
CTGTATCCTTGGAATCACCTTGCTTCAGACTCACCCCTGAGCAAGAAGAA
AGGACCAGAGAAATTGCTGCAAATGGGTTAGCTAAAAGAAGGCAAATGAC
TGAAATCTACAAGAGGAACAGAGATGAACAGCTCAAAGCAGCAGGGTATG
AGCTGGATGCTGAGAAAGCTGCGGTAATTGCTTCTTTGGCTGCTGAGATT
GAAGAAGAAACTGTTAGGGAAGGAGCTGCTTTGTTAAAGCAGGCTCTGAA
AGCTAAGCATGTCTCAGGAGCAACATCTTCAGAACCAGCATCAGAAGCTC
CTAAATCAGAAGCTACTAGGCCAGAAGCTCATCCTTCAGGTATTCCTTCT
GTTCCGAAAGCTTCAGTCAATATTCAGACTCCTATCCTTCCTTCTTCACC
CTCATCATCATCATCATCATCATCCACTAACTCAGATGACATTCCTTTGA
GTCAGCACATCAAACAATGCCTACCAAACTTCAAACCTTCAACTTCAACC
TTTCAAGATGACTATGAGCAGATGCAAATCCATTTCTCTGAACAGAGGAT
AAAAATCTGTGAAAACTTGAATTTGTCTGCTGATCATTTCTTTCAACCAC
CCTTAGTCGAACCTTTAAATATCCAACATCCTGAAACAACCCCAACACCA
CAAAAAGCCTCTGAAGTTGCTCTAGAAGCAGCTACTTCAGAAGACCCCCA
ACAACATGAAACCTCAACCCTTCACAACTTTGAAAAGCATTTAGGAGGTG
AAATGCAACCAACCTCCACAAAGGCCTCTAAAACAGTCCCTGAAAAGACT
GTCTTAGAAAACCAACCAGAAACATCAACCGTCCCTGAGCAAAGTGTTCC
TGAACATACTGTTCCTGAAAAAGTTGTCTCTGACCTACCCCAACCCAACA
CAGAACAACAAACAGAAAATCTTAACCATTCACCAACTCAAAATCAAACT
ATCCCTGAGCAACAAACTACCTCTGACTAGCCTTCTTCATCTCATACAAC
CTCTATTCCAGAACCTTCAACCATTCCAGAACCAATACCCATCCCAAATA
CCATCCTTGAGTCTGAATATATTGATGAAGAGCTTCAAAGGATGTGTGAT
GAAATTCAAGGACTTATTCTTCTCAGAAAAGTTGCTTCACCTTCAATTAA
CTACATAGATCAATGGATGAATCTGAAAGCTGGTTTGAAGAGAGATTTCG
CTGAGTTGCTGGAACTACTTAGTGAAAAATGCATCACAACTCATGATGAA
TTGCTGAAGAAGAAATTGGAAGAACTTCACTCTGCTGAGGAAGAGAAAGA
GCAAGACTCTGTGCTTCTACTAGCTAATGCTCCTTTCTTTCCAGAAAGTG
ATTATATCTCAAGAGGAGACAGAATTCGTCAAGGGCTGAAAAGGAGGCTT
TTAGCTAAGAATGAAGAAGCTCAGAAGGCTAAGCAGAAATCTGATACTTT
GGAAGAAGTAGTGAACAAGCAAGCAGAAGAACTCAAGAATCAGTCTGAGC
AGATCAAATACTTGATGGAACAAGTATCTAAACTAGCCAAACCATAGTTG
CACACCAATTTTTTACTTGTTTAGATTTTGTTCTAGTATTAACTTGTTCT
AATTGTGTATTTTAACTTGCTTATCATGTACATTTCATTGCTTCTGAAAC
AATTGTTGTTAATCATTTATTCTAATTACCATTTTTGCTCTGATTATGCT
CTGATACGTATGTTCATTACAGTTTTTCTTATTTATTGCACAAACTCTTT
CTTTTGTTTTATTTACTTTTTGTTGATGACAAAAGGGGGAGTAGTTGTAT
AGTATTTTAAGGCCATGAGCCCCATTAAATTAACTTGATTAAGTTAACTT
TTTTCTCTGAACCATTTTTCTAAGCTTGGTATTTTTTTAATACTTCTGAA
ATTTCATTATCTTGTGCGCATTATATTGAAATTTAATTAACGAGTATAGA
ACTTAGGGGGAGCTTACAAACCTCACCTTAAAGATCTACTAGACTCAGGG
GGAGCTTACAAACCTCTTACCTAGGAGTCAACTTGTTAATTAGATCAACA
ACAATTGAACATTTTAAATATTATTGTTTGTCATCATCAAAAAGGGGGAG
ATTGTTGGACCAAAATGTGTTTCACAATAAACCTTAATAAGTTTTGATGA
TAACAAGGTATTAAAAATTGTCAATTGGTTATTGCTAATGATTGTTCAAG
TGTACAGGACCATATGCAAAGTCACTCAATTTCAATAGGTCTTGGAAGAA
CAATGGAGAGCAAAAGAATCCTAAGCATCTGAAGAAAACTGCGTCTAAAA
CCAAGAAGTGCTTCTGAAGTGACAAAGTGCCTCTGAAGAAATGACGTCAT
CAAAAGCAGAAGATCATCAGAAGCAGAAGACCATCAGAAGCACAATTTCA
TCAGAAGCTATATCATCACCAGAAGCTTCAAGTGAACAGTTAATTTAAAC
TGAAGATTCAAAGAAGCTGTTTTTCGTTTCAATCTCGTCTAAGAGAACGA
AGAATTGAAAGGGAGATATCAACGGGCATTTTAAAAGCACTGAGTATTTG
TCCTTCATTATCAGAGTTGACAAAGTACAAGTGTACAACCACTACCTCCA
CTACTCTGTTTTTGTCTACGCTACAAGACAAGACAACAGCCATGCCTGCA
GAAATGTTCCTTCAAGATGGGAATGAATTTGAAGTCGATTCTTCAAAGGA
CTACACCCAAATCAGGCAAAAGATTACTGGTGGATGATCAAAGGAACTCA
ACGAATCTTTAGACGTGCTAAAAATCTCAACGTCTCTTTCACACCTCTAT
ATAAAGGAGTGAGGACTTGAAGATTGGCAAGAGACATCAATACAAGTTAA
AAGCGCCAAAACTCTGCCAAATTTGATTCTACAAAGCACCTTGAATTTCT
GCACTGATTTGATACATCTTAGAAATTCACAAGTCTAGAGTCTTTATTGC
ATTGTATTGAGAACACCACTGATTGTATATCAAGTGTTCATCATCAAACA
TTTTCTCTGTATTTTTGTTTGAATAGAAGCCTCTTGCCTGCGTGCTTGAG
CATTAGTAGACTCTTGCTTTAGAGCTTGAGCATTGGAAGACTCTTGCCTG
CATGCTTGAGCATTTTGAGAAGTCTCATACTCAGAGAGTATTGAGCATTT
GTAATCTTTGTGATTATTAGTGAAATCTCCTTGGAAGTGCAAGGGGGACT
GGACTACTTCCGATTTGTGGAAGGAACCAGGATAATTGCTTGTGTCTTTC
TTTCTTTTCTCTACTATGTATTATTCCGCTGCATATCTGATTCTGAACAT
TACATCAGAAGCACTCCTAACCTGCTTCTGAAGTATTATCAGAAGAAGAA
TTTTTAGAGAAAAAGAAAACACAATTCAACCCCCCCTTCTTGTGTTTTTC
TCACCTTCA
>Mtr1.21
TGTTGGAACAAAATGTGTTTCACAATAAACCTTAATAAGTTTTGATGATA
ACAAGGTATTAAAAATTGTCAATTGGTTATTGCAAATATTTTTTCGAGTG
TACAGGACCATAGGCAAAGTTATTCAATTTCAATAGGTCTTAGAAGAACA
ATAGAGAGCAAAGGAATCCAAAGCATCTGAAGAAAAGTACGTCTGAAGCT
ATAAAGTGCTTCTGAAGTTTCAAGTGCCTCTGAAGTAATGACGTCATCAG
AAGCAGAAGTCCATGAGAAGCAAGATTTCGTCAGAAGCTATATCATCACC
AGAAGCTACAGCTGATCAGAGGATTCAATCTGGAATCACAAAGAGCTGAT
TCTTTACGTTAACCTCGTCTAAGAAAGCGAAGGATCAAAAGGAAAGTGCC
AACGGTCCTTTGAAAAGCACTGGGTGCTTGCATCTCATTGAAGAGTTGAC
AAAGTACAAGTGTACAACCACTACCTCCACGACCCTGAGCATGTCCTCGC
TACAAGAAAAGACAACAGCTCTGCCTACAGAATTTTTCCTTCAAAATAGG
AATGAATTTGAAGTTGATCCTTCATAGGACTACACCTAAATCAGGCAAAA
GATTACTGGTGGATGATCAAAGGAACTCAACGACTCTTTAGACGTGCTAA
AAATCTCAATGTCTCTCTACTCGCCATTATATAAAGGAGTGAAGACTTGA
AGATTGGCAAAAGACATCAACACAAGTTAAAAGTGCCAAAACTCTGCCAA
ATTTGATTCTAAACAGCACTTTGAATTTCTGCACTGATTTGATATATCTT
AGAAATTCTTAAGTCTAGAGTCTGTATTGCATTGTATTGTGAACACCACT
GATTGTATATCAAGTGTTCAAGTCAAACATTTTTCTGTGTAATTCTGTTT
GATTAGAAGTCTCTCGCCTACGTGCTTGAGCATTAGAAGACTCTTGCTTT
AGTCCTTGAGCATTAGAAGACTCTTGCTTTAGTGCTTGAGTATTGGAAGT
CTCTCGCCTACGTGCTTGAGCATTTGAGAAGTCTCATACTAGAGAGTATT
GAGCATTTGTAATCTTTGTGATTATCTCTTAGTGAAAATCTCCTTGGAAG
TGCAAGGGGGACTAGACTACTTCCGGTTTGTGGAAGGAACCAGGATAATT
GCTTGCGTCTATCTTTCTTTTCTCTGATCTGTTTTATTCCGCTGCTTATT
TGATTCTGAACATCACATCAGAAGCATTCCTAACCCGCTTCTAAAGTGAT
ACCAGAATAAGAATTTTTAGAGAGAAAGAAAACACAATTCAACCCCCCCT
TCTTGTGTTTTTCTCACCTTCAATTGGTATCAGAGCTTGCTCTGTTATCA
AAGCACTTAACCGTGTGACAGATCAAGATCCGAGAAAAACATGTCTATTG
AGGAACCTGAATCTTCTACATCTACTAGGTACAATAATGTTAATCATGAC
TATGGTACATCTGACAAGAAATCAGACTCTGGAAAAGCTCCAAAGTTCAA
TGGAGATCCAGAAGAGTTTTCTTGTGTGGAAAACCAACATGTACAGCTAC
ATCATGGGATTAGATGAAGAACTGTGGGATATTCTTGAAGATGGTGTTGA
TGATTTGGTTTTGGATGAAGAAGGAGCTGCTATTGACAGAAAGATTCACA
CTCCTGCTCAGAAAAAGATATACAAAAAGCATGACAAGATCAGAGGGATC
ATTGTTGCTTCTATACCTCGCACTGAATATATTAAGATGAGTGATAAATC
CACTGCTAATGCAATGTTTGCATCACTCTGTGCTAACTACGAAGGTAGCA
AGAAGGTTAAAGAAGCTAAGGCACTAATGCTAGTTCATCAGTATGAGTTG
TTCAAGATGAAGGATGATGAGAGTATAGAGGAGATGTACTCAAGATTTCA
AACTTTAGTATCTGGACTGCAAATACTCAAGAAGAGTTATGTTGCTTCTG
ATCACGAAAGCAAGATTCTGAGAAGTTTTCCTTCTAGATGGAGACCCAAA
GTAACTACCATTGAGGAAGCTAAGGATCTAAACACTTTGAGTGTTGAAGA
TCTTATCAGTTCCCTCAAGGTACATGAAATGAGTCTGAATGAGCATGAAT
CCTCTAAGAAGAATAGATCTATTGCTCTACCATCTAAAGGAAAGTCTTCC
AAAGCTTACAAGGCTAGTGAATCTGAAGAAGAGTCACCAAATGGAGATCC
TGATGAAGATCAATCTGTGAAGATGGCTATGCTGTCTAACAAGCTTGAAT
ATCTGGCAAGGAAGCAGAAGACGTTTTTGAGCAAGAGGGATGGTTATAAG
AACTCCAAGAGAGAAGATCAAAAGGGATGCTTCAACTGTAAGAAGCCTGG
ACATTTCATTGCTGATTGCCCTGATCTTCAGAAGGAGAAGTAAAAGAGCA
GACCTAAGAAACCAAGCTTCAGCTCTAGCAAATTCAGAAAGCAAATCAAG
AAGAGTTTGATGGCGACCTGGGAAGATCTGGATAGTGAATCTGGTTCTGA
TAAAGAAGAAGCAGATGATGATGCAAAAGCAGCCATGGGGTTAGTGGCAA
CAGTATCATCAGAAGCAGTATCAGAAGCTGAATCAGATTCAGAAGATGAA
AATGAGGTATATTCCAAAATTCCCAGACAAGAACTTGTTGATTCTTTTAA
AGAACTTTTATCACTATTTGAACACAGAACCAATGAGTTGTCTGATTTAA
AAGAAAAATATGTTGATTTAATGAAACAACAAGAAACAACTCTATTGGAA
CTGAAAGCTTCTGAAGAAGAACTCAGAGGGTTTAACTTCATATCTGCTAC
ATATGAGGACAGACTCAAGATTCTTTGTCAGAAGCTACAAGAAAAGTGTG
ATAAAGGTTCGGATAACAAACATGAAATTGCTCTAGATGATTTCATAATG
ACTGGTATTGATAGAAGCAAGGTAGCTTCTATGATTTACAGCATCTACAA
GAACAATGGTAAAGGGATTGGATACTCTGGAGAGAAATCTAAAGAGTATA
GTCTCAAAAACTATTGTGACTGTATCAAGGATGGATTGAAATCCACCTTT
GTGCCTTAGGGTACTGATGCTATAACTGTTGTTCAATCAGAACCTGAAGC
TTCTGGTTCTAAGGCTAAGATTACATCAAAACCAGAGAACCTCAAGTCCA
AGGTTATGACAAAATCTGATCCTAAGACTATAAAGTTCAAAATTCTGAAA
AGATCAGAACCTGTTCCTCAGAGTCTGATTAAACCAGAACCTAGAATCCT
AAAGTCAAAGGGTCAGAAGAACAAAACAATTACTGCTTCTGAGAAAACAA
TACCCAAAGGTGTTAAACCTAAAGTATTGAATGATCAGAAGCTACTCAGC
ACTCAGCTCAAGGTACAAGGGAGGAAAAGTAAAACCTCTAGAACTAACCC
AAAAGGACCCATGAAGAAATGGGTACCTAAGTCTGAATTGATCAAAACTG
CAGGTATGCCTAAGGGCAAGAGAGAAACAAAGGTCTTGGTACCTAGACAG
CGGGTGTTCAAGGCATATGACAAGAGAGAAAGCTTTGTTCCTCACCCTTA
CCATGAAAGATGGAGGAGAAGTGACGTTTGGTGGCAACCAAACTGGAAAA
ATCATTGGTACAGGTACTATTGGTAATTCCTCCATTTCAATAAATAATGT
TTGGCTAGTAGATGGTCTGAAGCATAACCTATTGAGCATCAGTCAATTTT
GTGACAATGGGTATGATGTTATGTTCAGTAAGACCAACTGTACTCTAGTC
AACAAGGATGACAAATCCATTACCTTTAAGGGAAAGAGAGTTGAGAATGT
CTATAAAATTAATTTCTCTGATCTGGCTGATCAGAAGGTAGTTTGCCTTC
TGTCAATGAGTGATAAGAAGTGGGTATGGCATAGAAGGTTGGGACATGCT
AATTGGAGATTAATTTCTAAAATCAGCAAGTTAAAACTTGTCAAAGGCTT
GCCTAACATTGATTATCATTCAGATGCACTCTGTGGTGCATGTCAGAAAG
GAAAAATTGTTAAAACTTCTTTCAAATCCAAAGACATTGTATCAACCTCC
AGACCCTTAGAATTACTCCATATTGATCTATTTGGACCAGTTAACACTGC
ATCCTTATATGGAAGTAAATATGGATTGGTCATTGTTGATGATTACAGCA
GATGGACTTGGGTAAAATTCCTAAGAAGTAAAGACTATGCATGTGAAGTG
TTTAGCAGCTTCTGCACTCAAATACAGTTTGAAAAAGAACTGAAAATTTT
GAAAGTTAGAAGTGATCATGGTGGAGAATTTGAAAACGAGCCATTTGAAT
CTTTTTGTGAAAAACATGGAATTGTCCATGAATTCTCTTCTAGAACTCCA
CAACAAAATGGGGTTGTAGAGAGAAAGAACAGAACTTTACAAGAAATGGC
CAGAACCATGATCCATGAAAATAGTTTAGCTAAACATTTCTGGGCAGAAG
CAGTTAATACTTCATGTTATGTTCAAAATAAGACCCAATATCTCTTACTT
TCATCAGTTTGGATGTACTTGTTACATTCTAAATACTAAAGACTATCTAA
AGAAATTTGATGCCAAGGCTCAAAGAGGAATCTTTTTAGGTTACTCTGAA
AGGTCAAAGGCATACAGAGTGTATAATTCAGATACACATTATGTTGAAGA
ATCTATGCATGTTAAATTTGATGATAGGGAGCCCGGAAGTAAAACTCAAG
AGCAAGTTGAAAGTAATGCAGGTGCAGATGATTCTGAAGATGCATCAGAA
TCTGATCAACCTTCTGATACTGAAAAGAATTCAGAAGATGAATCAAGTCC
AGTTGCTGAATCAAATCCAGAAGCTGAGTCAAGTTCAGAAGCTGAACCTA
ATCCAGAAGCATAGAATGAAAATGCTTCTGAGGATATTCAAGATAACACT
CAGCATGTAGTTCAACCAAAATTCAAGCACAAATCTTCACATCTTGAGGA
GCTAATCATTGGAAACAAAGACAGCCCTAGAAGAACAAGATCTCATTTCA
GACAAGAAGAATCTTTGATAGGATTGCTGTCAATAATTGAGCCAAAGACT
GTTGATGAAGCTCTCTCAGATGATGGATGGATATTAGCTATGCAAGAAGA
GCTAAATCAGTTTCAAAGGAATGATGTGTGGGATCTGATACCCAAACCTA
ATCAGAAGAACATTATTGGAACAAAATGGGTATTCAAAAACAAGCTGAAT
GAACAAGGAGAGGTAACCAAAAACAAAGCTAGACTTGTTGCACAAGGTTA
CAGTCAACAAGAAGGTATTAATTACACTGAAACATTTGCTCCAGTTGCAA
GATTGGAAGCAATCAGGTTACTTCTATCCTATGCAGTTAATCATGGCATA
ATATTATATCAAATGGATGTCAAGAGTGCTTTTCTTAATGGTGTCATTGA
AGAAGAAGTGTATGTCAAACAACCTCATGGGTTTGAGGATCTTAAGCATC
CTGACCATGTTTACAAACTTAAGAAATCACTATATGGCTTGAAACAAGCT
CCCAGAGCTTGGTATGATAGACTAAGTAGTTTCTTAATCAAAAATGATTT
TAAAAGAGGTCAAGTTGACACAACACTCTTCAGAAGGACTCTTAAGAAAG
ACATTCTGATTGTGCAGATATATGTTGATGATATAATATTTGGTTCTACT
AATGCATCTCTTTGCAAGGAATTTTCTAAGTTAATGCATGATGAATTTGA
AATGAGCATGATGGGAGAATTAAAGTTCTTTCTTGGAATTCAAATTAATC
AAAGCAAAGAAGGAGTATACGTTCATCAAACAAAATATACAAAGGAGCTT
CTGAAGAAGTTCAAGCTAGAAGATTGTAAAGTGATGAACACTCCAATGCA
TCCAACCTGCACCTTAAGCAAAGAAGATACTGGAACTAAAGTAGACCAGA
AGCTATACAGAGGTATGATTGGTTCTCTGTTATAACTCACTGCATCTAGA
CCAGATATTTTATTTAGTGTATGCTTGTGTGCAAGATTTCAAACAGATCC
TAGAGAATCTCATTTAACTGCTGTTAAGAGAATCTTCAGGTATTTGAAGG
GAACAACTAATCTTGGACTCCTGTATAGGAAATCCCTAGATTATCAGTTG
GTTGGATTCTGTGATGCTGACTATGCTGGTGACAGGATTGAAAGAAAATC
AACCAGTGGAAATTTTCAATTCCTGGGAGAGAATCTGATATCCTGGGCAA
GCAAAAGACAAGCAACAATTGCTATGTCTACAGCAGAAGCAGAATACATT
TCAGCTGCAAGTTGTTGTACACAACTACTTTGGATGAAACATCAGTTTGA
AGACTATCGGATTAATGCTAACAGTATTCCCATCTTTTGTGATAATACTG
CTGCTATTTATCTGTCAAAGAATGCAATTCTACATTCAAGAGCCAAGCAT
ATTGAAATCAAACACCACTTTATCAGAGATTATGTTTGTCATTAATGCTA
TGTTTGTTTGTCCACTTTTCTAAATTATAATCGTTTTTACTAAAAACACT
TAGACAATCACACACTACTCACTTCACAACTAACACTTTTATTTGTCTCT
AAACTTTCTCTGCGAAGTAAGCGCATTTCTTCTAAAACCCTAGAAACCCT
TTTTCACTTCAATCAAAATCAATGGCATCTTCAAGCTCCGTTCCTTCTAT
CAGTTTCAACACCAACAAATCATATGTTCTTAAGGAAAGAACTGTGACTG
TACCACTGGACATATTGGATGTTCAAGTGGAATCCTCCATAGACTTTGGT
TCCTTGAAAAGGAATGGAATGGATATCTTTGATTACTTTGCTTCTCAACA
CATGACACAATACATCAGCATGTTGAATGGACCATCCTACATGAATCTAG
TGAAAGACTTCTAGGTAAGAGCAGAAGTATTTGATAGGAAAAATGCTGAG
GAAGAAGAAATTAAGCTGGTGAAGGAGAACCCTAAGCTTAAAGGAAAATC
TAGAACGGAAATGGGTTTGAAACCGTTCGAGGGTACTGAGATAAGGTTTG
TTGTGATGGGAATGGAGATCACCCTCACTGCAGAAACTATTGCTAGAGTA
TGCAGATGTGAAAACATCGGTTTATATTAGGTGGAAGCTGTTAAAAGCTA
GTGGGAAGACAAGGTTAATGAAGTCTTGTATCAAGGAAATGCTAAAGCAA
AATCTTCAGAGCTGTCTCCTGTTCATAGGCTTCTGAAGAAAATTCTTTAA
GAATGCATTTTCCATAAGGGAGAAGGTACTGATTATCCTTCTTTGGATCA
CAAGATAGTTCTGTATTGCCTTGCAACATTTCAAAGGATAAATCTGCCAA
AGTACATCCTACATCATATGTGCTGGGCTCTGAGGGAAAACCAAAGAAAT
GGAAGAAGACAGATTCCCTTTGGAAGGCTTTTATCCAAGATTTTTGTTCA
AGGAAAGCTTCTGAAGTATCTCAAGGAATCAGGAGTATCTTCAGATGAAG
AGCTGGGAACAGTGGTTGGGAAGATCATTAGTGGAAAGACTCTGAAGTCT
ATGAAGCTGATTGAAAATCTAATCAGTTCTGAAGAGGATTTGACTGTAGA
AACTGTACAATCAGACCTAATGAAGGATTTCCCCTCAATCTCAAAAGAGG
ATAATTCTGAGGTTCTGTAGCAGTACATCAAAGCTCACTTTCAGCTTACG
GCTGAAATCATCAGTGTTGCATCTATTCCTGACAAGATAGGAGGAGCACC
TCTCAAGGTTAAAGGGAAGAGATCAAAGAATGCTGAGAAGGATGATGGTT
CAGCACCTAAACCCAAAAGAGCTAAAACTGCTAAGGCTAAAGGTTGAACT
GCTTCTGCTTCTGATGAAGTTATTCAGAAGAAGAGAAACAAAGAGCCACA
TGTTCAAGATGCTGCTAGGGAAGTTGTTCTTCGTGAAGAAGTCGCTAGAA
GGGAAGCTGTTATTCGTGAAGAAGCTGTTAGAGAGAGAAGCTCTCCCTTC
TCCTTCTCTCTCTAAGTCACACTTAGAGAGAGAAGCTCTCCCTTCTCTCT
AAAAATCCTGCCGGCGAAGGTGGGTGGTGGTGGTGATTCCGGCGCGGCGG
CCGGCCGGTTTCCGGCGGCGGCGCCACCGCGCCGGAAAATTCAAACTTCT
TTTTTTTTTAAAATTTTTACATCAAAAGTTCCGTCACCACCTCCTCTACA
CAAATCCGGCGTTAGTTTTAGCGAGAACGGAGCGATTCGGACTAGATCTA
CAATTTTTCTTTGAAAATTTTTCACACTTTTTTTTTAAAAAAAAACTACG
GATCTAGATATCCTTTTCTCTCTAGTGTCCGAATCCGGCCTAAAAAATTT
CAAAATCCGAACGTACACGCCTAGATCTACAAATACATATCCGTAACAAA
CTTTTTGACACCTTTTTTACACTACATATGCGCGCGAAAACGAAGAAAAA
GAGGAGAGAAATGCGTTACCTCTGTCGTGAAACGGAGAAAAATCTTCGGA
AAAACTTCGAATCCTCCTCTTCTCTTTCGCGCGCGCGCTATACCCTCCGT
TGGTGTTGTTTTTGCTCGAAAATCCGGTACGTTTTGGTGTTGATGTGGTG
ATTCGCGGTGGTTTTGAGTGAATCCGGTTCGGATTTGTTGATTTTGTGGT
GGTTGGAGCTGATTCTGAGCAGATCCGGTTTAGATCTGTTGATTTTGGTG
ATGAGGTGTTCTTGGTGTTCTTCCTCTTTTTCTGAGTTTTTTTCTGTTTT
GATTCTGTTATGGATGAGAGAGAGAAAAAGATTCTGTTTGAGAGTGATTG
TGATTGATTCTGATTTTTCTGACTGATTGTGATGGATCTGACACATTTAC
TATTTATAGCCTGCCATGTGTATCTGAGAACCAATGAAAAAATGACATCT
GGACCGTTTTGGACTTATGGACTAATCTGCAAAAAAGTTAATATGAGGAC
TAATCTGCAAAATAAGAAAAAGGACTAAAAATGCAATTTTAAAAAGTATT
GGACTAAAATGCAAGTTAAAATAAAATTGGATAAAAATTGGTAATTTGAA
AAAAACGTAAAGTGAAACAAAAAATAAAATCAACAAAAGGACTAAAACGA
ACCAATTACCGACATGAGGTATTTTAAAATACCTCCCTGTCGAAATTTTG
ACAGGAAAAGACCAAAATGCCCCTAGGGACTAAACTGACCCAAACTGACT
CAAATGTAATTTTGAGATGATTTTAAAAAGAGATTTAACAATGATTTGCA
AAACAAGTTGAAAAGACTCAGAGACAATTACAGGGACTAAAATGGGTTCC
ACTGCAGGAAATGACCAAAATACCCTTTTGTATGATTTTTGCAGATGCTT
TGAAATAAAAATGCAAGACAGACACTTTGGATAGTTTTATGCGAGAAAAT
CAAAGACAAAATTATGATTGAAAATACTCCGAGATGGAGACAGTAAGATA
TGCAGATGAAAAGAGAGTAAATGTTCGGAGTAAAATAACAGCGAATTAAC
AAATGTTAGTGGTAGAAAATAAATTTGAACAAGTATTTTTAGGTCCAAAA
TCAGGGTACAACAACGTATCAAGGAAGCTTCTGAACAGTCAAAAAGGGAA
TAAGATGAGCCTCGTTTGAAGAAGGCTAAGAAGCCTGTGTCAATGGAGAC
ACCATGTTTTAGAGTCACTCCAGCAATGAAACGCATGGCCAAGGAATATT
CTAGAGATCGTATTGCTGATAGGAAGGAACTAGTTGAACTCTACAGACAG
CAAAGAGATGAACAGCTCAAAGCAGCAGGGCTTGATGATTCACTGGATGC
TGGGAAAGCTGTTGAGATTGCATCTTTGACTGCTGAAGTAGAAGAACTAG
CAGTTAAGGAAGCAACTGTATTGTTACAAGAGGCTCTGAAAGCTAAGAAT
GTTTCAAAAGCCAAACCTTCAGAACCTACTTCAGAAGTTGTTGCTTCAGA
ACCTGCATCAGAAGCTGCACGATCAGAAGCTCATTCTTCAGGTAATCCTT
CCGATCCGCAAGCTCATATTCATGTTCAGACTCTTAGTTCTATATCATCA
CGCTCTTCATCGTCATCCTCCACTGACTCAGATGACACTCCTCTGAGTCA
GCACATCAAACAGCTACTACCAAATTTCAAACCGTCAAAAACACCTTCTT
TTGATACCTTAGACTTTGATCAAATGCAAATCAATCTCTCTAAACAGAGG
ATAAAACTCTGTGAGAAACTGCCTGCTGATCATTTCCTCCAACCACCTGA
CATCCAACCTTTAAACGTCCAACACCCAGAAACCAACCCTGAACCACAAA
AAGCCTCTGAAGTAGTTTCAGAAGAAGCCACTTCAGAAAACCCCCAACAA
CAACATCAAACATCAACCCTTCATTCCTTAGAAAAACACTTAGGTGGTGA
GATGCAAACAACCCCTAAAAAGGCCTCTAAAATAGTCCCTGAAAAGACTG
TCTTAGAAAATCAACAACCAAATTTCCAACCTGAAACCTCAACCATCAAC
GAGCAAAGTGTTCCTGAACAAACTGTTCCTGAACAAGTTGTCTCTGATAT
AACCCAAACTAACTCTCAACACCAATCTGACAATCTTAACCAAACACCAA
CTCATAATGAAACAACTACTGAACAATACACTACTTCTGACCAACCATCT
CCATCTCATACAGTATCCTTCCAAGAATCATTACCAAACATTCTAGAGTC
TGAATTTATTGATAATGAGCTTCAATGGATCAGTCATGAAATACAAGGAC
TAATTCTTCTCAGAAAAGTGTCTGTACTTTCAATTCACTATGAAGATCAA
TGGATGGACCTGAAGAAAGATGTTGCTGGATTGCTGGATCAGATAAGTGA
AAGATGTATAAGAACCCAAGCTGAAGTGCTTAAGAAGCATCTGGCAGAAA
TTCATTTATCTGAGAAAGGAAAAGGTTCTCCACTTCTTTTAGCCAATGCT
CCTTTCTTTCCAGAAAGTGACTATGTCTCAAGAGATAACAAGCTTTTTCA
AAGGATGAAAAAGAAGCTAGAAGCTAAAGATGAAGAAGTTCAGAAGGTTA
AGCAGAAGTCTGAGACTTTGGAAGAAGTTATGAATAAGCAAGCAGAAGAA
CTGAAGAAACAGTCTGAGCAAATCAAATATTTGATGGAACAAGTCTCTAA
ACTAGCCAAACCTTAGTTGCACACCAAATTTTTGCTTGTTTAGATTTTGT
TTTCCATTTTAGTATTCTGCAACAATGTTGTCTCTGATTGTTTGCCTTAT
CTTGCTGATTATGTATCATTCATTTGCTTCTGAAACAATCTTCTTTTAAT
CTTAAATGCTCTGATACTTATCTCTATTTACAGTTTTTCTCATCTTTTGA
ACAAACTCTTTCTTTTGTTTTATTTACTTTTTGTTGATGACAAAAGGGGG
AGTAGTTGTATAGTATTTTTAGGCTCTGAGCCCCATTAGTATTTTTTCTA
AACTCTTGGTATTTCTTCATACTTCTGAAATTCTTTTAGTTACCTTGTGC
GCATTTTATTGAAATTTAATTAACGAGTATAGAACTTAGGAGGAGCTTAC
AAACCTCACCTTAAAGGTCTATTAGACTCAGGGGGAGCTTACAAACCTCA
TATCTAGTGGTCAACTTGTTAATTAGATCAACAACAATTGAACATTTTAA
ATACTATTGTTTGTCATCATCAAAAAGGGGGAGATTGTTGGAACAAAATG
TGTTTCAAAATAAACCTTAATAAGTTTTGATGATAACAAGGTATTAAAAA
TTGTCAATTGGTTATTGCTAATATTTGTTCAAGTGTACAGGACCATAGGC
AAAGTTATTCAATTTCAATAGGTCTTGGAAGAACAATGGAGAGCAAAGGA
ATCCAAAGCATCTGAAGAAAACTGTGTCTGAAGCTATAAAGTGCTTCTGA
AGTTTCAAGTGCCTCCGAAGTAATGATGTCATCAGAAGCAGAAGTCCATC
AGAAGCAAGATTTCATCAGAAGCTATATCATCACCAGAAGTTACAGTTGA
TCAGAGGATTCAATCTGGAATCACAAAGAGCTGATTCTTTACGTTAACCT
CGTCTAAGAAAGCGAAGGATCAAAAGGAAAGTGCGAACGGTCGTTTGAAA
AGCACTGGGTGCTTGCATCTCATTGAAGAGTTGACAAAGTACAAGTGTAC
AACCACTACCTCCACGACCCTGAGCATGTCCTCGCTACAAGAAAAGACAA
CAGCTCTGCCTACAGAATTTTTCCTTCAAAATAGGAATGAATTTGAAGTT
GATCCTTCATAGGACTACACCTAAATCAGGCAAAAGATTACTGGTGGATG
ATCAAAGGAACTCAACGACCCTTTAGACGTGCTAAAAATCTCAACGTCTC
TCTAGTCGCCACTATATAAAGGAGTGAAGACTTGAAGATTGGCAAAAGAC
ATCAACACAAGTTAAAAGCGCCAAAACTCTGCCAAATTTGATTCTAAACA
GCACTTTGAATTTCTGCACTGATTTGATATATCTTAGAAATTCTTAAGTC
TAGAGTCTGTATTGCATTGTATTGTGAACACCACTGATTGTATATCAAGT
GTTCAAGTCAAACATTTTTCTGTGTAATTCTGTTTGATTAGAAGTCTCTC
GCCTGCGTGCTTGAGCATTAGAAGACTCTTGCTTTAGTGCTTGAGCATTA
GAAGACTCTTGCTTTAGTGCTTGAGCATTGGAAGTCTCTCGCCTGCGTGC
TTGAGCATTTGAGAAGTCTCATACTAGAGAGTATTGAGCATTTGTAATCT
TTGTGATTATCTCTTAGTGAAAATCTCCTTGAAAGTGCAAGGGGGACTGG
TCTACTTTCAGTTTGTGGAAGGAACCAGGATAATTGCTTGTGTCTATCTT
TCTTTTCTCTGCTCTGTTTTATTCCGCTGCTTATCTGATTCTGAACATCA
CATCAGAAGCATTCCTAACCCGTTTCTGAAGTGATACCAGAAGAAGAATT
TTTAGAGAGAAAGAAAACACAATTCAACCCCCCTTCTTGTGTTTTTCTCA
CCTTCA
>Mtr1.22
TGTTGGAACAAAATGTGTTTCACAATGAACCTTATTAAGTTTTGATGATA
ACAAGGTATTAAAAATTGTCAATTGGTTATTACTAATAATTGTTCAAGTG
TACAGGACCAAAGGCTACTCAAGTTATTTCAATAGGTCTTGGAAGAACAA
TGGAAAGAAAAAGAAATTCTGAGCATCTGAAGAAAACTGCTCCTGAAGCT
GAAGTGCTCCTGAAGAGATGACGTCATCAGAAGCAGAAGGTCATCAGAAG
CAAAAGTTTTCATCAGAAGCAATATCTTCACCAGAAGCTACGTTTGATCC
TTTAATCAAACTGAAGATTCAAAGTAGCTGATTCTCAATTCAGTCTTATC
AAAGAAGAACGAAGAATTGAAAGGGAGGTATCAACGGATATATGGATAGC
ACTGAGCACTTGTCTCTCATTAATAGAGTTGACAAAGTACAAGTGTACAA
CCACTACCTCCACTACTCTGTTTTCTGTCTACGCTACAAGACAAAACAAC
AGCCATGCCTGCAGAATTTGTACACTCAAGATGGGAATGAATTTGAAGCT
TATTCTTCAAAGGACTACACCCAAATCAAGCAAAGGATCACTGGTGGATA
ATCAAAGGATTTCAAACGACTCTTTAGACGTGCTGATTATCTCAACGTCT
CTTTCACGCCTCTATATAAAGGAGTGAAGACTTGAAGATTATAGAGATAT
ACATAAGTTCAAAAGCGCCAAAACTCTGTCAATTTGATTCTACAAAGCAC
ACTGAATTTCTGCACTGAGTTGATACATCTTAGAAATTCAAAGTCTAGAG
TCTTTTCTGCATTGTATTGTGAACACCACTGATTGTATATCAAGTGTTCA
ATTCAAACTCAATTCTCTGTATTTTTGTTTGATTAGAAGTCTCTTGCCTG
CGTGCTTGAGCATTAGAAGTCTCTTACTTAGTGCTTGAGCATTGGAAGAC
TCTTGCGTGTGTGCTTGAGCATTTTTTGTGAAGTCTCATACTTAGAAAGT
ATTGAGCAGTTGTAATCTTGTGATTATAGTGAAATCTCCTTGGAAGTGCA
AGGGGGATTGGACTACTTCCGTGTTGTGGAAGGAACCAGGATAACTGCTT
GTGTCTTTGTCTTTCTTTTCTCTGCTCTGTTCTTTTCCGCTGCAATCTGA
CTCTGATCATTTCATCAGAAGCAATCAAACTGCTTCTGAAGTTTTATCAG
AAGAAGTATTTTTTAAGAGAAAAAGAAAACACAATTCAACCCCCCCCCCC
CCTTCTTGTGTTTTTCACCTTCAATTGGTATCAGAGCCTGCTCTGTTATC
ACAGCACTTAACCGTGTTACAGTTCAAGATCTATTAGAAAAACATGTCTG
GAGATGAGGAATCAGTTACTACAAAATACACAAGTGTCAAACATGACTAT
GATACTGCTGACAAGAAAACAGACTCTGGAAAAGCTCCAAAGTTTAATGG
AGATCCAGAAGAGTTTTCATGGTGGAAAACTAATATGTACAGCTTTATCA
TGGGATTGGATGAAGAGCTATGGGATATACTGGAAGATGGAGTTGATGAT
CTGGATTTGGATGAAGAAGGAGCTGCTATAGACAGAAGAATACATACTCC
TGCTCAGAAGAAGCTTTATAAGAAACACCACAAGATAAGAGGAATCATTG
TGGCTTCTATACCTCGCACCGAATACATGAAAATGAGTGACAAATCTACT
GCGAAGGCTATGTTTGCTTCTCTATGTGCAAACTTTGAAGGCAGCAAGAA
AGTAAAAGAGGCTAAAGCTTTGATGCTAGTTCATCAGTATGAACTTTTCA
GAATGAAGGATGATGAGAGTATAGAAGAAATGTACTCAAGATTTCAAACT
TTAGTTTCTGGATTGCAAATACTGAAGAAAAGCTATGTTGCTTCTGATCA
TGTTAGTAAGATTTTGAGAAGCTTACCTTCAAGATGGAGACCCAAAGTAA
CTGCTATTGAGGAAGCTAAGGATCTAAATACTTTAAGTGTTGAAGATCTT
GTTAGTTCACTCAAAGTGCATGAAATGAGTTTAAATGAGCATGAAACCTC
TAAGAAGAGTAAATCCATTGCTTTACCATCTAAAGGAAAGACCTCAAAAT
CTTCCAAAGCCTACAAAGCCAGTGAATCTGAAGAAGAATCACCTGATGGA
GATTCTGATGAAGATCAATCTGTAAAGATGGCTATGCTGTCCAACAAGCT
TGAGTATCTGGCAAGGAAGCAGAAGAAATTTTTGAGCAAGAGAGGTAGCT
ACAAGAACTCCAAGAAAGAAGATCAGAAGGGATGCTTCAATTGTAAGAAG
CCTGGTCATTTCATTGTTGATTGCCCTGATCTTCAGAAGGAGAAGTTTAA
AGGCAAATCCATGAAATCAAGCTTCAACTCCAGTAAATTCAGAAAGCAAA
TCAAAAAGAGCTTGATGGCGACCTGGGAAGATTTGGATAGTGAATCTGGT
TCTGATAAAGAAGAAGCTGATGATGATGCTAAGGCAGCCGTGGGGTTAGT
GGCAACAGTATCATCAGAAGCAGTATCAGAAGCTGAATCAGATTCAGAAG
ATGAAAATGAGGTATATTCCAAAATCCCTAGACAAGAACTTGTTGATTCT
CTAAAAGAACTTTTATCACTGTTTGAACACAGAACCAATGAGTTGACAGA
TTTAAAAGAAAAATATGTTGATTTGATGAAACAACAAAAGTCAACTCTAT
TGGAACTGAAAGCTTCTAAAGAAGAACTCAAAGGGTTTAACCTCATATCA
ACAACATATGAAGATAGACTCAAGAGTCTTTGTCAGAAGCTACAAGAAAA
ATGTGATAAAGGTTCAGGCAATAAACATGAGATTGCCTTGGATGATTTTA
TTATGGCTGGAATAGACAGAAGCAAAGTTGCTTCTATGATCTACAGCACA
TACAAGAACAAAGGCAAAGGGATTGGATATTCTGAGGAGAAATCCAAAGA
ATACAGTCTCAAGAGCTACTGTGATTGTATCAAGGATGGATTGAAATCCA
CCTTTGTGCCTGAAGGTACAAATGCTGTAACTGCTGATCAGTCAAAATCT
GAAGCTTCTGGTTCACAGGCTAAGATCACATCAAAGCCAGAAAACCTTAA
GATCAAGGTAATGACAAAATCTGATCCTAAGAGTCAAAAGATTACAATTC
TGAAAAGATCAGAAACTGTTCATCAGAATCTGATTAAACCAGAATCTAAA
ATCCCAAAACAAAAGGATCAGAAGAACAAAGCAGCTACTGCTTCTGAGAA
AACAATACCAAAAGGTGTCAAACCTAAAGTATTGAATGATCAGAAGACAC
TCAGCATTCACCCTAAGGTACAAGGGAGGAAAAGTAAAACCTCCAAAACT
AACCCAAAAGGACCCATGAAGATATGGGTACCTAAATCTGAATTGTCCAA
AAATGCAGGTGTGCTTAAGGGCAAGAGAGAAACAAAGGTCATGGTACCTA
GACAGCGGATGTTCAAGGCACATGACTGGAGAGAAAGCTTTGTTCCTTAC
CCTTACAATGAAAGATGGAGGAGAAGTGAAGTTTGGTGGCAACCAAACTG
GAAAGATCATTGGTACAGGTACTATTGGTAATTCCTCCATCTCAATTAAT
AATGTGTGGCTAGTAGATGGTCTGAAGCATAACCTATTGAGCATTAGTCA
ATTTTGTGACAATGGGTATGATGTAACGTTCAGTAAGACCAACTGCACAC
TAGTCAACAAGGATGACAAATCCATTACATTCAAGGGAAAGAGAGTTGAG
AATGTCTATAAAATAAATTTCTCTGATCTGGCTGATCAGAAGGTAGTTTG
CCTTCTGTCAATGAATGATAAAAAATGGGTATGGCATAAAAGGTTGGGAC
ATGCTAATTGGAGATTAATTTCTAAAATTAGCAAGTTACAACTGGTCAAA
GGATTGCCTAACATTGATTATCATTCAGATGCACTTTGTGGTGCATGTCA
GAAAGGGAAAATTGTGAAAAGTTCTTTCAAATCTAAAGACATTGTATCAA
CCTCCAGACCCTTAGAATTACTCCATATTGATCTTTTTGGTCCAGTTAAC
ACTGCATCTTTATATGGAAGTAAATATGGATTAGTCATTGTTGATGATTA
CAGCAGATGGACTTGGGTAAAATTCATTAAAAGTAAAGACTATGCATGTG
AAGTGTTTAGCAGCTTCTGCACTCAAATACAATCTGAAAAAGAATTGAAA
ATTTTGAAAGTCAGAAGTGATCATGGTGGAGAATTTGAAAATGAGCCATT
TGAACTTTTTTGTGAAAAACATGGAATTCTCCATGAGTTTTCTTCTCCTA
GAACTCCACAACAAAATGGGGTTGTAGAAAGAAAGAACAGAACCTTACAA
GAAATGGCCAGAACCATGATCCATGAAAACAACTTAGCTAAACATTTTTG
GGCAGAAGCAGTCAATACTTCATGTTATATTCAAAATAGGATCTATATCA
GACCTATGTTGGAGAAAACAGCATATGAACTCTTTAAAGGAAGAAGACCC
AATATCTCTTACTTTCATCAGTTTGGATGTACTTGTTACATCTTAAACAC
TAAAGACTATCTGAAGAAATTTGATGCCAAGGCTCAAAGAGGAATCTTTT
TAGGTTACTCTGAAAGGTCAAAGGCATACAGAGTGTATAATTCAGAAACA
CAATGTGTTGAAGAATCTATGCATGTAAAATTTGATGATAGAGAGCCTGA
AAGTAAAACTTCAGAGCAAAGTGAAAGTAATGCAGGTACAACTGATTCTG
AAGATGCATCAGAATCTGATCAACCTTCTGATTCTGAAAAGTATACAGAA
GTTGAATCTAGTCCAGAAGCTGAAATCACTCCAGAAGCTGAGTCTAATTC
AGAAGCAGAACCTAGCCCAAAAGTACAGAATGAAAGTGCTTCTGAGGACT
TTCAAGATAACACTCAGCAGGTTATTCAACCTAAATTCAAGCACAAATCT
TCACATCATGAGGAGCTAATCATTGGAAGCAAAGATAGTCCTAGAAGAAC
AAGATCACATTTTAGACAAGAAGAGTCATTAATAGGACTGCTTTCAATAA
TTGAGCCTAAAACTGTTGAAGAAGCTCTCTCAGATGATGGATGGATATTA
GCTATGCAAGAAGAGCTAAATCAATTCCAAAGGAATGATGTGTGGGATCT
GGTACCCAAACCTTTTCAGAAGAACATTATTGGAACAAAATGGGTATTCA
GAAACAAGCTGAATGAACAAGGAGAAGTAACCAGAAACAAAGCCAGACTT
GTTGCTCAAGGCTACAGTCAACAAGAAGGCATTGATTACACTGAAACATT
TGCTCCAGTTGCAAGATTGGAAGCAATCAGGTTACTTCTATCCTACGCAA
TTAATCATGGCATAATATTATATCAAATGGATGTCAAAAGTGCCTTTCTT
AATGGTGTCATTGAAGAAGAAGTGTATGTTAAACAACCTCCTGGGTTTGA
GGATCTTAAACATCCTAACCATGTTTATAAACTTAAGAAATCACTATATG
GCTTGAAACAAGCTCCCAGAGCTTGGTATGATAGACTAAGTAATTTCTTA
ATTAAAAATGATTTTGAAAGAGGACAAGTTGACACAACACTCTTCAGAAG
GACTCTTAAGAAAGATATTTTGATTGTGCAAATATATGTTGATGATATAA
TATTTGGTTCTACTAATGCATCTCTTTGCAAAGAATTTTCTAAGTTAATG
CAGGATGAATTTGAAATGAGTATGATGGGAGAACTGAAATTCTTTCTTGG
AATTCAAATCAACCAAAGTAAAGAAGGAGTATATGTTCATCAAACAAAAT
ATACAAAGGAGCTTCTGAAGAAGTTTAAGCTAGAAGATTGTAAAGTGATG
AACACTCCAATGCATCCAACCTGCACCTTAAGCAAAGAAGATACTGGAAC
AGTAGTAGACCAGAAGCTATACAGAGGTATGATTGGTTCTCTGTTATACC
TCACTGCATCTAGACCTGATATTTTATTCAGTGTATGCTTGTGTGCAAGA
TTTCAATCAGATCCTAGAGAATCTCATTTAACTGCAGTTAAGAGAATCTT
CAGGTATCTGAAAGGAACAACTAATCTTGGACTCCTGTATAGGAAATCCC
TAGATTATAAGCTGATTGGATTCTGTGATGCTGATTATGCTGGTGATAGG
ATTGAAAGAAAATCAACCAGTGGAAATTGTCAATTCCTGGGAGAGAATCT
GATATCCTGGGCAAGCAAAAAACAAGCAACTATTGCTATGTCTACAGCAG
AAGCAGAATACATTTCAGCTGCAAATTGTTGCACACAACTACTTTGGATG
AAACATCAGTTGGAAGACTATCAGATTAATGCTAACAGTATTCCCATTTA
CTGTGATAATACTGCTGCTATTTGTTTGTCAAAGAATCCAATTCTACATT
CAAGAGCCAAGCATATTGAAATCAAACACCATTTTATCAGAGACTATGTT
CAAAAAGGGATTTTAGATATACAATTCATTGATACTGAACATCAATGGGC
TGATATATTTACAAAACCTTTATCTGTTGAAAGATTTGATTTTATTAAGA
AAAATTTGAACATGCATTTTGTGTCTGATTGAAAAATTGCTTGCCTCTGA
ATAAGAAGTTTGGTTCTGAAGTTTATTCTTAAGCATTTTGGTTCATCAGA
AGCTCTTAACTGAGGTTCTGAGGAAAATGTGCTTCTGAAGATGACGTCAG
CACTAAAACTTCAGAAGTGTTATTCTTTGCTTCTGAATAGCTTGGTTAGT
GGGAACGTTGGTAGTTACTTTATGTAACAGCTGTCCCATTACCCAAAAGG
TAGTTTTCTGAAGAGTCTCTGACGTGGTCTATTTGTATTGGAGTATAACA
AAAAGGGCAATGATGTTTTATTCGCTTTTTAACATACTTACACGCGCCCC
CAATTTGTCATTAATGCTGTGTTTGTTTGTCCCTTCTGAATTGCAAACGT
TTTATTAAAAACACTAAGTCAATTCACACACTACTCACTTCACAACAAAC
ACTTTCTATTTTCTTCTCAACCCTCTGCGAAAGTAAGCGCATTCACTCAT
CCTCTCAAAACACCTTAGAACCCTAAAACTACTTCAAATCAATGGCATCT
TCAAGTTCTGCTGGTGGTTCTTCATCAAATATGGATATAAATACTCCAGC
ATATGAAATCAAAGGAAGAACTATGTCTATTGAGGAATGGGAGTTAATCA
TTCAAGCGGAAAATCCAGTGGATTTCGCTTCTCTAACTCACCATGGGTGC
GACTTGGTAAGATTCTACAAGAAGCAGAAGATGATGGGTTACTTCAGTCT
TCTCAATGGTCCAACTTATGAAGTTCTGGTCAGACAATTCTGGGTAAGGG
CTTCAGTCTTTGACATTGAAGCTGCTAGACAGGAAGAAGCTCAACTGATT
CTGGTTGATCCTACTCTAAAGGGAAAAACCAGAGAAGAAATGGGTCTACT
CTCCTTCACCGGCACAGAGATTAGATCAAATGTCATGGGTATTCCTGTAA
CCATAAATGAGCAGATTATTGCTCAAGCCATGGGAAGGGATACTTCTGGC
AAATACTTTGGAGAAGAAATTCCTAATCCAAGAACCAGCTCTTGGAAGGA
AATTGTGAATGAGACCATCTATGGGTCTAAGGTTGCTCAACCTTACAGCA
CTTTGAGCATTGAGAAGAAAATGCTGCTGAAGATACAGAATGAAAACATC
TTTCCCAAAGGTGGAGGAAGTGATCAACCCTCTCTTGGTCACAAAGTCTT
TCTGCATCACACCATCACTCAGGAAACAACGATGAATGTTCCAAAGTACA
TGTTCAAATACATGATCAAGGAACTAAAGAAGAGTCAAATGGAAAACAGA
AAGTTTGTTCCTTATGGAAGACTACTCTCTGTAATCTTTCAAGAAGGAGG
ACTTCTAAGTGCCTTGAAGGATGTGGGCATCTATGATAACCAGAAGCTGG
GAGCAGTAACTGGGAAGATAATCAATGCATCAACTCTTGTAAAGATGAAA
CTCATTCCAGCAAATGCTCACAAGAAACTAGATTTTGATATGCGTGAATC
AGATGCAATATCTGATCTAGTCACTCATCACATCCCCATCTGCAAGAAGG
ATCCCCTGGATGTGCAGAGAGCCTACATCTTGGACTTCTACAAAACCTAC
AACAAGAAGATCAGCTTGAAAGATGTCCCTGAGGAAATGTATGGTGGTGA
TCTGCCTGTGGCCAAAGGCAGAAAATCTAAGAAGAAGCAGATCACCAAGG
AAGAATACCTTGCTGAAGATGCTACTGAGGAGGGTGCTCAGAAGCATAAG
AAAGCCAAGAAGGAAAAATCTGCTATGTCCACCATTCTTGAGGAAGTGGA
GGATTTGGATGATGTCCCTCTTATCTCAAAAAGGACAAGGAATGCTCAAG
AAACAGCAGAACAGCCTGCTTCTGAACAAACAGGCTCTGAGCAAGCTGCT
TCTGAAGAGCCTCTAAGTCCCAAGAAGAAAAGAGAAGCTGCTCTTAAGAC
CATCAAAAGGAAGAGATCTTCAAGGAATCTGAAGACAGTTGAAGGACGAA
GGGCAGAAATGTTGGAAGAACTGGAAGAAAACTGGGATGAAGACTCAAGC
CCCAAGAAGGCAAAGAGGACTATAACTTCAGAGCCTATAGTCATGCCCAA
TTTTGAAATGACTGAAGAATTAAAGCAGTATGCTAAGGAGTACTCTGCAT
CCAAGATAGCAGAGAAGAAAAGGTTGAAGGAAGTGTTCGAGAAAGAAAGG
GATGAGCGTCTCAAGGCTGCAGGGTATGTGCCTACTCCTGACATTGCTGC
TTTAGCGTCTGAGTTAGAAACTGTTCAGTATGGAGCAACTCTGCTTTCTC
AAGCCTTGAAGAATAAGCAAGCTTCAGGAGCAACTTCATCAGAACCAGTC
TCAAAAGCTCCAGAAGCAGTTCATCCAGAAGCTCAATCTTCAGGTAATTC
ATCCAAACCTGACATCTATACTCAGATTCCATCTCTACCCTCTTCACCCT
CTTCATCATCCACAGAATCAGATGACCAACCCCGTAGCCAACACATAGAC
AAACTTCTAAAAACCAAACCTACCAAACTAACAGAATATGGAACACTTGA
CTATGAGAGCACTCAAATAGAATTTTCCAAAAATAGGATTAAACTGTGTG
AGAAATTCAATTTGCCTACTACTCATCCACTATATCCAGATATTCCAGAA
CCTGTTAGTGTACAACAACCTGAACCCAACCAAGAACCTAACCAAACTCC
ACAAAGAGCCTCTGAAGTAGTTTCAGAAGCAACTACTTCAGAAATCCCCC
AACAACAAGAATCCTCAACCATTCACAATTTAGAAAAACACTTAGGTGGG
GAAATGCAACCTACACCTACAAAGGCCTCTAAGACAGTCCCTGGAAAGAC
TGTGTTAGAAAACCAACAAACTGTTCCTGAGCAAACTGTTCCTGAACAAG
ATGCTTCTGAACAAGTTGCTCCTGACCTACAAACAACTTCTGACCAAACA
ACAGAACCAGAACAACAACCAGAACCACCAATAATAGATTTAGCCTCTGA
CCAACCTTCCACATCTCATACAACTCAATCTGAACCTTCAACCATCCCTG
ACTATATCCTTGAATCTGAGTATATTGATGAACAGTTAATCAAGCTTAGT
GATGAGATTCAGACACTGATTCTTCGCAGAACAGTTCATGTACCTCCTAT
TCACTATCTTGATCAATGGATGGATCTGAAAAAGAGTTTTGATGACCTGC
TGGATAAGCTAAGTTCTAAGTGTGTCTCATCTCACTCTGCCATGCTGCAA
AAGATGTTGGATGATATGCATGAAGCAGCTAGAGTGAAAGAGCTGAATTA
CGTGCCTCTGCTGGACATCACTCCTTTCTATACAGAAGAAGAGTACATCA
CAAGGGCATCAAGAATTCATGCTGGGTATAAAAGAAGAATGAGGGAAAAG
GATGAGCTACTCAAGAAGAAGGATGAGCAAATCAAGTATCTATTGGAACA
GATGTACAAGCAAACCCAACCTTAGTTGCACATTTTTTTTTGCTTGTTTT
AATTTTTGTTCTAAGTACTTTAGTTGCACTGCATTTGTATCTCAACTTTT
CTATATATATATATATTATCATTGTTTCTGGATCTTGTGCTTTTTCACCT
TCAATATGTTTTACAAGCTTTAACTCTGATGATATTTACTGTTTTTAATG
CTGCTTGCTCTGAAATACTATTTTTTAAAAGGTTATATGTTTATTCTTTT
GTTTTGTTTTGCTCTGATACTCTTTCTTTTGTTTCTATTCTTTTTGTTGA
TGACAAAAGGGGGAGTAAATGTATAGTATTTTTAAGGCACTGAGCCCCAC
TACAACCACTTCTAAATTTCTTTTAAATACTTCTGATTTAATTTTTATGA
GTATTTTATTGAAATTTAATTAATAAGAATAGAACTTAGGGGGAGCTTAC
AAACCTCACCTTAAAGATCTATTAGACTCAGGGGGAGCTTACAAACCTCT
ATCCCAGTGGTCAACTTATTAATTAGATCAACAACAATTGAACATTTTAA
ATACTATTGTTTGTCATCATCAAAAAGGGGGAGATTGTTGGAACAAAATG
TGTTTCACAATGAACCTTATTAAGTTTTGATGATAACAAGGTATTAAAAA
TTGTCAATTGGTTATTACTAATAATTGTTCAAGTGTACAAGACCAAAGGC
TACTCAAGTTATTTCAATAGGTCTTGGAAGAACAATGGAAAGAAAAAGAA
ATTCTGAGCATCTGAAGAAAACTGCTCCTGAAGCTGAAGTGCTCCTGAAG
AGATGACGTCATCAGAAGCAGAAGGTCATCAGAAGCAAAAGTTTTCATCA
GAAGCAATATCTTCACCAGAAGCTACGTTTGATCCTTTAATCAAACTGAA
GATTCAAAGTAGCTGATTCTCAATTCAGTCTTATCAAAGAAGAACGAAGA
ATTGAAAGGGAGGTATCAACGGATATATGGATAGCACTGAGCACTTGTCT
CTCATTAATAGAGTTGACAAAGTACAAGTGTACAACCACTACCTCCACTA
CTCTGTTTTCTGTCTACGCTACAAGACAAAACAACAGCCATGCCTGCAGA
ATTTGTACACTCAAGATGGGAATGAATTTGAAGCTTATTCTTCAAAGGAC
TACACCCAAATCAGGCAAAGGATCACTGGTGGATAATCAAAGGATTTCAA
ACGACTCTTTAGACGTGCTGATTATCTCAACGTCCCTTTCACGCCTCTAT
ATAAAGAAGTGAAGACTTGAAGATTATAGAGATATACATAAGTTCAAAAG
CGCCAAAACTCTGTCAATTTGATTCTACAAAGCACACTGAATTTCTGCAC
TGAGTTGATACATCTTAGAAATTCAAAGTCTAGAGTCTTTTCTGCATTGT
ATTGTGAACACCACTGATTGTATATCAAGTGTTCAATTCAAACTCAATTC
TCTGTATTTTTGTTTGATTAGAAGTCTCTTGCCTGCGTGCTTGAGCATTA
GAAGTCTCTTGCTTAGTGCTTGAGCATTGGAAGACTCTTGCGTGTGTGCT
TGAGCATTTTTGTGAAGTCTCATACTTAGAAAGTATTGAGCAGTTGTAAT
CTTGTGATTATAGTGAAATCTCCTTGGAAGTGCAAGGGGGACTGGACTAC
TTCCGTGTTGTGGAAGGAACCAGGATAACTGCTTGTGTCTTTGTCTTTCT
TTTCTCTGCTCTGTTCTTTTCCGCTGCAATCTGACTCTGATCATTTCATC
AGAAGCAATCAAACTGCTTCTGAAGTTTTATCAGAAGAAGTATTTTTTAA
GAGAAAAAGAAAACACAATTCAACCCCCCCTTCTTGTGTTTTTCACCTTC
A
>Mtr1.23
TGTTGGAACAAAATGTGTTTCACAATGAACCTTATTAAGTTTTGATGATA
ACAAGGTATTAAAAATTGTCAATTGGTTATTACTAATAATTGTTCAAGTG
TACAGGACCAAAGGCTACTCAAGTTATTTCAATAGGTCTTGGAAGAACAA
TGGAAAGAAAAAGAAATTCTGAGCATCTGAAGAAAACTGCTCCTGAAGCT
AAACTGCTCCTGAAGAGATGACGTCATCAGAAGCAGAAAGTCATCAGAAG
CAAAAGTTTTCATCAGAAGCAATATCTTCACCAGAAGCTACTTTTGATCC
TTTAATCAAACTGAAGATTCAAAGTTGCTGATTCTCAATTCAGTCTTATC
AAAGAAGAACGAAGAATTGAAAGGGAGGTATCAACGGATATATGGATAGC
ACTGAGCTCTTGTCTCTCGTTAATAGAGTTGACAAAGTACAAGTGTACAA
CCACTACCTCCACTACTCTGTTTTCTGTCTACGCTACAAGACAAAACAAC
AGCCATGCCTGCAGAATTTGTACACTCAAGATGGGAATGAATTTGAAGTT
TATTCTTCAAAGGACTACACCCAAATCAGGCAAAGGATCACTGGTGGATA
ATCAAAGGATTTCAAACGACTCTTTAGACGTGCTGATTATCTCAACGTCT
CTTTCACACCTCTATATAAAGGAGTGAAGACTTGAAGATTTAAGATAGAG
ATACACAAGTTTAAAAGCGCCAAAACTCTGTCAAATTGATTCTACAAAGC
ACACTGAATTTCTGCACTGATTTGATACATCTTAGAAATTCAAAGTCTAG
AGTCTTTTCTATATTGTATTGTGAACACCACTGATTGTATATCAAGTGTT
CAATTCAAACTCAATTCTCTGTATTTTTGTTTGATTAGAAGTCTCTTGCC
TGCGTGCTTGAGCATTAGAAGTCTCTTGCTTAGTGCTTGAGCATTGGAAG
ACTCTTGCTTGTGTGCTTGAGCATTGTTTTGTGAAGTCTCATACTTTGAA
AGTATTGAGCAGTTGTAATCTTTGTGATTATAGTGAAATCTCCTTGGAAG
TGCAAGGGGGACTGGACTACTTCCGTGTTGTGGAAGGAACCAGGATAACT
GCTTGTGTCTTTGTCTTTCTTTTCTCTGCTCTGTTCTTTTCCGCTGCAAT
CTGACTCTGATCATTTCATCAGAAGCAATCAAACTGCTTCTGAAGTTTTA
TCAGAAGAAGTATTTTTTTTTAAGAGAAAAAGAAAACACAATTCAACCCC
CCCCTTCTTGTGTTTTTCACCTTCAATTGGTATCAGAGCTTGCTCTGTTA
TCACAGCACTTAACCGTGTTACAGTTCAAGATCTTTTAGAAAAACATGTC
TGGAGATGAGGAATCAGTTACTCCAAAATACACAAGTGTCAAGCATGACT
ATGATACTGCTGACAAGAAAACAGACTCTGGAAAAGCTCCAAAGTTTAAT
GGAGATCCAGAAGAGTTTTCATGGTGGAAAACTAATATGTACAGCTTTAT
CATGGGATTGGATGAAGAGCTATGGGATATACTGGAAGATGGAGTTGATG
ATCTGGATTTGGATGAAGAAGGAGCTGCTATAGACAGAAGAATACATACT
CCTGCTCAAAAGAAGCTTTATAAGAAACATCACAAGATAAGAGGAATCAT
TGTGGCTTCTATACCTCGCACCGAATACATGAAAATGAGTGACAAATCTA
CTGCGAAGGCTATGTTTGCTTCTCTATGTGCAAACTTTGAAGGCAGCAAG
AAAGTAAAAGAGGCTAAAGCTTTGATGCTAGTTCATCAGTATGAACTTTT
CAGAATGAAGGATGATGAGAGTATAGAAGAAATGTACTCAAGATTTCAAA
CTTTAGTTTCTGGATTGCAAATACTGAAGAAAAGCTATGTTGCCTCTGAT
CATGTTAGTAAGATTTTGAGAAGCTTACCTTCAAGATGGAGACCCAAAGT
AACTGCTATTGAGGAAGCTAAGGATCTAAATACTTTAAGTGTTGAAGATC
TTGTTAGCTCACTCAAAGTGCATGAAATGAGTTTAAATGAGCATGAAACC
TCTAAGAAGAGTAAATCCATTGCTTTACCATCTAAAGGAAAGACCTCAAA
GTCTTCCAAAGCCTACAAAGCCAGTGAATCTGAAGAAGAATCACCTGATG
GAGATTCTGATGAAGATCAATCTGTAAAGATGGCTATGCTGTCCAACAAA
CTTGAGTATCTGGCAAGGAAGCAGAAGAAATTTTTGAGCAAGAGAGGTAG
CTACAAGAACTTCAAGAAAGAAAATCAGAAGGGATGCTTCAATTGTAAGA
AGCCTGGTCATTTCATTGCTGATTGCCCTGATCTTCAGAAGGAGAAGTTT
AAAGGCAAATCCAAGAAATCAAGCTTCAACTCCAGTAAATTCAGAAAGCA
AATCAAAAAGAGCTTGATGGCGACCTGGGAAGATTTGGATAGTGAATCTG
GTTCTGATAAAGAAGAAGCTGATGATGATGCTAAGGCAGCCGTTGGGTTA
GTGGCAACAGTATCATCAGAAGCAGTATCAGAAGCTGAATCAGATTCAGA
AGATGAAAATGAGGTATATTCCAAAATCCCTAGACAAGAACTTGTTGATT
CTCCTAAAAGAACTTTTATCACTGTTTGAACACAGAACCAATGAGTTGAC
AGATTTAAAAGAAAAATATGTTGATTTGATGAAACAACAAAAGTCAACTC
TATTGGAAGTGGAAGCTTCTGAAGAAGAACTCAAAGGGTTTAACCTCATA
TCAACAACATATGAAGATAGACTCAAGAGTCTTTGTCAGAAGCTACAAGA
AAAATGTGATAAAGGTTCAGGCAATAAACATGAGATTGCCTTGGATGATT
TTATTATGGCTGGAATAGACAGAAGCAAAGTTGCTTCTATGATCTACAGC
ACATACAAGAACAAAGGCAAAGGGATTGGATATTCTGAGGAGAAATCCAA
AGAATACAGTCTCAAGAGCTACTGTGATTGTATCAAGGATGGATTGAAAT
TCACCTTTGTGCCTGAAGGTACAAATGCTATAACTGCTGTTCAGTCAAAA
CCTGAAGCTTCAGGTTCACAGGCTAAGATCACATCAAAGCCAGAGAATCT
TAAGATCAAGGTAATGACAAAATCTGATCCTAAGAGTCAAAAGATTAAAA
TTCTGAAAAGATCAGAACCTGTTCATCAGAATCTGATTAAACCAGAATCT
AAAATTCCAAAACAAAAGGATCAGAAGAACAAAGCAGCTACTGCTTCTGA
GAAAACAATACCAAAAGGTGTCAAACCTAAAGTATTGAATGATCAGAAGC
CACTCAGCATTCACCCTAAGGTACAAGGGAGGAAAAGTAAAACCTCCAAA
ACTAACCCAAAAGGACCCATGAAGATATGGGTACCTAAATCTGAATTGGC
CAAAAATGCAGGTGTGCTTAAGGGCAAGAGAGAAACAAAGGTCATGGTAC
CTAGACAGCGGATGTTCAAGGCACATGACTGGAGAAAAAGCTTTGTTCCT
TACCCTTACAATGAAAGATGGAGGAGAAGTGAAGTTTGGTGGCAACCAAA
CTGGAAAGATCATTGGTACAGGTACTATTGGTAATTCCTCCATCTCAATT
AATAATGTGTGGCTAGTAGATGGTCTGAAGCATAACCTATTGAGCATTAG
TCAATTTTGTGACAATGGGTATGATGTAACGTTCAGTAAGACCAACTGCA
CACTAGTCAACAAGGATGACAAATCCATTACATTCAAGGGAAAGAGAGTT
GAGAATGTCTATAAAATAAATTTCTCTGATCTGGCTGATCAGAAGGTAGT
TTGCCTTCTGTCAATGAATGATAAAAAAATGGGTATGGCATAAAAGGTTG
GGACATGCTAATTGGAGATTAATTTCTAAAATTAGCAAGTTACAACTGGT
CAAAGGATTGCCTAACATTGATTATCATTCAGATGCACTTTGTGGTGCAT
GTCAGAAAGGGAAAATTGTGAAAAGTTCGTTCAAATCTAAAGACATTGTA
TCAACCTCCAGACCCTTAGAATTACTCCATATTGATCTTTTTGGTCCAGT
TAATACTGCATCCTTATATGGAAGTAAATATGGATTAGTCATTGTTGATG
ATTACAGCAGATGGACTTGGGTAAAATTCATTAAAAGTAAAGACTATGCA
TGTGAAGTGTTTAGCAGCTTCTGCACTCAAATACAATCTGAAAAAGAATT
GAAAATTTTGAAAGTCAGAAGTGATCATGGTGGAGAATTTGAAAATGAGC
CATTCGAACTTTTTTGTGAAAAACATGGGATTCTCCATGAGTTTTCTTCT
CCTAGAACTCCACAACAAAATGGGGTTGTAGAGAGAAAGAACAGAACCTT
ACAAGAAATAGCCAGAACCATGATCCATGAAAACAACTTAGCTAAACATT
TTTGGGCAGAAGCAGTCAATACTTCATGTTATATTCAAAATAGGATCTAT
ATCAGACCTATGTTGGAGAAAACAGCATATGAACTCTTTAAAGGAAGAAG
ACCCAATATCTCTTACTTTCATCAGTTTGGATGTACTTGTTACATCTTAA
ACACTAAAGACTATCTGAAGAAATTTGATGCCAAGGCTCAAAGAGGAATC
TTTTTAGGTTACTCTGAAAGGTCAAAGGCATACAGAGTGTATAATTCAGA
AACACAATGTGTTGAAGAATCTATGCATGTAAAATTTGATGATAGAGAGC
CTGGAAGTAAAACTTCAGAGCAAAGTGAAAGTAATGCAGGTACAACTGAT
TCTGAAGATGCATCAGAATCTGATCAACCTTCTGATTCTGAAAAGTATAC
AGAAGTTGAATCTTGTCCAAAAGCTGAAATCACTCCAGAAGCTGAGTCTA
ATTCAGAAGCAGAACCTAGCCCAAAAGTACAGAATGAAAGTGCTTCTGAG
GACTTTCAAGATAACACTCAGCAGGTTATTCAACCTAAATTCAAGCACAA
ATCTTCACATCCTGAGGAGTTAATCATTGGAAGCAAAGATAGTCCTAGAA
GAACAAGATCACATTTTAGACAAGAAGAGTCTTTAATAGGACTGCTTTCA
ATAATTGAGCCTAAAACTGTTGAAGAAGCTCTCTCAGATGATGGATGGAT
ATTAGCTATGCAAGAAGAGCTAAATCAATTCCAAAGGAATGATGTGTGGG
ATCTGGTACCCAAACCTTCTCAGAAGAACATTATTGGAACAAAATGGGTA
TTCAGAAACAAGCTGAATGAACAAGGAGAAGTAACCAGAAACAAAGCCAG
ACTTGTTGCTCAAGGCTACAGTCAACAAGAAGGCATTGATTACACTGAAA
CATTTGCTCCAGTTGCAAGATTGGAAGCAATCAGGTTACTTCTATCCTAC
GCAATTAATCATGGCATAATATTATATCAAATGGATGTCAAAAGTGTTTT
TCTTAATGGTGTCATTGAAGAAGAAGTGTATGTTAAACAACCTCCTGGGT
TTGAGGATCTTAAGCATCCTGACCATGTTTATAAACTTAAGAAATCACTA
TATGGCTTGAAACAAGCTCCCAGAGCTTGGTATGATAGACTAAGTAATTT
CTTAATTAAAAATGATTTTGAAAGAGGACAAGTTGACACAACACTCTTCA
GAAGGACTCTTAAGAAAGATATTTTGATTGTGCAAATATATGTTGATGAT
ATAATATTTGGTTCTACTAATGCATCTCTTTGCAAAGTATTTTCTAAGTT
AATGCAGGATGAATTTGAAATGAGTATGATGGGAGAATTGAATTCTTTCT
GGGAATTCAAATCAACCAAAGTAAAGAAGGAGTATATGTTCATCAAACAA
AATATACAAAAGAGCTTCTGAAGAAGTTCAAGCTAGAAGATTGTAAAGTG
ATGAACACTCCAATGCATCCAACCTGCACCTTAAGCAAAGAAGATACTGG
AACAGTAGTAGACCAGAAGCTATACAGAGGTATGATTGGTTCTCTGTTAT
ACCTCACTGCATCTAGACCTGATATTTTATTCAGTGTATGCTTGTGTGCA
AGATTTCAATCAGATCCTAGAGAATCTCATTTAACTGCAGTTAAGAGAAT
CTTCAGGTATCTGAAAGGAACAACTAATCTTGGACTCCTGTATAGGAAAT
CCCTAGATTATAAGTTGATTGGATTCTGTGATGCTGATTATGCTGGTGAT
AGGATTGAAAGAAAATCAACCAGTGGAAATTGTCAATTCCTGGGAGAGAA
TCTGATATCCTGGGCAAGCAAAAGACAAGCAACTATTGCTATGTCTACAG
CAGAAGCAGAGTACATTTCAGCTGCAAGTTGTTGCACACAACTACTTTGG
ATGAAACATCAGTTGGAAGACTATCAGATCAATGCTAACAGTATTCCCAT
TTATTGTGATAATACTGCTGCTATTTGTTTGTCAAAGAATCCAATTCTAC
ATTCAAGAGCCAAGCATATTGAAATCAAACACCATTTTATCAGAGACTAT
GTTCAAAAAGGAATTTTAGATATACAATTCATTGATACTGAACATCAATG
GGCTGATATATTTACAAAACCTTTGTCTGTTGAAAGATTTGATTTTATTA
AGAAAAATTTGAACATGCATTTTGTGTCTGATTGAAAAATTGCTTGCCTC
TGAATAAGAAGTTTGGTTCTGAAGTTTATTCAGGAGCATTTTGGTTCATC
AGAAGCTCTTAACTTAGGTTCTGAGGAAAATGTGCTTCTGAAGATGACGT
CAGCACTAAAACTTCAGAAGTGTTATTCTTTGCTTCTGAATAGTTTGGTT
AGTGGGAACGTTGGCAGTTACTTTATGTAACAGCTGTCCCATTACCCAAA
AAGTAGTTTTCTGAAGAGTCTCTGACGTGGTCTATTTGTATTGGAGTATA
ACAAAAAGGGCAATGATGTTTTTATTCGCTTTTTAACATACTTACACGCG
CCCCCAATTTGTCATTAATGCTGTGTTTGTTTGTCCCTTCTGAATTACAA
ACGTTTTAATAAAAACACTAAGTCATTTCACACACTACTCACTTCACAAC
AAACACTTTCTATTTTTCGTCTTAACCCTCTGCGAAAGTAAACGCATTCT
CTCATCCTCTCAAAAACTCTTTAGAACCCTAAAACCACTTCATATCAATG
GCATCTTCAAGTTCTGCCGGTGGTTCTTCATCGAATATGGATATAGATAC
TCCTGCTTATGAAATCAAAGGAAGAACTATGTCAATTGAGGAATGGGATC
TAATCATTCAAGCGGAAAATCCAGTGGATTTCACTTCTCTAACTCATCAT
GGATGCGACTTGGTAAGATTCTACAAGAAGCAGAAGCTGATGAGTTACTT
CAGTCTTCTCAACGGTCCTACTTATGAAGTGCTTGTCAGACAATTCTGGG
TAAGAGCTTCAGTGTTTGACAAAGTTGCTGCTAAACAGGAAGAAGCTCAG
ATGATTCTGGTTGATCCTACTTTGGAGGGAAAAACCAGAGAAGAAATGGG
TCTACTCGCCTTCACTGGGACTGAGATTAGATCAAACGTCATGGGGATTC
CTGTAACAATCAATGAGCATGTGATTGCTCAAGCCATGAGAAGGGATGCT
TCTGGGACATACGATGGAGAAGAGATTCCTAACCCCAGAACAAGCCCATG
GAAGGAGATAGTAAACAACACTATCTACGGATCAAAGGATGCTAAGCCTT
ACAGCACCTTAAGCATGGAAAAGAAAATGCTGCTGAAGATCCAAAATGAA
AACATTTTTCCCAAAGGTGGAGGAAATGATCAACCTTCACTTGGTCACAA
AGTCTTTCTGCATCACACCATCTCTCAGGAAACAACAATGAATGTTCCCA
AGTATATGTTTAAATACATGATCAAGGAACTCAAGAAGAGCCAGATGGAG
AACAGGAAGTTTGTTCCCTATGGAAGGCTGCTCTCCATAATCTTTCAAGA
AGGAGGACTCCTAAGTGCCCTGAAAGACGTGGGTATTTATGATAATCAGA
AGCTGGGAGCAGTCACAGGAAAAATAATCAATGGGGCAACTCTAGTCAAG
ATGAGGCTGATTTCAACTTGCAAGAAACTAGATACAGATATGCATGAATC
TGATGTCATATCTGATCTAGTCACTCATCACATCCCTATCTGCAAGAAAG
ATCCCCTGGATGTGCAGAGGGCCTACATCTTGGACTACTACAAGAGCTAC
AACAAGAAAATCAGCCTGAAAGATATCCCAGAAGAAATGTATGGTGGTGA
TCTGCCTGTGGCCAAAGGCAGAAAATCTAAAAAGAAGCAGATCACCAAGG
AAGAATACCTTGCTGAAGATGCTACTGAGGTGGGTGCTCAGAAGCATAAG
AAAGCTAAGAAGGAAAAATCTGCTATGTCCACCATTCTTGAGGAAGTGGA
GGATTTGGATGATGTCCCTCTTATCAGAAAAAGGACAAGAAGTACTCAAG
AAACAGCAGAACAGCCTGCTTCTGAACAAGCTGGTTCTGAACAAGCTGCT
TCTGATCAAGCTGCTTCTGAAAAGCCTTCAAGTCCCAAAAATAAAAGAGA
AGCTGCTCTTCAGACCATCAAAAGGAAGAGGTCTAATTTTACAAGAAATC
TGAAGACAGCTGAAGGAAGAAGGGAAGAAATGTTGAAAGAACTGGAAGAG
AACTGGGATGAAGACTCAAGCCTCAAGAAGGCAAAAAGGTCTGCAACTTC
TGAGCCCATAGTCATGCCCAGTTTTGAAATGACTGAAGAAATGAGGCAGT
ACGCTAGAGAGGTTTCTGCATCCAAGATAGCAGAAAAGAAAAGGTTGAAG
GAAGTGTTTGAGAAAGAAAGGGATGAGCGTCTCAAGGCTGCAGGGTATGT
GCCTACTCCTGACATTGCTGCTTTAGCTTCTGAGTTAGAGCAAGAAACAG
TTCAGTATGGAGCAACTCTGTTTTCTCAAGCCTTGAAGAATAAGCAAGCT
TCAGGAGCAACTTCATCAGATCCAGTTTCAACAGCTCCAGAAGCAATTCA
TCCAGAAGCTCAGTCCTCAGGTAATCCATCTAAAGCTCCAACTAATACTC
AGTCTCTATCTCTACCCTCTTCACCCTCTTCATCATCCACAGAATCAGAT
GACCAACCCCTTAGCCAACATATAGACAAGCTTCTAAAAACCAAACCTAC
CAAACTAACAGAATTTGGAACACTTGACTATGAGAGTACTCAAATAGAAT
TTTCAAAAAATAGGATAAAACTTTGTGAGAAATTCAATTTGCCTACTACT
CATCCACTATATCCAGATATTCCAGAGCCTGTTAGTATACAACAACCTGA
ACCCAACCAAGAACCTAACCAAACTCCACAAAAAGCCTCTGAAGTAGTTT
CAGATGCAACTACTTCAGAAACCCCCCAACACCAAGAATCCTCAACCCTT
CACAACTTAGAAAAACATCTAGGTGGTGAAATGCAACCAACACCCACTAA
GGCCTCTAAGACAGTTTCTGAAAAGACTGTTTTGGAAACCCAAACAGAAA
CCCAAACCATCCCTGAGCAAACTGTTCAGGAGCAAACTGCTTCTGAACAA
GTTGCTCCTGACCAAACAACTTCTGACCAAACAACAGAACAACAACAACA
ACCAGACTCACCCACTATAATAGACTTAACCTCTGACCAACCTTCCACAT
CACATACAACTCAAACTGAACCTTCACCCATCCCTGACCATATCCTGGAG
TCTGAGTATATAGAGGAACAGCTGATTAGACTTAGTGATGAGATTCAGAC
ACTGATTCTTCGCAGAACAGTTCCTGCACCTCCTATTCACTATTATGATC
AGTGGATGGATCTACAGAAGAGCTTTGATGAGCTGCTGGATCAGCTTAGA
ACTAAATGTGTGTCATCTCACTCTGCTATGCTGAAAAAGCTTTTGAATGA
TATGCATGAAGCAGCTAAGGAGAAAGAGCTGAATTTTGTGCCTCTGCTGG
ACATCACTCCTTTCTATCCAGAAGAAGAGTACATCACTAGGGCTGCTAGA
ATTCAGGCTGGATTTAAACGAAGAATGAGGGAAAAGGATGAGCTACTTCA
GAAGAAGGATGATCAGATCAAGTATCTCTTGGAACAGTTGTATAAGCAAG
CCCAACCTTAGTTGCACACCCAACTCTAGCTTGTTTTTTACTTTTGTTCT
TAGTTTCTGGATCTTGTGCTTTTTCACCTTCAATATGTGTTACAAGCTTT
AACTCTGATGATATTTACTGTTTTCAATGCTGCTTGCTCTGAAAGATTAT
ATGTTTATTCTTTTGTTTTGTTTTGGCTCTGATACTCTTTCTTTTGTTTC
TATTCTTTTTGTTGATGACAAAAGGGGGAGTAAATGTATAGTATTTGTTA
AGGCACTGAGCCCTACTATAACCACTTCTAAATTTCTTTTAAATACTTCT
GATTTGATTTTATAAGTATTTTATTGAAATTTAATTAATAAGAATAGAAC
TTAGGGGGAGCTTACAAACCTCACCTTAAAGATCTATTAGACTCAGGGGG
AGCTTACAAACCTCTGTCCCAGTAGTCAACTTATTAATTAGATCAACAAC
AATTGAACATTTTAAATACTATTGTTTGTCATCATCAAAAAGGGGGAGAT
TGTTGGAACAAAATGTGTTTCACAATGAACCTTATTAAGTTTTGATGATA
ACAAGGTATTAAAAATTGTCAATTGGTTATTACTAATAATTGTTCAAGTG
TACAGGACCAAAGGCTACTCAAGTTATTTCAATAGGTCTTGGAAGAACAA
TGGAAAGAAAAAGAAATTCTGAGCATCTGAAGAAAACTGCTCCTGAAGCT
AAACTGCTCCTGAAGAGATGACGTCATCAGAAGCAGAAAGTCATCAGAAG
CAAAAGTTTTCATCAGAAGCAATATCTTCACCAGAAGCTACTTTTGATCC
TTTAATCAAACTGAAGATTCAAAGTTGCTGATTCTCAATTCAGTCTTATC
AAAGAAGAACGAAGAATTGAAAGGGAGGTATCAACGGATATATGGATAGC
ACTGAGCTCTTGTCTCTCGTTAATAGAGTTGACAAAGTACAAGTGTACAA
CCACTACCTCCACTACTCTGTTTTCTGTCTACGCTACAAGACAAAACAAC
AGCCATGCCTGCAGAATTTGTACACTCAAGATGGGAATGAATTTGAAGTT
TATTCTTCAAAGGACTACACCCAAATCAGGCAAAGGATCACTGGTGGATA
ATCAAAGGATTTCAAACGACTCTTTAGACGTGCTGATTATCTCAACGTCT
CTTTCACACCTCTATATAAAGGAGTGAAGACTTGAAGATTTAAGATAGAG
ATACACAAGTTTAAAAGCGCCAAAACTCTGTCAAATTGATTCTACAAAGC
ACACTGAATTTCTGCACTGATTTGATACATCTTAGAAATTCAAAGTCTAG
AGTCTTTTCTATATTGTATTGTGAACACCACTGATTGTATATCAAGTGTT
CAATTCAAACTCAATTCTCTGTATTTTTGTTTGATTAGAAGTCTCTTGCC
TGCGTGCTTGAGCATTAGAAGTCTCTTGCTTAGTGCTTGAGCATTGGAAG
ACTCTTGCTTGTGTGCTTGAGCATTGTTTTGTGAAGTCTCATACTTTGAA
AGTATTGAGCAGTTGTAATCTTTGTGATTATAGTGAAATCTCCTTGGAAG
TGCAAGGGGGACTGGACTACTTCCGTGTTGTGGAAGGAACCAGGATAACT
GCTTGTGTCTTTGTCTTTCTTTTCTCTGCTCTGTTCTTTTCCGTTGCAAT
CTGACTCTGATCATTTCATCAGAAGCAATCAAACTGCTTCTGAAGTTTTA
TCAGAAGAAGTATTTTTTTTTAAGAGAAAAAGAAAACACAATTCAACCCC
CCCCCCCCTTCTTGTGTTTTTCACCTTCA
>Mtr1.24
TGTTGGAACAAAATGTGTTTCACAATGAACCTTATTAAGTTTTGATGATA
ACAAGGTATTAAAAATTGTCAATTGGTTATTACTAATAATTGTTCAAGTG
TACAGGACCAAAGGCTACTCAAGTTATTTCAATAGGTCTTGGAAGAACAA
TGGAAAGAAAAAAGAAATTCTGAGCATCTGAAGAAAACTGCTCCTGAAGC
TAAACTGCTCCTGAAGAGATGACGTCATCAGAAGCAGAAAGTCATCAGAA
GCAGAAAGTCATCAGAAGCAAAAGTTTTCATCAGAAGCAATATCTTCACC
AGAAGCTACTTTTGATCCTTTAATCAAACTGAAGATTCAAAGTTGCTGAT
TCTCAATTCAGTCTTATCAAAGAAGAACAAAGAATTGAAAGGGAGGTATC
AACGGATATATGGATAGCTCTGAGCTCTTGTCTCTCGTTAATAGAGTTGA
CAAAGTACAAGTGTACAACCACTACCTCCACTACTCTGTTTTCTGTCTAC
GCTACAAGACAAAACAACAGTCATGCCTGCAGAATTTGTACACTCAAGAT
GGGAATGAATTTGAAGCTTATTCTTCAAAGGACTACACCCAAATCAGGCA
AAGGATCACTGGTGGATAATCAAAGGATTTCAAACGACTCTTTAGACGTG
CTGATTATCTCAACGTCTCTTTCACACCTCTATATAAAGGAATGAAGACT
TGAAGATTTTAGATAGAGATACATAAGTTTAAAAGCACCAAAACTCTGTC
AATTTGATTCTAAAAAGCACACTGAATTTCTGCACTGATTTGATACATCT
TAGAAATTCAAAGTCTAGAGTCTTTTCTGTATTGTATTGTGAACACCACT
GATTATATATCAAGTGTTCAATTCAAACTCAATTCTCTGTATTTCTGTTT
GATTAGAAGTCTCTTGCCTGCGTGCTTGAGCATTAGAAGTCTCTTGCTTA
GTGCTTGAGCATTGGAAGACTCTTGCGTGTGTGCTTGAGCATTGTTTTGT
GAAGTCTCATACTTTGAAAGTATTGAGCAGTTGTAATCTTGTGATTATAG
TGAAATCTCCTTGGAAGTGCAAGGGGGACTGGACTACTTCCGTGTTGTGG
AAGGAACCAGGATAACTGCCTGTGTCTTTGTCTTTCTTTTCTCTGCTCTG
TTCTTTTCCGCTGCAATCTGACTCTGATCATTTCATCAGAAGCAATCAAA
CTGCTTCTGAAGTTTTATCAGAAGAAGAATCCTTTTTTTAAGAGAAAAAG
AAAACACAATTCAACCCCCCCCCCCCCTTCTTGTGTTTTTCACCTTCAAT
TGGTATCAGAGCTTGCTCTGTTATCACAGCACTTAACCGTGTTACAGTTC
AAGATCTATTAGAAAAACATGTCTGGAGATGAGGAATCAGTTACTCCAAA
ATACACAAGTGTCAAGCATGACTATGATACTGCTGACAAGAAAACAGACT
CTGGAAAAGCTCCAAAGTTTAATGGAGATCCAGAAGAGTTTTCATGGTGG
AAAACTAATATGTACAGCTTTATCATGGGATTGGATGAAGAGCTATGGGA
TATACTGGAAGATGGAGTTGATGATCTGGATTTGGATGAAGAAGGAGCTG
CTATAGACAGAAGAATACATACTCCTGCTCAGAAGAAGCTTTATAAGAAA
CATCACAAGATAAGAGGAATCATTGTGGCTTCTATACCTCGCACCGAATA
CATGAAAATGAGTGACAAATCTACTGCGAAGGCCATGTTTGCTTCTCTAT
GTGCAAACTTTGAAGGCAACAAGAAAGTAAAAGAGGCTAAAGCTTTGATG
CTAGTTCATCAGTATGAACTTTTCAGAATGAAGGATGATGAGAGTATAGA
AGAAATGTACTCAAGATTTCAAACTTTAGTTTCTGGATTGCAAATACTGA
AGAAAAGCTATGTTGCCTCTGATCATGTTAGTAAGATTTTGAGAAGCTTA
CCTTCAAGATGGAGACCCAAAGTAACTGCTATTGAGGAAGCTAAGGATCT
AAATACTTTAAGTGTTGAAGATCTTGTTAGCTCACTCAAAGTGCATGAAA
TGAGTTTAAATGAGCATGAAACCTCTAAGAAGAGTAAATCCATTGCTTTA
CCATCTAAAGGAAAGACCTCAAAGTCTTCCAAAGCCTACAAAGCCAGTGA
ATCTGAAGAAGAATCACCTGATGGAGATTCTGATGAAGATCAATCTGTAA
AGATGGCTATGCTGTCCAACAAGCTTGAGTATCTGGCAAGGAAGCAGAAG
AAATTTTTGAGCAAGAGAGGTAGCTACAAGAACTTCAAGAAAGAAGATCA
GAAGGGATGCTTCAATTGTAAGAAGCCTGGTCATTTCATTGCTGATTGCC
CTGATCTTCAGAAGGAGAAGTTTAAAGGCAAATCCAAGAAATCAAGCTTC
AACTCCAGTAAATTCAGAAAGCAAATCAAAAAGAGCTTGATGGCGACCTG
GGAAGATTTGGATAGTGAATCTGGTTCTGATAAAGAAGAAGCTGATGATG
ATGCTAAGGCAGCCGTTGGGTTAGTGGCAACAGTATCATCAGAAGCAGTA
TCAGAAGCTGAATCAGATTCAGAAGATGAAAATGAGGTATATTCCAAAAT
CCCTAGACAAGAACTTGTTGATTCTCTAAAAGAACTTTTATCACTGTTTG
AACACAGAACCAATGAGTTGACAGATTTAAAAGAAAAATATGTTGATTTG
ATGAAACAACAAAAATCAACTCTATTGGAACTGAAAGCTTCTGAAGAAGA
ACTCAAAGGGTTTAACCTCATATCAACAACATATGAAGATAGACTCAAGA
GTCTTTGTCAGAAGCTACAAGAAAAATGTGATAAAGGTTCAGGCAATAAA
CATGAGATTGCCTTGGATGATTTTATTATGGCTGGAATAGACAGAAGCAA
AGTTGCTTCTATGATCTACAGCACATACAAGAACAAAGGCAAAGGGATTG
GATATTCTGAGGAGAAATCCAAAGAATACAGTCTCAAGAGCTACTGTGAT
TGTATCAAGGATGGATTGAAATCCACCTTTGTGCCTGAAGGTACAAATGC
TATAACTACTGTTCAGTCAAAACCTGAAGCTTCAGGTTCACAGGCTAAGA
TCACATCAAAGCCAGAGAATCTTAAGATCAAGGTAATGACAAAATCTGAT
CCTAAGAGTCAAAAGATTAAAATTCTGAAAAGATCAGAACCTGTTCATCA
GAATCTGATTAAACCAGAATCTAAAATTCCAAAACAAAAGGATCAGAAGA
ACAAAGCAGCTACTGCTTCTGAGAAAACAATACCAAAAGGTGTCAAACCT
AAAGTATTGAATGATCAGAAGCCACTCAGCATTCACTCTAAGGTACAAGG
GAGGAAAAGTAAAACCTTCAAAACTAACCCAAAAGGACCCATGAAGATAT
GGGTACCTAAATCTGAATTGGCCAAAAATGCAGGTGTGCTTAAGGGCAAG
AGAGAAACAAATGTCATGGTACCTAGACAGCGGATGTTCAAGGCACATGA
CTGGAGAGAAAGCTTTGTTCCTTACCCTTACAATGAAAGATGGAGGAGAA
GTGAAGTTTGGTGGCAACCAAACTGGAAGGATCATTGGTACAGGTACTAT
TGGTAATTCCTCCATCTCAATTAATAATGTGTGGCTAGTAGATGGTCTGA
AGCATAACCTATTGAGCATTAGTCAATTTTGTGACAATGGGTATGATGTA
ACGTTCAGTAAGACCAACTGCACACTAGTCAACAAGGATGACAAATCCAT
TACATTCAAGGGAAAGAGAGTTGAGAATGTCTATAAAATAAATTTCTCTG
ATCTGGCTGATCAGAAGGTAGTTTGCCTTCTGTCAATGAATGATAAAAAA
TGGGTATGGCATAAAAGGTTGGGACATGCTAATTGGAGATTAATTTCTAA
AATTAGCAAGTTACAACTGGTCAAAGGATTGCCTAACATTGATTATCATT
CAGATGCACTTTGTGGTGCATGTCAGAAAGGGAAAATTGTGAAAAGTTCT
TTCAAATCTAAGGACATTATATCAACCTCCAGACCCTTAGAATTACTCCA
TATCGATCTTTTTGGTCCAGTTAACACTGCATCTTTATATGGAAGTAAAT
ACGGATTAGTCATTGTTGATGATTACAGCAGATGGACTTGGGTAAAATTC
ATTAAAAGTAAAGACTATGCATGTGAAGTGTTTAGCAGCTTCTGCACTCA
AATACAATCTGAAAAAGAATTGAAAATTTTGAAAGTCAGAAGTGATCATG
GTGGAGAATTTGAAAATGAGCCATTTGAACTTTTTTGTGAAAAACATGGG
ATTCTCCATGAGTTTTCTTCTCCTAGAACTCCACAACAAAATGGGGTTGT
AGAAAGAAAGAACAGAACCTTACAAGAAATGGCCAGAACCATGATCCATG
AAAACAACTTAGCTAAACATTTTTGGGCAGAAGCAGTCAATACTTCATGT
TATATTCAAAATAGGATCTATATCAGACCTATGTTGGAGAAAACAGCATA
TGAACTCTTTAAAGGAAGAAGACCCAATATCTCTTACTTTCATCAGTTTG
GATGTACTTGTTACATCTTAAACACTAAAGACTATCTGAAGAAATTTGAT
GCCAAGGCTCAAAGAGGAATCTTTTTAGGTTACTCTGAAAGGTCAAAGGC
ATACAGAGTGTATAATTCAGAAACACAATGTGTTGAAGAATCTATGCATG
TAAAATTTGATGATAGAGAGCCTGGAAGTAAAACTTCAGAGCAAAGTGAA
AGTAATGCAGGTACAACTGATTCTGAAGATGCATCAGAATCTGATCAACC
TTCTGATTCTAAAAAGTATACAGAAGTTGAATCTTGTCCAGAAGCTGAAA
TCACTCCAGAAGCTGAGTCTAATTCAGAAGCAGAACCTAGCCCAAAAGTA
CAGAATGAAAGTGCTTCTGAGGACTTTCAAGATAACACTCAGCAGGTTAT
TCAACCTAAATTCAAGCACAAATCTTCACATCCTGAGGAGTTAATCATTG
GAAGCAAAGATAGTCCTAGAAGAACAAGATCACATTTTAGACAAGAAGAG
TCTTTAATAGGACTGCTTTCAATAATTGAGCCTAAAACTGTTGAAGAAGC
TCTCTCAGATGATGGATGGATATTAGCTATGCAAGAAGAGCTAAATCAAT
TCCAAAGGAATGATGTGTGGGATCTGGTACCCAAACCTTCTCAGAAGAAC
ATTATTGGAACAAAATGGGTATTCAAAAACAAGCTGAATGAACAAGGAGA
AGTAACCAGAAACAAAGCCAGACTTGTTGCTCAAGGCTACAGTCAACAAG
AAGGCATTGATTACACTGAAACATTTGCTCCAGTTGCAAGATTGGAAGCA
ATCAGGTTACTTCTATCCTACGCAATTAATCATTGCATAATATTATATCA
AATGGATGTCAAAAGTGCTTTTCTTAATGGTGTCATTGAAGAAGAAGTGT
ATGTTAAACAACCTCCTGGGTTTGAGGATCTTAAGCATCCTGACCATGTT
TATAAACTTAAGAAATCACTATATGGCTTGAAACAAGCTCCCAGAGCTTG
GTATGATAGACTAAGTAATTTCTTAATTAAAAATGATTTTGAAAGAGGAC
AAGTTGACACAACACTCTTCAGAAGGACTCTTAAGAAAGATATTTTGATT
GTGCAAATATATGTTGATGATATAATATTTGGTTCTACTAATGCATCTCT
TTGCAAAGAATTTTCTAAGTTAATGCAGGATGAATTTGAAATGAGTATGA
TGGGAGAATTGAAATTCTTTCTGGGAATTCAAATCAACCAAAGTAAAGAA
GGAGTATATGTTCATCAAACAAAATATACAAAGGAGCTTCTGAAGAAGTT
CAAGCTAGAAGATTGTAAAGTGATGAACACTCCAATGCATCCAACCTGCA
CCTTAAGCAAAGAAGATACTGGAACAGTAGTAGACCAGAAGCTATACAGA
GGTATGATTGGTTCTCTGTTATACCTCACTGCATCTAGACCTGATATTTT
ATTCAGTGTATGCTTGTGTGCAAGATTTCAATCAGATTCTAGAGAATCTC
ATTTAACTGCAGTTAAGAGAATCTTCAGGTATCTGAAAGGAACAACTAAT
CTTGGACTCCTGTATAGGAAATCCCTAGATTATAAGTTGATTGGATTCTG
TGATGCTGATTATGCTGGTGATAGGATTGAAAGAAAATCAACCAGTGGAA
ATTGTCAATTCCTGGGAGAGAATCTGATATCCTGGGCAAGCAAAAGACAA
GCAACTATTGCTATGTCTACAGCAGAAGCAGAGTACATTTCAGCTGCAAG
TTGTTGCACACAACTACTTTGGATGAAACATCAGTTGGAAGACTATCAGA
TCAATGCTAACAGTATTCCCATTTATTGTGATAATACTGCTGCTATTTGT
TTGTCAAAGAATCCAATTCTACATTCAAGAGCCAAGCATATTGAAATCAA
ACACCATTTTATCAGAGACTATGTTCAAAAAGGAATTTTAGATATACAAT
TCATTGATACTGAACATCAATGGGCTGATATATTTACAAAACCTTTGTCT
GTTGAAAGATTTGATTTTATTAAGAAAAATTTGAACATGCATTTTGTGTC
TGATTGAAAAATTGCTTGCCTCTGAATAAGAAGTTTGGTTCTGAAGTTTA
TTCAGGAGCATTTTGGTTCATCAGAAGCTCTTAACTGAGGTTCTGAGGAA
AATGTGCTTCTGAAGATGACGTCAGCACTAAAACTTCAGAAGTGTTATTC
TTTGCTTCTGAATAGCTTGGTTAGTGGGAACGTTGGTAGTTACTTTATGT
AAACAGCTGTCCCATTACCCAAAAAGTAGTTTTCTGAAGAGTCTCTGACG
TGGTCTATTTGTATTGGAGTATAACAAAAAGGGCAATGATGTTTTATTCG
CTTTTTAACATACTTACACGCGCCCCCAATTTGTCATTAATGCTGTGTTT
GTTTGTCCCTTCTGAATTACAAACGTTTTAATAAAAAACACTAAGTCATT
TCACACACTTCTCACTTCACAACAAACACTTTCTAATTTCTTCTCAACCC
TCTGTGTAAGTAAGCACATTCTCTCAACCTCTCAAAACACCTTAGAACCC
TAATTCTACTTAAAATCAATGGCATCTTCAAGTTCTGCCGGTGGTTCTTC
ATCGAATATGGATATAGATACTCCTGCTTATGAAATCAAAGGAAGAACTA
TGTCGATTGAGGAATGGGATCTAATCATTCAAGCGGAAAATCCAGTGGAT
TTCACTTCTCTAACTCATCATGGATGCGACTTGGTAAGATTCTACAAAAA
GCAGAAGCTGATGAGTTACTTCAGTCTTCTCAACGGTCCTACTTATGAAG
TGCTTGTCAGACAATTCTGGGTAAGAGCTTCAGTGTTTGACAAAGTTGCT
GCTAAACAGGAAGAAGCTCAGATGATTCTGGTTGATCCTACTTTGGAGGG
AAAAACCAGAGAAGAAATGGGTCTACTCGCCTTCACTGGGACTGAGATTA
GATCAAACGTCATGGGGATTCCTGTAACAATCAATGAGCATGTGATTGCT
CAAGCCATGAGAAGGGATGCTTCTGGGACATACGATGGAGAAGAGATTCC
TAACCCCAGAACAAGCCCATGGAAGGAGATAGTAAACAACACTATCTACG
GATCAAAGGATGCTAAGCCTTACAGCACCTTAAGCATGGAAAAGAAAATG
CTGCTGAAGATCCAAAATGAAAACATTTTTCCCAAAGGTGGAGGAAATGA
TCAACCTTCACTTGGTCACAAAGTCTTTCTGCATCACACCATCTCTCAGG
AAACAACAATGAATGTTCCCAAGTATATGTTTAAATACATGATCAAGGAA
CTCAAGAAGAGCCAGATGGAGAACAGGAAGTTTGTTCCCTATGGAAGGCT
GCTCTCCATAATCTTTCAAGAAGGAGGACTCCTAAGTGCCCTGAAAGACG
TGGGTATTTATGATAATCAGAAGCTGGGAGCAGTCACAGGAAAAATAATC
AATGGGGCAACTCTAGTCAAGATGAGGCTGATTTCAACTTGCAAGAAACT
AGATACAGATATGCATGAATCTGATGTCATATCTGATCTAGTCACTCATC
ACATCCCTATCTGCAAGAAAGATCCCCTGGATGTGCAGAGGGCCTACATC
TTGGACTACTACAAGAGCTACAACAAGAAAATCAGCCTGAAAGATATCCC
AGAAGAAATGTATGGTGGTGATCTGCCTGTGGCCAAAGGCAGAAAATCTA
AAAAGAAGCAGATCACCAAGGAAGAATACCTTGCTGAAGATGCTACTGAG
GTGGGTGCTCAGAAGCATAAGAAAGCTAAGAAGGAAAAATCTGCTATGTC
CACCATTCTTGAGGAAGTGGAGGATTTGGATGATGTCCCTCTTATCAGAA
AAAGGACAAGGAGTACTCAAGAAACAGCAGAACAGCCTGCTTCTGAACAA
GCTGGTTCTGAACAAGCTGCTTCTGATCAAGCTGCTTCTGAAAAGCCTTC
AAGTCCCAAAAATAAAAGAGAAGCTGCTCTTCAGACCATCAAAAGGAAGA
GGTCTAATTTAACAAGAAATCTGAAGACAGCTGAAGGAAGAAGGGAAGAA
ATGTTGAAAGAACTGGAAGAGAACTGGGATGAAGACTCTAGCCCCAAGAA
GGCAAAAAGGACTGCAACTTCTGAGCCCATAGTCATGCCCAGTTTCGAAA
TGACTGAAGAAATGAGGCAGTACGCTAGAGAGGTTTCTGCATCCAAGATA
GCAGAAAAGAAAAGGTTGAAGGAAGTGTTTGAGAAAGAAAGAGATGAGCG
TCTCAAGGCTGCAGGGTATGTGCCTACTCCTGACATTGCTGCTTTAGCGT
CTGAGTTAGAAACAGTTCAGTATGGAGCAACTCTGCTTTCTCAAGCCTTG
AAGAATAAGCAAGCTTCAGGAGCAACTTCATCAGATCCAGTTTCAACAGC
TCCAGAAGCAATTCATCCAGAAGCTCAGTCCTCAGGAAATCCATCTAAAG
CTCCAACTAATACTCAGTCTCTATCTCTACCCTCTTCACCCTCTTCATCA
TCCACAGAATCAGATGACCAACCCCTTAGCCAACATATAGACAAGCTTCT
AAAAACCAAACCTACCAAACTAACAGAATTTGGAACACTTGACTATGAGA
GTACTCAAATAGAATTTTCAAAAAATAGGATAAAACTTTGTGAGAAATTC
AATTTGCCTACTACTCATCCACTATATCCAGATACTCCAGAACCTGTTAG
TATACAACAACCTGAACCTACCCAAACAAACTCACCAAATAACCAATCTC
CACAAAAAGCCTCTGAAGTAGCTTCAGATGCAACTACTTCAGAAACCCCC
CAACACCAAGAATCCTCAACCCTTCACAACTTAGAAAAACATCTAGGTGG
TGAAATGCAACCAACACCCACTAAGGCCTCGAAGACAGTTTCTGAAAAGA
CTGTCTTGGAAACCCAAACAGAAACCCAAACCATCCCTGAGCAAACTGTT
CAGGAGCAAACTGCTTCTGAACAAGTTGCTCCTGACCAAACAACTTCTGA
CCAAACAACAGAACAACAACAACAACCAGACTCACCCACTATAATAGACT
TAACCTCTGACCAACCTTCCAAATCACATACAACTCAAACTGAACCTTCA
CCCATCCCTGACCATATCCTGGAGTCTGAGTATATAGAGGAACAACTGAT
CAGACTTAGTGATGAGATTCAGGCACTGATTCTTCGCAGAACAGTTCCTG
CACCTCCTATTCACTATTATGATCAGTGGATGGATCTACAGAAGAGCTTT
GATGAGCTGCTGGATCAGCTTAGAACTAAATGTGTGTCATCTCACTCTGC
TATGCTGAAAAAGCTTTTGGATGATATGCATGAAGCAGCTAAGGAGAAAG
AGCTGAATTTTTGTGCCTCTGCTGGACATCACTCCTTTCTATCCAGAAGA
AGAGTACATCACTAGGGCTGCTAGAATTCAGGCTGGATTTAAACGAAGAA
TGAGGGAAAAGGATGAGCTACTTCAGAAGAAGGATGATCAGATCAAGTAT
CTCTTAGAACAGTTGTATAAGCAAGCCCAACCTTAGTTGCACACCCAACT
CTAGCTTGTTTTTTACTTTTGTTCTTCGTAGCTGTGTCCTTGTATCTTAA
TCTTCTTTATATATATTATCATTGTTTCTGGATCTTGTGCTTTTTCACCT
TCAATATGTTTTACAAGCTTTAACTCTGATGATATTTACTGTTTAATGCT
GCTTGCTCTGATACTCTTTCTTTTGTTTCTATTCTTTTTGTTGATGACAA
AAGGGGGAGTAAAATGTATAGTATTTGTTAAGGCACTGAGCCCTACTATA
ACCACTTCTAAATTTCTTTTAAATACTTCTGATTTGATTTTATAAGTATT
TTATTGAAATTTAATTAATAAGAATAGAACTTAGGGGGAGCTTACAAACC
TCACCTTAAAGAACTATTAGACTCAGGGGGAGCTTACAAACCTCTGTCCC
AGTAGTCAACTTATTAATTAGATCAACAACAATTGAACATTTTAAATACT
ATTGTTTGTCATCATCAAAAAGGGGGAGATTGTTGGAACAAAATGTGTTT
CACAATGAACCTTATTAAGTTTTGATGATAACAAGGTATTAAAAATTGTC
AATTGGTTATTACTAATAATTGTTCAAGTGTACAGGACCAAAGGCTACTC
AAGTTATTTCAATAGGTCTTGGAAGAACAATGGAAAGAAAAAAGAAATTC
TGAGCATCTGAAGAAAACTGCTCCTGAAGCTAAACTGCTCCTGAAGAGAT
GACGTCATCAGAAGCAGAAAGTCATCAGAAGCAGAAAGTCATCAGAAGCA
AAAGTTTTCATCAGAAGCAATATCTTCACCAGAAGCTACTTTTGATCCTT
TAATCAAACTGAAGATTCAAAGTTGCTGATTCTCAATTCAGTCTTATCAA
AGAAGAACAAAGAATTGAAAGGGAGGTATCAACGGATATATGGATAGCTC
TGAGCTCTTGTCTCTCGTTAATAGAGTTGACAAAGTACAAGTGTACAACC
ACTACCTCCACTACTCTGTTTTCTGTCTACGCTACAAGACAAAACAACAG
CCATGCCTGCAGAATTTGTACACTCAAGATGGGAATGAATTTGAAGCTTA
TTCTTCAAAGGACTACACCCAAATCAGGCAAAGGATCACTGGTGGATAAT
CAAAGGATTTCAAACGACTCTTTAGACGTGCTGATTATCTCAACGTCTCT
TTCACACCTCTATATAAAGGAATGAAGACTTGAAGATTTTAGATAGAGAT
ACATAAGTTTAAAAGCACCAAAACTCTGTCAATTTGATTCTAAAAAGCAC
ACTGAATTTCTGCACTGATTTGATACATCTTAGAAATTCAAAGTCTAGAG
TCTTTTCTGTATTGTATTGTGAACACCACTGATTGTATATCAAGTGTTCA
ATTCAAACTCAATTCTCTGTATTTCTGTTTGATTAGAAGTCTCTTGCCTG
CGTGCTTGAGCATTAGAAGTCTCTTGCTTAGTGCTTGAGCATTGGAAGAC
TCTTGCGTGTGTGCTTGAGCATTGTTTTGTGAAGTCTCATACTTTGAAAG
TATTGAGCAGTTGTAATCTTGTGATTATAGTGAAATCTCCTTGGAAGTGC
AAGGGGGACTGGACTACTTCCGTGTTGTGGAAGGAACCAGGATAACTGCC
TGTGTCTTTGTCTTTCTTTTCTCTGCTCTGTTCTTTTCCGCTGCAATCTG
ACTCTGATCATTTCATCAGAAGCAATCAAACTGCTTCTGAAGTTTTATCA
GAAGAAGAATCCTTTTTTTAAGAGAAAAAGAAAACACAATTCAACCCCCC
CCCCCCCCCTTCTTGTGTTTTTCACCTTCA
>Mtr1.25
TGTTGGAACAAAATGTGTTTCACAATGAACCTTATTAAGTTTTGATGATA
ACAAGGTATTAAAAATTGTCAATTGGTTATTACTAATAACTGTTCAAGTG
TACAGGACCAAAGGCTACTCAAGTTATTTCAATAGGTCTTGGAAGAACAA
TGGAAAGAAAAAGAAATTCTGAGCATCTGAAGAAAACTGCTCCTGAAGCT
AAACTGCTCCTGAAGAGATGACGTCATCAGAAGCAGAAAGTCATCAGAAG
CAGAAAGTCATCAGAAGCAAAAGTTTTCATCAGAAGCAATATCTTCACCA
GAAGCTACATTTGATCCTTTAATCAAACTGAAGATTCAAAGTTGCTGATT
CTCAATTCAGTCTTATCAAAGAAGAACGAAGAACTGAAAGGGAGGTATCA
ACGGATATATGGATAACACTGAGCACTTGTCTCTCATTAATAGAGTTGAC
AAAGTACAAGTGTACAACCACTACCTCCACTACTCTGTTTTTTGTCTACG
CTACAAGACAAAACAACAGCCATGCCTGCAGAATTTGTACACTCAAGATG
GGAATGAATTTGAAGTTTATTCTTCAAAGGACTACACCCAAATCAGGCAA
AGGATCACTGGTGGATAATCAAAGGATTTCAAACGACTCTTTAGACGTGC
TGATTATCTCAACGTCTCTTTCACGCCTCTATATAAAGGAGTGAAGACTT
GAAGATAAAACAGAGATATACACAAGTTCAAAAGCGCCAAAACTCTGTCA
ATTTGATACTACAAAGCACACTGAATTTCTGCACTGATTTGATACATCTT
AGAAATTCATAGTCTAGAGTCTTTTCTGTATTGTATTGTGAACACCACTG
ATTGTATATCAAGTGTTCAATTCAAACTCAATTCTCTGTATTTTTTGTTT
GATTAGAAGTCTCTTGCCTGCGTGCTTGAGCATTAGAAGTCTCTTGCTTA
GTGCTTGAGCATTGGAAGACTCTTGCGTGTGTGCTTGAGCATAGTTTTGT
GAAGTCTCATACTTAGAAAGTATTGAGCAGTTGTAATCTTGTGATTATAG
TGAAATCTCCTTGGAAGTGCAAGGGGGACTGGACTACTTCCGTGTTGTGG
AAGGAACCAGGATAACTGCTTGTGTCTTTGTCTTTCTTTTCTCTGCTCTG
TTCTTTCCGCTGCATATCTGATTCTGATCATTTCATCAGAAGCACTCTCA
AACTGCTTCTGAAGTTTTATCAGAAGAAGGATTTTTTTTAGACAGAAAAA
GAAAACACAATTCAACCCCCCCTTCTTGTGTTTTTCTCACCTTCAATTGG
TATCAGAGCTTGCTCTGTTATCACAGCACTTAACCGTGTTACAGTTCAAG
ATCTATTAGAAAAACATGTCTGGAGATGAGGAATCAGTTACTCCAAAATA
CACAAGCGTCAAGCATGACTATGATACTGCTGACAAGAAAACAGACTCTG
GAAAAGCTCCAAGGTTTAATGGAGATCCAGAAGAGTTTTCTTGGTGGAAA
ACTAATATGTACAGCTTTATCATGGGATTAGATGAAGAGTTATGGGACAT
ACTGGAAGATGGAGTTGATGACCTGGATTTAGATGAAGAAGGAGCTGCTA
TAGATAGAAAAATACATACTCCTGCTCAGAAGAAGCTTTATAAGAAACAC
CACAAGATAAGAGGAATCATTGTGGCTTCTATACCTCGCACCGAATACAT
GAAAATGAGTGACAAATCTACTGCGAAAGCTATGTTTGCTTCTCTTTGTG
CAAACTTTGAAGGCAGCAAGAAAGTAAAAGAGGCTAAAGCTTTGATGCTA
GTTCATCAGTATGAACTTTTCAGAATGAAGGATGATGAGAGTATAGAAGA
AATGTACTCAAGATTTCAAACTTTAGTTTCTGGATTGCAAATACTGAAGA
AAAGCTATGTTTCTTCTGATCATGTTAGTAAGATTTTGAGAAGCCTACCT
TCAAGATGGAGACCCAAAGTAACTGCTATTGAGGAAGCTAAGGATCTAAA
TACTTTAAGTGTTGAAGATCTTGTTAGCTCACTCAAAGTGCATGAAATGA
GTCTAAATGAGCATGAAACCTCTAAGAAGAGTAAATCCATTGCTTTACCA
TCTAAAGGAAAGACCTCAAAGTCTTCCAAAGCCTACAAAGCCAGTGAATC
TGTAGAAGAATCACCTGATGGAGATTCTGATGAAGATCAATCTGTAAAGA
TGGCTATGCTGTCCAACAAGCTTGAGTATCTGGCAAGGAAGCAGAAGAAA
TTTTTGAGCAAGAGAGGTAGCTACAAGAACTTCAAGAAAGAAGATCAGAA
GGGATGCTTCAATTGTAAGAAGCCTGGTCATTTCATTGCTGATTGCCCTG
ATCTTCAGAAGGAGAAGTTTAAAGGCAAATCCAAGAAATCAAGCTTCAAC
TCCAGTAAATTCAGAAAGCAAATCAAAAAGAGTTTGATGGCAACCTGGGA
AGATTTGGATAGTGAATCTGGTTCTGATAAAGAAGAAGCTGATGATGATG
CTAAGGCAGCCGTTGGGTTGGTAGCAACAGTATCATCAGAAGCAGTATCA
GAAGCTGAATCAGATTCAGAAGATGAAAATGAGGTATATTCTAAAATCCC
TAGACAAGAACTTGTTGATTCTCTAAAAGAACTTTTATCACTGTTTGAAC
ACAGAACCAATGAGTTGACAGATTTAAAAGAAAAATATGTTGATTTGATG
AAACAACAAAAGTCAACTCTATTGGAACTAAAAGCTTCTGAAGAAGAACT
CAAAGGGTTTAACCTCATATCAGCAACATATGAAGATAGACTCAAGAGTC
TTTGTCAGAAGCTACAAGAAAAATGTGATAAAGGTTCAGGCAATAAACAT
GAGATTGCCTTGGATGATTTTATTATGGCTGGAATAGACAGAAGCAAAGT
TGCTTCTATGATCTACAGCACATACAAGAACAAAGGCAAAGGGATTGGAT
ATTCTGAGGAGAAATCCAAAGAATACAGTCTCAAGAGCTACTGTGATTGT
ATCAAGGATGGATTGAAATCCACCTTTGTGCCTGAAGGTACAAATGCTAA
AACTGCTGTTCAGTCAAAACCTGAAGCTTCAGGTTCACAGGCTAAGATCA
CATCAAAGCCAGAGAATCTTAAGATCAAGGTAATGACAAAATCTGATCCT
AAGAGTCAAAAGATTAAAATTCTGAAAAGATCAGAACCTGTTCATCAGAA
TCTGATTAAACCAGAATCTAAAATTCCAAAACAAAAGGATCAGAAGAACA
AAGCAGCTACTGCTTCTGAGAAAACAATACCAAAAGGTGTCAAACCTAAA
GTATTGAATGATCAGAAGCCACTCAGCATTCACCCTAAGGTACAAGGGAG
GAAAAGTAAAACCTCCAAAGCTAACCCAAAAGGACCCATGAAGATATGGG
TACCTAAATCTGAATTGGCCAAAAATGCAGGTGTGCTTAAGGGCAAGAGA
GAAACAAAGGTCATGGTACCTAGACAGCGGATGTTCAAGGCACATGACTG
GAGAGAAAGCTTTGTTCCTTACCCTTACAATGAAAGATGGAGGAGAAGTG
AAGTTTGGTGGCAACCAAACTGGAAAGATCATTGGTACAGGTACTATTGG
TAATTCCTCCATCTCAATTAATAATGTGTGGCTAGTAGATGGTCTGAAGC
ATAACCTATTGAGCATAAGTCAATTTTGTGACAATGGGTATGATGTAACG
TTCAGTAAGACCAACTGCACACTAGTTAACAAGGATGACAAATCCATTAC
ATTCAAGGGAAAGAGAGTTGAGAATGTCTATAAAATAAATTTCTCTGATC
TGGCTGATCAGAAGGTAGTTTGCCTTCTGTCAATGAATGATAAAAAATGG
GTATGGCATAAAAGGTTGGGACATGCTAATTGGAGATTAATTTCTAAAAT
TAGCAAGTTACAACTGGTCAAAGGATTGCCTAACATTGATTATCATTCAG
ATGCACTTTGTGGTGCATGTCAGAAAGGGAAAATTGTGAAAAGTTCGTTC
AAATCTAAAGACATTGTATCAACCTCCAGACCCTTAGAATTACTCCATAT
TGATCTTTTTGGTCCAGTTAACACTGCATCCTTATATGGAAGTAAATATG
GATTAGTCATTGTTGATGATTACAGCAGATGGACTTGGGTAAAATTCATT
AAAAGTAAAGACTATGCATGTGAAGTGTTTAGCAGCTTCTGCACTCAAAT
ACAATCTGAAAAAGAATTGAAAATTTTGAAAGTCAGAAGTGATCATGGTG
GAGAATTTGAAAATGAGCTATTTGAACTTTTTTGTGAAAAACATGGGATT
CTCCATGAGTTTTCTTCTCCTAGAACTCCACAACAAAATGGGGTTGTAGA
GAGAAAGAACAGAACCTTACAAGAAATGGCCAGAACCATGATCCATGAAA
ACAACTTAGCTAAACATTTTTGGGCAGAAGCAGTCAATACTTCTTGTTAT
ATTCAAAATAGGATCTATATCAGACCTATGTTGGAGAAAACAGCTTATGA
ACTCTTTAAAGGAAGAAGACCCAATATCTCTTACTTTCATCAGTTTGGAT
GTACCTGTTACATCTTAAACACTAAAGACTATCTGAAGAAATTTGATGCC
AAGGCTCAAAGAGGAATCTTTTTAGGTTACTCTGAAAGGTCAAAGGCATA
CAGAGTGTATAATTCAGAAACACAATGTGTTGAAGAATCTATGCATGTAA
AATTTGATGATAGAGAGCCTGGAAGTAAAACTTCAGAGCAAAGTGAAAGT
AATGCAGGTACAACTGATTCTGAAGATGCATCAGAATCTGATCAACCTTC
TGATTCTGAAAAGTATACAGAAGTTGAATCTTGTCCAGAAGCTGAAATCA
CTCCAGAAGCTGAGTCTAATTCAGAAGCAGAACCTAGCCCAAAAGCACAG
AATGAAATTGCTTCTGAGGACTTTCAAGATAACACTCAGCAGGTTATTCA
ACCTAAATTCAAGCACAAATCTTCACATCCTGAGGAGTTAATCATTGGAA
GCAAAGATAGTCCTAGAAGAACAAGATCACATTTTAGACAAGAAGAGTCT
TTAATAGGACTGCTTTCAATAATTGAGCCCAAAACTGTTGAAGAAGCTCT
CTCAGATGATGGATGGATATTAGCTATGCAAGAAGAGCTAAATCAATTCC
AAAGGAATGATGTGTGGGATCTGGTACCCAAACCTTCTCAGAAGAACATT
ATTGGAACAAAATGGGTATTCAGAAACAAGCTGAATGAACAAGGAGAAGT
AACCAGAAACAAAGCCAGACTTGTTGCTCAAGGCTACAGTCAACAAGAAG
ACATTGATTACACTGAAACATTTGCTCCAGTTGCAAGATTGGAAGCAATC
AGGTTACTTCTATCCTACGCAATTAATCATGGCATAATATTATATCAAAT
GGATGTCAAAAGTGCCTTTCTTAATGGTGTCATTGAAGAAGAAGTGTATG
TTAAACAACCTCCTGGGTTTGAGGATCTTAAGCATCCTGACCATGTTTAT
AAACTTAAGAAATCACTATATGGCTTGAAACAAGCTCCCAGAGCTTGGTA
TGATAGACTAAGTAATTTCTTAATTAAAAATGATTTTGAAAGAGGACAAG
TTGACACAACACTCTTCAGAAGGACTCTTAAGAAAGATATTTTGATTGTG
CAAATATATGTTGATGATATAATATTTGGTTCTACTAATGCATCTCTTTG
CAAAGAATTTTCTAAGTTAATGCAGGATGAATTTGAAATGAGTATGATGG
GAGAATTGAAATTCTTTCTGGGAATTCAAATCATCCAAAGTAAAGAAGGA
GTATATGTTCATCAAACAAAATATACAAAGGAGCTTCTGAAGAAGTTCAA
GCTAGAAGACTGTAAAATGATGAACACTCCAATGCATCCAACCTGCACCT
TAAGCAAAGAAGATACTGGAACAGTAGTAGACCAGAAGCTTTACAGAGGT
ATGATTGGTTCTCTGTTATACCTCACTGCATCTAGACCTGATATTTTATT
CAGTGTATGCTTGTGTGCAAGATTTCAATCAGATCCTAGAGAATCTCATT
TAACTGCAGTTAAGAGAATCTTCAGGTATCTGAAAGGAACAACTAATCTT
GGACTCCTGTATAGGAAATCCCTAGATTATAAGTTGATTGGATTCTGTGA
TGCTGATTATGCTGGTGATAGGATTGAAAGAAAATCAACCAGTGGAAATT
GTCAATTCCTGGGAGAGAATCTGATATCCTGGGCAAGCAAAAGACAAGCA
ACTATTGCTATGTCTACAGCGGAAGCAGAGTACATTTCAGCTGCAAGTTG
TTGCACACAACTACTTTGGATGAAACATCAGTTGGAAGACTATCAGATCA
ATGCTAACAGTATTCCCATTTATTGTGATAATACTGCTGCTATTTGTTTG
TCAAAGAATCCAATTCTACATTCAAGAGCCAAGCATATTGAAATCAAACA
CCATTTTATCAGAGACTATGTTCAAAAAGGAATTTTAGATATACAATTCA
TTGATACTGAACATCAATGGGCTGACATATTTACAAAACCTTTGTCTGTT
GAAAGATTTGATTTTATTAAGAAAAATTTGAACATGCATTTTGTGTCTGA
TTGAAAAATTGCTTGCCTCTGAATAAGAAGTTTGGTTCTGAAGTTTATTC
AGAAGCATTTTGGTTCATCAGAAGCTCTTAATTGAGGTTCTGAGGAAAAT
GTGCTTCTGAAGATGACGTCAGCACTAAAACTTCAGAAGTGTTATTCTTT
GCTTCTGAATAGCTTGGTTAGTGGGAACGGTGGAAGTTACTTTATGTAAC
AGCTGTCTCATTACCCAAAAGGTAGTTTTCTGAAGAGTCTCTGACGTGGT
TTATTTGTATTGGAGTATAACAAAAAGGGCAATGATGTTTTTATTCGCTT
TTTAACGTACTTACACGCGCCCCCAATTTGTCATTAATGCTGTGTTTGTT
TGTCCCCTCTGAATTACAAACGTTTTAATAAAAACACTAAGTCATTTCAC
ACACTTCTCACTTCACAACAAACACTTTCTATTTTCTTCTCAACCCTCTG
CGAACGTAAGCGCATTCTCTCATCCTCTCAAAACACTTTAGAACCCTAAA
ACCACTTCATATCAATGGCATCTTCAAGTTCTGCCGGTGGTTCTTCATCG
AATATGGATATAGATACTCCTGCTTATGAAATCAAAGGAAGAACTATGTC
GATTGAGGAATGGGATCTAATCATTCAAGCGGAAAATCCAGTGGATTTCA
CTTCTCTAACTCATCATGGATGCGACTTGGTAAGATTCTACAAGAAGCAG
AAGCTAATGAGTTACTTCAGTCTTCTCAACGGTCCTACTTATGAAGTGCT
TGTCAGACAATTCTGGGTAAGAGCTTCAGTGTTTGACAAAGTTGCTGCTA
AACAGGAAGAAGCTCAGATGATTCTGGTTGATCCTACTTTGGAGGGAAAA
ACCAGAGAAGAAATGGGTCTACTCGCCTTCACTGGGACTGAGATTAGATC
AAACGTCATGGGGATTCCTGTAACAATCAATGAGCATGTGATTGCTCAAG
CCATGAGAAGGGATGCTTCTGGGACATACGATGGAGAAGAAATTCCTAAC
CCCAGAACAAGCCCATGGAAGGAGATAGTAAACAACACTATCTACGGATC
AAAGGATGCTAAGCCTTACAGCACCTTAAGCATGGAAAAGAAAATGCTGC
TGAAGATCCAAAATGAAAACATTTTTCCCAAAGGTGGAGGAAATGATCAA
CCTTCACTTGGTCACAAAGTCTTTCTGCATCACACCATCTCTCAGGAAAC
AACAATGAATGTTCCCAAGTATATGTTTAAATACATGATCAAGGAACTCA
AGAAGAGCCAGATGGAGAACAGGAAGTTTGTTCCTTATGGAAGGCTGCTC
TCCATAATCTTCCAAGAAGGAGGACTCCTAAGTGCCCTGAAAGATGTGGG
TATTTATGATAATCAGAAGCTGGGAGCAGTCACAGGAAAAATAATCAATG
GGGCAACCTTAGTCAAGATGAGGCTGATTTCAACATGCAGCAAACTAGAT
ACAGATATGCATGAATCTGATGTCATATCTGATCTAGTCACTCATCACAT
CCCTATCTGCAAGAAAGATCCCCTGGATGTGCAGAGGGCCTACATCTTAG
ACTACTACAAGAGCTACAACAAGAAAATCAGCCTGAAAGATATCCCAGAA
GAAATGTATGGTGGTGATCTGCCTGTGGCCAAAGGCAGAAAATCTAAAAA
GAAGCAGATCACCAAGGAAGAATACCTTGCTGAAGATGCTACTGAGGTGG
GTGCTCAGAAGCATAAGAAAGCTAAGAAGGAAAAATCTGCTATGTCCACC
ATTCTTGAGGAAGTGGAGGATTTGGATGATGTCCCTCTTATCAGAAAAAG
GACAAGGAGTACTCAAGAAACAGCAGAACAGCCTGCTTCTGAACAAGCTG
GTTCAGAACAAGCTGCTTCTGATCAAGCTGCTTCTGAAAAGCCTCCAAGT
CCCAGAAATAAAAGAGAAGCTGCTCTTCAGACCATCAAAAGGAAGAGGTC
TAATTTAACAAGAAATCTGAAGACAGCTGAAGGAAGAAGGGCACAAATGT
TGGAAGAACTGGAAGAGAACTGGGATGAAGACTCAAGCCCTAAGAAAGCA
AAAAGGACTGCAACTTCTGAGCCCATAGTCATGCCCAGCTTCGAAATGAC
TGAAGAAATGAAGCAGTATACTAGGGAGGTTGCTGCATCCAAGATAGCAG
AGAAGAAAAGGATGAAGATTTTGTATGAAGAAGAAAGGGATGAACGTCTC
AAGGCTGCAGGGTATGTGCCTACTCCTGACATTGCTGCTTTAGCATCGGA
GTTAGAAACTGTTAAGTATGGAGCAACTCTGCTTTCTCAAGCCTTGAAGA
ATAAGCAAGCTTCAGGAGCAACTTCATCAGAACCAGCTTCAGAAGCTCCA
GAAGCAGTTCATCCAGAAGCTCAGTCTTCAGGTAATCCATCTAATGCTCC
AACTAATACTCAGATTCCATCTCTACCCTCTTCACCCTCTTCATCATCCA
CAGAATCAGATGACCGGCCCCTTAGCCAACATATAGACAAGCTTCTTAAA
ACCAAACCTACCAAACTAACAGATTTAGGAACACTTGACTGGGAGCAAAC
TCAAATAGAATTTTCTAAGAATAGAATTAAACTTTGTGAGAAATTCAATT
TGCCTCCTACTCATCCACTCTTTCCAGATAATCCTGAACCTGTTAGTGTA
CAACAACCTCAACCCAACCCAGAACCTACAACAAACTCACCACATAACTC
AACCACACAAAAAGCCTCTGAAGTAGCTTCAGATGCAACTACTTCAGAAA
CCCCCCAACACCAAGAATCCTCAACCCTTCACAACTTAGAAAAACATCTA
GGTGGTGAAATGCAACCAACACCCACTAAGGCCTCTAAGACAGTTCCTGA
AAAGACTGTTTTGGAAACCCAAACAGAAACCCAAACCATCCCTGAGCAAA
CTGTTCAGGAGCAAACTGCTTCTGAACAAGTTGCTCCTGACCAAACAACT
CCTGACCATCAAACAACAGAACAACAACAACCAGACTCACCCACTATAAT
AGACTTAACCTCTGACCAACCAACCACATCAAATACAACTCAAACTGAAC
CTTCACCCATCCCTGACCATATCCTAGAGTCTGAGTATATAGAGGAACAG
CCGATTAGACTTAGTGATGAGATTCAGGCACTGATTCTTCGCAGAACAGT
TCCTGCACCTCCTATTCACTATTATGATCAGTGGATAGATCTTCAGAAGA
GCTTTGATGAGTTGCTGGACCAACTCAGAACCAAATGTGTGTCATCTCAC
TCTGCAATGCTGAAGAAGCTTTTGGATGATATGCATGAAGCAGCTAAGGA
CAAAGAGCTGAATTATGTACCTCTTCTGGACATCACTCCTTTCTATCCTG
AAGAAGAGTATATCTCAAGAGCTGCAAGAATTCATGCTGGGCATGTAAGA
AGAATGAGGGAAAAGGATGAGCTACTTAAGAAGAAAGATGAACAGATCAA
GTATCTCTTAGAACAGCTGTATAAGCAAGCCCAACCTTAGTTGCACACCC
AACTCTAGCTTGTTTTTACTTTTGTTCTGTGTAGTCTTATCTTTGTACCT
TAACCTTCATTTATAAATATTATCATTGTTTCTGAAATATTATGTTCTAT
TTTTTTTAACTCTAATGATATTTATTGATTTTAATGTCATATGCTCTGAT
ACTTCTTGCTCTGATACTTATTATGTTTTTATTTGGTTATATGCTCTACT
ACTCTGTCTTTTGTTCTTATTCTTTTTGTTGATGACAAAAGGGGGAGTAA
ATGTATAGTATTTTTAAGGCACTGAGCCCCACTACAACCACTTCTAAATT
TCTTTTAAATACTTCTGATTTGATTTTATGAGTATTTTATTGAAATTTAA
TTAATAAGAATAGAACTTAGGGGGAGCTTACAAACCTCACCTTAAGGATC
TATTAGACTCAGGGGGAGCTTACAAACCTCTATCCCAGTGGTCAACTTAT
TAATTAGATCAACAACAATTGAACATTTTAAATACTGTTGTTTGTCATCA
TCAAAAAGGGGGAGATTGTTGGAACAAAATGTGTTTCACAATGAACCTTA
TTAAGTTTTGATGATAACAAGGTATTAAAAATTGTCAATTGGTTATTACT
AATAACTGTTCAAGTGTACAGGACCAAAGGCTACTCAAGTTATTTCAATA
GGTCTTGGAAGAACAATGGAAAGAAAAAGAAATTCTGAGCATCTGAAGAA
AACTGCTCCTGAAGCTAAACTGCTCCTGAAGAGATGACGTCATCAGAAGC
AGAAAGTCATCAGAAGCAGAAAGTCATCAGAAGCAAAAGTTTTCATCAGA
AGCAATATCTTCACCAGAAGCTACATTTGATCCTTTAATCAAACTGAAGA
TTCAAAGTTGCTGATTCTCAATTCAGTCTTATCAAAGAAGAACGAAGAAC
TGAAAGGGAGGTATCAACGGATATATGGATAACACTGAGCACTTGTCTCT
CATTAATAGAGTTGACAAAGTACAAGTGTACAACCACTACCTCCACTACT
CTGTTTTTTGTCTACGCTACAAGACAAAACAACAGCCATGCCTGCAGAAT
TTGTACACTCAAGATGGGAATGAATTTGAAGTTTATTCTTCAAAGGACTA
CACCCAAATCAGGCAAAGGATCACTGGTGGATAATCAAAGGATTTCAAAC
GACTCTTTAAACGTGCTGATTATCTCAACGTCTCTTTCACGCCTCTATAT
AAAGGAGTGAAGACTTGAAGATAAAACAGAGATATACACAAGTTCAAAAG
CGCCAAAACTCTGTCAATTTGATACTACAAAGCACACTGAATTTCTGCAC
TGATTTGATACATCTTAGAAATTCATAGTCTAGAGTCTTTTCTGTATTGT
ATTGTGAACACCACTGATTGTATATCAAGTGTTCAATTCAAACTCAATTC
TCTGTATTTTTTGTTTGATTAGAAGTCTCTTGCCTGTGCTTGAGCATTAG
AAGTCTCTTGCTTAGTGCTTGAGCATTGGAAGACTCTTGCGTGTGTGCTT
GAGCATAGTTTTGTGAAGTCTCATACTTAGAAAGTATTGAGCAGTTGTAA
TCTTGTGATTATAGTGAAATCTCCTTGGAAGTGCAAGGGGGACTGGACTA
CTTCCGTGTTGTGGAAGGAACCAGGATAACTGCTTGTGTCTTTGTCTTTC
TTTTCTCTGCTCTGTTCTTTCCGCTGCATATCTGATTCTGATCATTTCAT
CAGAAGCACTCTCAAACTGCTTCTGAAGTTTTATCAGAAGAAGGATTTTT
TTTTAGACAGAAAAAGAAAACACAATTCAACCCCCCCCTTCTTGTGTTTT
TCTCACCTTCA
>Mtr1.26
TGTTGGAACAAAATGTGTTTCACAATGAACCTTATTAAGTTTTGATGATA
ACAAGGTATTAAAAATTGTCAATTGGTTATTACTAATAATTGTTCAAGTG
TACAGGACCAAAGGCTACTCAAGTTATTTCAATAGGTCTTGGAAGAACAA
TGGAAAAAAAAAGAAATTATGAGCATCTGAAGAAAACTGCTCCTGAAGCT
GAAGTGCTTCTGAAGTGATGACGTCATCAGAAGCAAAAGTTTTCATCAGA
AGCAATATCTTCACCAGAAGCTACGTTTGATCCTTTAATCAAACTGAAGA
TTCAAAGTAGCTGATTCTCAATTCAGTCTTATCCAAGAAGAACGAAGAAT
TGAAAGGGAGGTATCAACGGATATATGGATAGCACTGAGCACTTGTCTCT
CGTTAATAGAGTTGACAAAGTACAAGTGTACAACCACTACTTCCACTACT
CTGTTTTCTGTCTACGCTACAAGACAAAACAACAGCCATGCCTGCAGAAG
TTGTACGTTCAAGATGGGAATGAATTTGAAGCTTATTCTTCAAAGGACTA
CACCCAAATCAGGCAAAGGATTACTGGTGGATAATCAAAGGATTTCAAAC
GACTCTTTAGACGTGCTGATTATCTCAACGTCTCTTTCACACCTCTATAT
AAAGGAGTGAAGACTTGAAGATAAAAGATAGAGATACATAAGTTCAAAAG
CGCCAAAACTCTGTCAATTTGATTCTACAAAGCACACTGAATTTCTGCAC
TGATTTGATACATCTTAGAAATTCAAAGTCTAGAGTCTTTATTGTATTGT
ATTGTGAACACCACTGATTGTATATCAAGTGTTCAACTCAAACTCAATTC
TCTGTATTTTTGTTTGATCAGAAGTCTCTTGCCTGCGTGCTTGAGCATTA
GAAGTCTCTTGCTTAGTGCTTGAGCATTGGAAGACTCTTGCGTGTGTGCT
TGAGCATTTTTGTGAAGTCTCATACTTAGAAAGTATTGAGCAGTTGTAAT
CTTTGTGATTATAGTGAAATCTCCTTGGAAGTGCAAGGGGGACTGGACTA
CTTCCGTGTTGTGGAAGGAACCAGGATAACTGCTTGTGTCTTTGTCTTTC
TTTTCTCTGCTCTGTTCTTTTCCGCTGCAATCTGACTCTGATCATTTCAT
CAGAAGCACTCAAATTGCTTCTGAAGTTTTATCAGAAAAAGTATTTTTTA
AGAGAAAAAGAAAACACAATTCAACCCCCCCTTCTTGTGTTTTTCACCTT
CAATTGGTATCAGAGCTTGCTCTGTTATCACAGCACTTAACCGTGTTACA
GTTCAAGATCTATTAGAAAAACATGTCTGGAGATGAGGAATCAGTTACTA
CAAAATACACAAGTGTCAAGCATGACTATGATACTGCTGACAAGAAAACA
GACTCTGGAAAAGCTCCAAAGTTTAATGGAGATCCAGAAGAGTTTTCATG
GTGGAAAACAAATATGTACAGCTTTATCATGGGATTGGATGAAGAGCTAT
GGGACATACTGGAAGATGGAGTTGATGATCTGGATTTAGATGAAGAAGGA
GCTGCTATAGACAGAAGAATACATACTCCTGCTCAGAAGAAGCTTTATAA
GAAACACCACAAGATAAGAGGAATCATTGTGGCTTCTATACCTCGCACCG
AGTACATGAAGATGAGTGACAAATCTACTGCGAAGGCTATGTTTGCTTCT
CTATGTGCAAACTTTGAAGGCAGCAAGAAGGTAAAAGAGGCTAAAGCTTT
GATGCTAGTTCATCAGTATGAACTTTTCAGAATGAAGGATGATGGGAGTA
TAGAAGAAATGTACTCAAGATTTCAAACTTTAGTTTCTGGATTGCAAATA
CTAAAGAAAAGCTATGTTGCTTCTGATCATGTTAGTAAGATTTTGAGAAG
TTTGCCTTCAAGATGGAGACCCAAAGTAACTGCCATTGAGGAAGCTAAGG
ATCTAAATACTTTAAGTGTTGAAGATCTTGTTAGCTCACTCAAAGGGCAT
GAAATGAGTTTAAATGAGCATGAAACCTCTAAGAAGAGTAAATCCATTGC
TTTACCATCTAAAGGAAAGACTTCAAAATCTTCCAAAGCCTACAAAGCCA
GTGAATCTGAAGAAGAATCACCTGATGGAGATTCTGATGAAGATCAATCT
GTAAAGATGGCTATGCTGTCCAACAAGCTTGAGTATCTGGCAAGGAAGCA
GAAGAAATTTTTGAGCAAGAGAGGTAGCTACAAGAACTCCAAGAAAGAAG
ATCAGAAGGGATGCTTCAATTGTAAGAAGCCTGGTCATTTCATTGCTGAT
TGCCCTGATCTTCAGAAGGAGAAGTATAAAGGCAAATCCAAGAAATCAAG
CTTCAGCTCCAGTAAATTCAGAAAGCAAATCAAAAAGAGCTTGATGGCGA
CCTGGGAAGATTTAGATAGTGAATCTGGTTCTGATAAAGAAGAAGCTGAT
GATGATGCTAAGGCAGCCATGAGGTTAGTGGCAACAGTATCATCAGAAGC
AGTATCAGAAGCTGAATCAGATTCAGAAGATGAAAATGAGGTATATTCCA
AAATTCCTAGACAAGAACTTGTTGATTCTCTAAAAGAACTTTTATCACTG
TTTGAACACAGAACCAATGAGTTGACAGATTTAAAAGAAAAATATGTTGA
TTTGATGAAACAACAAAAGACAACTCTATTGGAACTGAAAGCTTCTGAAG
AAGAACTCAAAGGGTTTAACCTCATATCAACAACATATGAAGATAGACTC
AAGATTCTTTGTTAGAAGCTACAAGAAAAATGTGATAAAGGTTCAGGCAA
TAAACATGAGATTGCCTTGGATGATTTTATTATGGCTGGAATAGACAGAA
GCAAAGTTGCTTCTATGATCTACAGCACATACAAGAACAAAGGCAAAGGG
ATTGGATATTCTGAGGAGAAATCCAAAGAATACAGTCTCAAGAGCTACTG
TGATTGTATCAAGGATGGATTGAAATCCACCTTTGTGCCTGAAGGTACAA
ATGCTGTAACTGCTGTTCAGTCAAAACCTGAAGCTTCTGGTTCACAGGCT
AAGATCACATCAAAGCCAGAAAACCTTAAGTTCAAGGTTATGACAAAATC
TGATCCTAAGAGTCAAAAGATTAAAATTCTGAAAAGATCAGAACCTGTTC
ATCAGAATCTGATTAAACCAGAATCTAAAATCCCAAAACAAAAGGATCAG
AAGAATAAAGCAGTTACTGCTTCTGAGAAAACAATACCAAAAGGTGTCAA
ACCTAAAGTATTGAATGGTCAGAAGCCCTTCAGCATTCACCCTAAGGTAC
AAGGGAGGAAAAGTAAAACCTCCAAAACTAACCCAAAAGGACCCATGAAG
ATATGGGTACCTAAATCTGAATTGGCTAAAACTGCAGGTGTGCCTAAGGG
CAAGAGAGAAACAAAGGTCATGGTACCTAGACAGCGGATGTTCAAGGCAC
ATGACTGGAGAGAAAGCTTTGTTCCTTACCCTTACAATGAAAGATGGAGG
AGAAGTGAAGTTTGGTGGCAACCAAACTGGAAAAATCATTGGTACAGGTA
CTATTGGTAATTCCTCCATCTCAATTAATAATGTGTGGCTAGTAGATGGT
CTGAAGCATAACCTATTGAGCATTAGTCAATTTTGTGACAATGGGTATGA
TGTAATGTTCAGTAAGACCAACTGCACACTAGTCAACAAGGATGACAAAT
CCATTACATTCAAGGGAAAGAGAGTTGAGAATGTCTATAAAATAAATTTC
TCTGATCTGGCTGATCAGAAGGTAGTTTGCCTTCTGTCAATGAATGATAA
AAAATGGGTATGACATAAAAGGTTGGGACATGCTAATTGGAGATTAATTT
CTAAAATTAGCAAGTTACAACTGGTCAAAGGATTGCCTAACATTGATTAT
CATTCAGATGCACTTTGTGGTGCATGTCAGAAAGGGAAAATTGTGAAAAG
TACTTTCAAATCTAAAGACATTGTATCAACCTCCAGACCCTTAGAATTAC
TCCGTATTGATCTTTTTGGTCCAGTTAATGCTGCATCTTTATATGGAAGT
AAATATGGATTAGTCATTGTTGATGATTACAGCAGATGGACTTGGGTAAA
ATTCATTAAAAGTAAAGACTATGCATGTGAAGTGTTTAGCAGCTTCTGCA
CTCAAATACAATCTGAAAAAGAATTGAAAATTTTGAAAGTCAGAAGTGAT
CATGGTGGAGAATTTGAAAATGAGCCATTTGAACTTTTTTGTGAAAAACA
TGGGATTCTCCATGAATTTTCTTCTCCTAGAACTCCACAACAAAATGGGG
TTGTAGAGAGAAAGAACAGAACCTTACAAGAAATGGCCAGAACCATGATC
CATGAAAACAATTTAGCTAAACATTTCTGGGCAGAAGCAGTTAATACTTC
ATGTTATATTCAAAATAGGATCTATATCAGACCTATGTTGGAGAAAACAG
CATATGAACTCTTTAAAGGAAGAAGACCCAATATCTCTTACTTTCATCAG
TTTGGATGTACTTGTTACATCTTAAACACTAAAGACTATCTGAAGAAATT
TGATGCCAAGGCTCAAAGAGGAATCTTTTTAGGTTACTCTGAAAGGTCAA
AGGCGTACAGAGTGTATAATTCAGAAACACATTGTGTTGAAGAATCTATG
CACGTAAAATTTGATGATAGAGAGCCTGGAAGTAAAACTCCATAGCAAAG
TGAAAGTAATGCAGGTACAACTGATTCTGAAGATGCATCAGAATCTGATC
AACCTTCTGATTCTGAAAAGTATTCAGAAGTTGAATCTAGTCCAGAAGCT
GAAATCACTCCAGAAGCTGAGTCCAATTCAGAAGCAGAACCTAGTCCAAT
AGTACAGAATGAAAATGCTTCTGAGGATATTCAAGATAACACTCAGCAGG
TTATTCAACCTAAATTCAAGCACAAATCTTCACATCCTGAGGAGCTAATC
ATTGGAAGCAAAGATAGTCCTAGAAGAACAAGATCACATTTCAGACAAGA
AGAGTAATTAATAGGATTGCTTTCAATAATTGAGCCTAAAACTGTTGAAG
AAGCTCTCTCAGATGATGGATGGATATTAGCTATGCAAGAAGAGCTAAAT
CAATTTCAAAGGAATGATGTGTGGGATCTGGTACCCAAACCTTTTCAGAA
GAACATTATTGGAACAAAATGGGTATTCAGAAACAAGCTGAATGAACAAG
GAGAAGTAACCAGAAACAAAGCCAGACTTGTTGCTCAAGGCTACAGTCAA
CAAGAAGGCATTGATTACACTGAAACATTTGCTCCAGTTGCAAGATTGGA
AGCAATCAGGTTACTTCTATCCTACGCAATTAATCATGGCATAATATTAT
ATCAAATGGATGTCAAAAATGCCTTTCTTAATGGTGTCATTGAAGAAAAA
GTGTATGTTAAACAACCTCCTGGGTTTGAGGATCTTAAGCATCCTGACCA
TGTCTATAAACTTAAGAAATCACTATATGGCTTGAAACAAGCTCCCAGAG
CTTGGTATAATAGACTAAGTAATTTCTTAATTAAAAATGATTTTGAAAGA
GGACAAGTTGACACAACACTCTTCAGAAGGACTCTTAAGAAAGACATTTT
GATTGTACAAATATATGTTGATGATATAATATTTGGTTCTACTAATGCAT
CTCTTTGCAAAGAATTTTCTAAGTTAATGCAGGATGAATTTGAAATGAGT
ATGATGGGAGAATTGAAGTTCTTTCTTGGAATTCAAATCAACCAAAGTAA
AGAAGGAGTATATGTTCATCAAACAAAATATACAAAGGAGCTTCTGAAGA
AGTTCAAGCTAGAAGATTGTAAAGTGATGAACACTCCAATGCATCCAACT
TGCACCTTAAGCAAAGAAGAAACTGGAACTGTAGTAGACCAGAAGCTATA
CAGAGGTATGATTGGTTCTCTGTTATACCTCACTGCATCTAGACCTGATA
TTTTATTCAGTGTATGCTTGTGTGCAAGATTTCAATCAGATCCTAGAGAA
TCTCATTTAACTGTAGTTAAGAGAATCTTCAAGTATCTGAAAGGAACAAC
TAATCTTGGACTCCTGTATAGGAGATCCCTAGATTATAAGTTGATTGGAT
TCTGTGATGCTGATTATGCTGGTGACAGGATTAAAAGAAAATCAACCAGT
GGAAATTGTCAATTCCTGGGAGAGAATCTGATATCCTGGGCAAGCAAAAG
ACAAGCAACTATTGCTATGTCCACAGCAGAAGCAGAATACATTTCAGCTG
CAAGTTGTTGCACACAACTACTTTGGATGAAACATCAGTTGGAAGACTAT
CAGATTAATGCTAACAGTATTCCCATCTTTTGTGATAATACTGCTGCTAT
TTGTTTGTCAAAGAATCCAATTCTACATTCAAGAGCCAAGCATATTGAAA
TCAAACACCATTTTATCAGAGACTATGTTCAAAAAGGAATTTTAAATATA
CAATTCATTGATACTGAACATCAATGGGCTGATATATTTACAAAACCTTT
ATCTGTTGAAAGATTTGATTTTATTAAGAAAAATTTGAACATGGATTTTG
TGTCTGATTGAAAAATTGCTTGCCTCTGAATAAGAAGTTTGGTTCTGAAG
TCTATTCAGAAGCATCTGGTCCATCAGAAGCTCTTAACTGAGGTTCTGAG
GAAAATGTGCTTCTGAAGATGACGTCAGCACTAAAACTTCAGAAGCGGTA
TTCTTTGCTTCTGAATAGCGTGGTTAGTGGGAACGTTGGCAGTTACTTTT
TGTAACAGCTGTCCCATTACCCAAAAGGTAGTTTTCTGAAGAGTCTCTGA
CATGGTCTATGTGTATTGGAGTATAACAAAAAGGGCAATGATGTTTTATT
TGCTTTTTAACATACTAACATACGCCCCCAATTTGTCATTAATGCTATGT
TTGTTTGTCTCTTCTGAATTGCAAACGTTTTACTTAAAAACACTAAGTCA
ATTCATACACTACTCACTTCACAACAAACACTTTCTAGTTTCTTCTCAAC
CCTCTGCGAAGTAAGCGCATTCTCTCTCCCTCTCAAAACACCTTAGAACC
CTAAAACTCCTTCAAATCATGGAAAGCTCAAGTTCTGCTGGTGGTTCATC
TTCAAATATGGAAATAGATACTCCTGCGTATGAGATAAAAGGAAGAACCA
TGTCTATTGAAGAATGGGAGTTAATCATTCAAGCAGAAAATCCAGTGGAT
TTCACCTCCTTAACTCACCATGGATGCGACCTAGTAAGGTTCTACAAGAA
ACAAAAGCTGATGGGTTACTTCAGTCTTCTCAATGGTCCAACGTATGAAG
TTCTGGTCAGACAATTCTGGGTAAGGGCTTCAATTTTTGACATTGATGCT
GCTAGACAGGAAGAAACTCAACTGATTCTGGTTGATCCTACTCTGAAGGG
AAAAACCAGAGAAGAAATGGGTCTACTCTCCTTCACTGGTACATAGATAA
GATCAAATGTCATGGGTATTCCTGTAACCATAAATGAGCAGGTTATTGCT
CAAGCCATGGGAAGGGATACCTCTGGCAAGTACTTTGGAGAAGAGATTCC
TAATCCAAGAACCAGCTCTTGGAAGGAAATTGTCAATGAAACCATTTATG
GGTCTAAGGTTGCTCAATCATACAGCACCTTAAGCATGGAGAAGAAGATG
CTTCTGAAGATTCAAAATGAGAACATCTTTCCCAAAGGTGGAGGAAGTGA
TCAACCTTCACTTGGACACAAGGTTTTTCTGCATCACACCATCACTCAAG
AAACCACGATGAATGTTCCCAAGTACATGTTCAAGTACATGATCAAGGAA
CTAAAGAAGAGTCAGATGGAAAACAGAAAGTTTGTTCCTTATGGAAGGCT
GCTCTCTGTAATCTTTCAAGAAGGAGGAATACTAAGTGCCTTGAAGGATG
TTGGCATTTATGATAACCAGAAGCTGGGAGCAGTCACTAGGAAGATAATC
AATGCATCAACTCTTGTGAAGATGAAATTGATTCCAGCAAATGCTTACAA
GAAACTAGAATCTAATATGCATGAATCTGATGCCATATCTGATCTAGTCA
CTCATCACATCCCTATCTGCAAAAAGGATCCCCTGGATGTGCAAAGGGCT
TACATCTTGGACTTCTACAAAACTTACAAGAAGAAGATCAGCTTGAAAGA
TGTCCCTGAGGAGATGTATGGTGGTGATTTGCCTGTGGCCAAAGGCAGAA
AGTCAAAGAAGAAGCAGATCACCAAGGAAGAATATCTTGCTGATGATGCT
ACTGAGAAGGGTGCTCAGAAGCATCAGAAAGCTAAGAAGGAAAAATCAGC
ATTGTCCACAATTCAAGAGGAAGTGGAGAACTTGGATGAAGTCCCAATCA
TCAGGAAAAGGACAAGGAGTGCTCAAGAAACAGCAGAACAGCTTGCTTCT
GAACAACCTGCTTCTGAACAAGCTGCGTCTGAAGAACCTCAGAGTCCTAA
GAAGAAAAGAGAAGCTGCTCTTCAAACCATTAAAAGGAAGAGATCTTCAA
GAAATCTGAAGACAGCTGAAGGACGCAGGGAGGAAATGTTGGAAGAGCTG
CAAGAAAACTGGGAAGAAGACACAAGTCCCAAGAAAGCAAAAAGGACTAT
AAATGCTGAGACTATAGTCATGCCCAGTTTTGAAGCTTCTGAGGAACTAA
AGCAATATGCTAGGGAGTATTCTGCATCCAAGATAGCAGAGAGGAAACAG
ATGAAGGAACTGTATGAGAAGCAAAGGGATGAGCGTCTCAAGGCTGCAGG
GTATGTGCTTACTCCTGACATTGCTGCTTTAGCATATGAGTTAGAGCAAG
AAACTGTTCAGTATGGAGCAACTCTGCTTTCACAAGCCTTGAAGAATAAA
CAAGCTTCAGGAGCTACTTCTTCAGAACCTGTTTCAAAAGCTCCAGAAGC
AGTTCACCCAGAAGCTCAATCTTCAGGTAATTCATCCAAAACTGATATCT
ATACTCAGATTCCTTCTCTACCCTCTTCACCCTCATCATCATCAACTGAA
TCAGATGACCAACCCCTCAGCCAACACATAGACAAACTTCTAAAAACCAA
ACCTACCAAACTAACAGACTTTGAAACATTTGACTATGAGCAAACTCAAA
TAGAATTTTCTAAGAATAGGATTAAACTATGTGAGAAATTCAATTTGCCT
GCTACTCATCCACTTTATCCAGAAATTCCAGAACCTGTTAGTGTACAACA
CCTTGAACCCAACCAAGAACCTAACCAAACAAACCCACAAAATGACCAAA
CTCCACAAAGAGCCTCTGAAGTAGTTTCAGAAGCAACTACTTCAAAAATC
CCCCAACAACAAGAATCCTCAACCCTTCACAATTTAGAAAAACATTTAGG
TGGTGAAATGCAACCTACACCTACAAAGGCCTCTAAGACAGTCCCTGGAA
AGACTGTTTTAGAAAACCAACAAACAGAAACCATCCCTGAGCAAACTGTT
CCTGAACAAGCTGCTTCTGAACAAGTTGCTTCTGACCAACAACAAACAGC
TTCTGACCATCAAACAACAGAACAACAACAACAACCAGAACCACCAATAA
TTAACCTAACCTCTTCTGACCAACAAACAGCCTCAAATAAACCTTCTACA
TCTCAAACACCTATCCCAGACACCATCCTAGAATCTGAGTATATAGATGA
ACAACTAATCAGGCTTAGTGATGAGATTCAGACACTGATTCTTCGCAGAA
CAGTTCCTGTACCTCCTATTCACTATCTTGATCAGTGGATGGATCTGAAG
AAGAGTTTTGATGAGCTGCTGGATCAGCTAAGCTCTAAGTGTGTCTCATC
TCACTCTGCCATGCTGCAAAAGATGTTGGATGATATGCATGAAGCAGCTA
AAGTGAAAGAGCTGAATTATGTGCCTCTGCTGGACATCACTCCTTTCTAT
CCAGAAGAAGAGTACATCACAAGGGCTGCAAGAATTCATGCTGGGTTTAA
AAGAAGAATGAGAGAAAAGGATGAGCTACTTAAGAAGAAGGATGAGCAAA
TTAAGTATCTTTTGGAATAGATGTACAAGCAAGCCCAACCTTAGTTGCAC
ACCCATTTATTCTTTGCTTGTTTTAATCTTTGTTCTAAGTACTTTAGTTG
CCTTGCATTTGTATCTTAACTTTTCTATATATATATATATTATCATTGTT
TCTGGATCTTGTGTTTTTCACCTTCAATATGTTTTACAAGCTTTAACTCT
GATGATATTTAATGCTGCTTGCTCTGAAATACTATTTTTAAAGGTTATAT
GTTTATTCTTTTGTTTTGTTTTGCTCTGATACTCTTTCTTTTGTTTTTAT
TTTTTTTGTTGATGACAAAAGGGGGAGTAAATGTATAGTATTTTTAAGGC
ACTGAGCCCCACTATAACCACTTCTAAATTTCTTTTAAATACTTCTGATT
TGATTTTATGAGTATTTTATTGAAATTTAATTAATAAGAATAGAACTTAG
GGGGAGCTTACAAACCTCACCTTAAAGATCTATTAGACTCAGGGGGAGCT
TACAAACCTCTATCCCAGTGGTCAACTTATTAATTAGATCAACAACAATT
GAACATTTTAAATACTATTGTTTGTCATCATCAAAAAGGGGGAGATTGTT
GGAACAAAATGTGTTTCACAATGAACCTTATTAAGTTTTGATGATAACAA
GGTATTAAAAATTGTCAATTGGTTATTACTAATAATTGTTCAAGTGTACA
GGACCAAAGGCTACTCAAGTTATTTCAATAGGTCTTGGAAGAACAATGGA
AAAAAAAAAAGAAATTCTGAGCATCTGAAGAAAACTGCTCCTGAAGCTGA
AGTGCTTCTGAAGTGATGACGTCATCAGAAGCAGAAGGTCATCAGAAGCA
AAAGTTTTCATCAGAAGCAATATCTTCACCAGAAGCTACGTTTGATCCTT
TAATCAAACTGAAGATTCAAAGTAGCTGATTCTCAATTCAGTCTTATCCA
AGAAGAACGAAGAATTGAAAGGGAGGTATCAACGGATATATGGATAGCAC
TGAGCACTTGTCTCTCGTTAATAGTGTTGACAAAGTACAAGTGTACAACC
ACTACCTCAACTACTCTGTTTTCTGTCTACGCTACAAGACAAAACAACAG
CCATGCCTGCAGAAGTTGTACGTTCAAGATGGGAATGAATTTGAAGCTTA
TTCTTCAAAGGACTACACCCAAATCGGGCAAAGGATTACTGGTGGATAAT
CAAAGGATTTCAAACGACTCTTTAGACGTGCTGATTATCTCAACGTCTCT
TTCACACCTCTATATAAAGGAGTGAAGACTTGAAGATAAAAGATAGAGAT
ACATAAGTTCAAAAGCGCCAAAACTCTGTCAATTTGATTCTACAAAGCAC
ACTGAATTTCTGCACTGATTTGATACATCTTAGAAATTCAAAGTCTAGAG
TCTTTATTGTATTGTATTGTGAACACCACTGATTGTATATCAAGTGTTCA
ACTCAAACTCAATTCTCTGTATTTTTGTTTGATCAGAAGTCTCTTGCCTG
CGTGCTTGAGCATTAGAAGTCTCTTGCTTAGTGCTTGAGCATTGGAAGAC
TCTTGCGTGTGTGCTTGAGCATTTTTGTGAAGTCTCATACTTAGAAAGTA
TTGAGCAGTTGTAATCTTTGTGATTATAGTGAAATCTCCTTGGAAGTGCA
AGGGGGACTGGACTACTTCCGTGTTGTGGAAGGAACCAGGATAACTGCTT
GTGTCTTTGTCTTTCTTTTCTCTGCTCTGTTCTTTTCCGCTGCAATCTGA
CTCTGATCATTTCATCAGAAGCACTCAAACTGCTTCTGAAGTTTTATCAG
AAAAAGTATTTTTTAAGAGAAAAAGAAAACACAATTCAACCCCCCCCTTC
TTGTGTTTTTCACCTTCA
>Mtr1.27
TGTTGGAACAAAATGTGTTTCACAATGAACCTTATTAAGTTTTGATGATA
ACAAGGTATTAAAAATTGTCAATTGGTTATTACTAATAATTGTTCAAGTG
TACAGGACCAAAGGCTACTCAAGTTATTTCAATAGGTCTTGGAAGAACAA
TGGAAAGAAAAAGAAATTCTGAGCATCTGAAGAAAACTGCTCCTGAAGCT
AAACTGCTCCTGAAGAGATGACGTCATCAGAAGCAGAAAGTCATCAGAAG
CAATATTTTCATCAGAAGCAAAAGTTTTCATCAGAAGCAATATTTTCACC
AGAAGCTACATTTGATCCTTTAATCAAACTGAAGATTCAAAGTTGCTGAT
TCTCAATTCAGTCTTATCAAAGAAGAACGAAGAACTGAAAGGGAGGTATC
AACGGATATATGGATAGCACTGAGCTCTTGTCTCTCGTTAATAGAGTTGA
CAAAGTACAAGTGTACAACCACTACCTCCACTACTCTGTTTTCTGTCTAC
GCTACAAGACAAAACAACAGCCATGCCTGCAGAATTTGTACAACTCAAGA
TGGGAATGAATTTGAAGTTTATTCTTCAAAGGACTACACCCAAATCAGGC
AAAGGATCACTGGTGGATAATCAAAGGATTTCAAACGACTCTTTAGACGT
GCTGATTATCTCAACGTCTCTTTCACGCCTCTATATAAAGGAGTGAAGAC
TTGAAGATAAAACAGAGATATACATAAGTTTAAAAGCGCCAAAACTCTGT
CAATTTGATTCTACAAAGCACACTGAATTTCTGCACTGATTTGATACATC
TTAGAAATTCATAGTCTAGAGTCTTTTCTGTATTGTATTGTGAACACCAC
TGATTGTATATCAAGTGTTCAATTCAAACTCAATTCTCTGTATTTTTGTT
TGATTAGAAGTCTCTTGCCTGCGTGCTTGAGCATTAGAAGTCTCTTGCTT
AGTGCTTGAGCATTGGAAGACTCTTGCGTGTGTGCTTGAGCATAGTTTTG
TGAAGTCTCATACTTAGAAAGTATTGAGCAGTTGTAATCTTGTGATTATA
GTGAAATCTCCTTGGAAGTGCAAGGGGGGACTGGACTACTTCCGTGTTGT
GGAAGGAACCAGGATAACTGCTTGTGTCTTTGTCTTTCTTTTCTCTGCTC
TGTTCTTTCCGCTGCATATCTGATTCTGATCATTTCATCAGAAGCACTCT
CAAACTGCTTCTGAAGTTTTATCAGAAGAAGAATTTTTTTTAGACAGAAA
AAGAAAACACAATTCAACCCCCCCTTCTTGTGTTTTTCTCACCTTCAATT
GGTATCAGAGCTTGCTCTGTTATCACAGCACTTAACCGTGTTACAGTTCA
AGATCTATTAGAAAAACATGTCTGGAGATGAGGAATCAACTACTACAAAA
TACACAAGTGTCAAGCATGACTATGATACTGCTGACAAGAAAACAGACTC
TGGAAAAGCTCCAAAGTTTAATGGAGATCCAGAAGAGTTTTCATGGTGGA
AAACTAATATGTACAGCTTTATCATGGGATTGGATGAAGAGCTATGGGAT
ATACTGGAAGATGGAGTTGATGATCTGGATTTGGATGAAGAAGGAGCTGC
TATAGACAGAAGAATACATACTCCTGCTCAGAAGAAGCTTTATAAGAAAC
ACCACAAGATAAGAGGAATCATTGTGGCTTCTATACCTCGCACCGAATAC
ATGAAAATGAGTGACAAATCTACTGCGAAAGCTATGTTTGCTTCTCTTTG
TGCAAACTTTGAAGGCAGCAAGAAAGTAAAAGAGGCTAAAGCTTTGATGC
TAGTTCATCAGTATGAACTTTTCAGAATGAAGGATGATGAGAGTATAGAA
GAAATGTACTCAAGATTTCAAACTTTAGTTTCTGGATTGCAAATACTGAA
GAAAAGCTATGTTTCTTCTGATCATGTTAGTAAGATTTTGAGAAGCCTAC
CTTCAAGATGGAGACCCAAAGTAACTGCTATTGAGGAAGCTAAGGATCTA
AATACTTTAAGTGTTGAAGATCTTGTTAGCTCACTCAAAGTGCATGAAAT
GAGTCTAAATGAGCATGAAACCTCTAAGAAGAGTAAATCCATTGCTTTAC
CATCTAAAGGAAAGACCTCAAAGTCTTCCAAAGCCTACAAAGCCAGTGAA
TCTGAAGAAGAATCACCTGATGGAGATTCTGATGAAGATCAATCTGTAAA
GATGGCTATGCTGTCCAACAAGCTTGAGTATCTGGCAAGGAAGCAGAAGA
AATTTTTGAGCAAGAAAGGTAGCTACAAGAACTTCAAGAAAGAAGATCAG
AAGGGATGCTTCAATTGTAAGAAGCCTGGTCATTTCATTGCTGATTGCCC
TGATCTTCAGAAGGAGAAGTTTAAAGGCAAATCCAAGAAATCAAGCTTCA
ACTCCAGTAAATTCAGAAAGCAAATCAAAAAGAGTTTGATGGCAACCTGG
GAAGATTTGGATAGTGAATCTGGTTCTGATAAAGAAGAAGCTGATGATGA
TGCTAAGGCAGCCGTTGGGTTAGTGGCAACAGTATCATCAGAAGCAGTAT
CAGAAGCTGAATCAGATTCAGAAGATGAAAATGAGGTATATTCCAAAATC
CCTAGACAAGAACTTGTTGATTCTCTAAAAGAACTTTTATCACTGTTTGA
ACACAGAACCAATGAGTTGACAGATTTAAAAGAAAAATATGTTGATTTGA
TGAAACAACAAAAGTCAACTCTATTGGAACTGAAAGCTTCTGAAGAAGAA
CTCAAAGGGTTTAACCTCATATCAACAACATATGAAGATAGACTCAAGAG
TCTTTGTCAGAAGCTACAAGAAAAATGTGATAAAGGTTCAGGCAATAAAC
ATGAGATTGCCTTGGATGATTTTATTATGGCTGGAATAGACAGAAGCAAA
GTTGCTTCTATGATCTACAGCACATACAAGAACAAAGGCAAAGGGATTGG
ATATTCTGAGGAGAAATCCAAAGAATACAGTCTCAAGAGCTACTGTGATT
GTATCAAGGATGGATTGAAATCCACCTTTGTGCCTGAAGGTACAAATGCT
ATAACTGCTGTTCAGTCAAAACCTGAAGCTTCAGGTTCACAGGCTAAGAT
CACATCAAAGCCAGAGAATCTTAAGATCAAGGTAATGACAAAATCTGATC
CTAAGAGTCAAAAGATTAAAATTCTGAAAAGATCAGAATCTGTTCATCAG
AATCTGATTAAACCAGAATCTAAAATTCTAAAACAAAAGGATCAGAAGAA
CAAAGCAGCTACTGCTTCTGAGAAAACAATACCAAAAGGTGTCAAACCTA
AAGTATTGAATGATCAGAAGCCACTCAGCATTCACCCTAAGGTACAAGGG
AGGAAAAGTAAAACCTCCAAAACTAACCCAAAAGGACCCATGAAGATATG
GGTACCTAAATCTGAATTGGCCAAAAATGCAGGTGTGCTTAAGGGCAAGA
GAGAAACAAAGGTCATGGTACCTAGACAGCGGATGTTCAAGGCACATGAC
TGGAGAGAAAGCTTTGTTCCTTACCCTTACAATGAAAGATGGAGGAGAAG
TGAAGTTTGGTGGCAACCAAACTGGAAAGATCATTGGTACAGGTACTATT
GGTAATTCCTCCATCTCAATTAATAATGTGTGGCTAGTAGATGGTCTGAA
GCATAACCTATTGAGCATAAGTCAATTTTGTGACAATGGGTATGATGTAA
CGTTCAGTAAGACCAACTGCACACTAGTTAACAAGGATGACAAATCCATT
ACATTCAAGGGAAAGAGAGTTGAGAATGTCTATAAAATAAATTTCTCTGA
TCTGGCTGATTAGAAGGTAGTTTGCCTTCTGTCAATGAATGATAAAAAAT
GGGTATGGCATAAAAGGTTGGGACATGCTAATTGGAGATTAATTTCTAAA
ATTAGCAAGTTACAACTGGTCAAAGGATTGCCTAACATTGATTATCATTC
AGATGCACTTTGTGGTGCATGTCAGAAAGGGAAAATTGTGAAAAGTTCGT
TCAAATCTAAAGACATTGTATCAACCTCCAGACCCTTAGAATTACTCCAT
ATTGATCTTTTTGGTCCAGTTAACACTGCATCCTTATATGGAAGTAAATA
TGGATTAGTCATTGTTGATGATTACAGCAGATGGACTTGGGTAAAATTCA
TTAAAAGTAAAGACTATGCATGTGAAGTGTTTAGCAGCTTCTGCACTCAA
ATACAATCTGAAAAAGAATTGAAAATTTTGAAAGTCAGAAGTGATCATGG
TGGAGAATTTGAAAATGAGCCATTTGAACTTTTTTGTGAAAAACATGGGA
TTCTCCATGAGTTTTCTTCTCCTAGAACTCCACAACAAAATGGGGTTGTA
GAAAGAAAGAACAGAACCTTACAAGAAATGGCCAGAACCATGATCCATGA
AAACAATTTAGCTAAACATTTTTGGGCAGAAGCAGTCAATACTTCATGTT
ATATTCAAAATAGGATCTATATCAGACCTATGTTGGAGAAAACAGCATAT
GAACTCTTTAAAGGAAGAAGACCCAATATCTCTTACTTTCATCAGTTTGG
ATGTACTTGTTACATCTTAAACACTAAAGACTATCTGAAGAAATTTGATG
CCAAGGCTCAAAGAGGAATCTTTTTAGGTTACTCTGAAAGGTCAAAGGCA
TACAGAGTGTATAATTCAGAAACACAATGTGTTGAAGAATCTATGCATGT
AAAATTTGATGATAGAGAGCCTGGAAGTAAAACTTCAGAGCAAAGTGAAA
GTAATGCAGGTACAACTGATTCTGAAGATGCATCAGAATCTGATCAACCT
TCTGATTCTGAAAAGTATACAGAAGTTGAATCTAGTCCAGAAACTGAAAT
CACTCCAGAAGCTGAGTCTAATTCAGAAGCAGAACCTAGCCCAAAAACAC
AGAATGAAATTGCTTCTGAGGACTTTCAAGATAACACTCAGCAGGTTATT
CAACCTAAATTCAAGCACAAATCTTCACATCCTGAGGAGCTAATCATTGG
AAGCAAAGAAAGTCCTAGAAGAACAAGATCACATTTTAGACAAGAAGAGT
CATTGATAGGACTGCTTTCAATAATTGAGCCCAAAACTGTTGAAGAAGCT
CTCTCAGATGATGGATGGATATTAGCTATGCAAGAAGAGCTAAATCAATT
CCAAAGGAATGACGTGTGGGATCTGGTACCCAAACCTTTTCAGAAGAACA
TTATTGGAACAAAATGGGTATTCAGAAACAAGCTGAATGAACAAGGAGAA
GTAACCAGAAACAAAGCCAGACTTGTTGCTCAAGGCTACAGTCAACAAGA
AGGCATTGATTACACTGAAACATTTGCTCCAGTTGCAAGATTGGAAGCAA
TCAGGTTACTTCTATCCTACGCAATTAATCATGGCATAATATTATATCAA
ATGGATGTCAAAAGTGCCTTTCTTAATGGAGTCATTGAAGAAGAAGTGTA
TGTTAAACAACCTCCTGGGTTTGAGGATCTTAAGCATCCTGACCATGTTT
ATAAACTTAAGAAATCACTATATGGCTTGAAACAAGCTCCCAGAGCTTGG
TATGATAGACTAAGTAATTTCTTAATTAAAAATGATTTTGAAAGAGGACA
AGTTGACACAACACTCTTCAGAAAGACTCTTAAGAAAGATATTTTGATTG
TGCAAATATATGTTGATGATATAATATTTGGTTCTACTAATGCATCTCTT
TGCAAAGAATTTTCTAAGTTAATGCAGGATGAATTTGAAATGAGTATGAT
GGGAGAATTGAAATTCTTTCTGGGAATTCAAATCAACCAAAGTAAAGAAG
GAGTATATGTTCATCAAACAAAATATACAAAGGAGCTTCTGAAGAAGTTC
AAGCTAGAAGACTGTAAAATGATGAACACTCCAATGCATCCAACCTGCAC
CTTAAGCAAAGAAGATACTGGAACAGTAGTAGACCAGAAGCTTTACAGAG
GTATGATTGGTTCTCTGTTATACCTCACTGCATCTAGACCTGATATTTTA
TTCAGTGTATGCTTGTGTGCAAGATTTCAATCAGATCCTAGAGAATCTCA
TTTAACTGCAGTTAAGAGAATCTTCAGGTATCTGAAAGGAACAACTAATC
TTGGACTCCTGTATAGGAAATCCCTAGATTATAAGTTGATTGGATTCTGT
GATGCTGATTATGCTGGTGATAGGATTGAAAGAAAATCAACCAGTGGAAA
TTGTCAATTCCTGGGAGAGAATCTGATATCCTGGGCAAGCAAAAGACAAG
CAACTATTGCTATGTCTACAGCAGAAGCAGAGTACATTTCAGCTGCAAGT
TGTTGCACACAACTACTTTGGATGAAACATCAGTTGGAAGACTATCAGAT
CAATGCTAACAGTATTCCCATTTATTGTGATAATACTGCTGCTATTTGTT
TGTCAAAGAATCCAATTCTACATTCAAGAGCCAAGCATATTGAAATCAAA
CACCATTTTATCAGAGACTATGTTCAAAAAGGAATTTTAGATATACAATT
CATTGATACTGAACATCAATGGGCTGACATATTTACAAAACCTTTGTCTG
TTGAAAGATTTGATTTTATTAAGAAAAATTTGAACATGCATTTTGTGTCT
GATTGAAAAATTGCTTGCCTCTGAATAAGAAGTTTGGTTCTGAAGTTTAT
TCAGAAGCATTTTGGTTCATCAGAAGCTCTTAATTGAGGTTCTGAGGAAA
ATGTGCTTCTGAAGATGACGTCAGCACTAAAACTTCAGAAGTGTTATTCT
TTGCTTCTGAATAGCTTGGTTAGTGGGAACGGTGGAAGTTACTTTATGTA
ACAGCTGTCTCATTACCCAAAAGGTAGTTTTCTGAAGAGTCTCTGACGTG
GTTTATTTGTATTGGAGTATAACAAAAAGGGCAATGATGTTTTTATTCGC
TTTTTGACGTACTTACACGCGCCCCCAATTTGTCATTAATGCTGTGTTTG
TTTGTCCCCTCTGAATTACAAACGTTTTAATAAAAAAAAAAACACTAAGT
CATTTCACACACTTCTCACTTCACAACAAACACTTTCTATTTTTCTTCTC
AACCCTCTGCGAACGTAAGCGCATTCTCTCATCCTCTCAAAAACTCCTTA
GAACCCTAAAACCACTTCATATCAATGGCATCTTCAAGTTCTGCCGGTGG
TTCTTCATCGAATATGGATATAGATACTCCTGCTTATGAAATCAAAGGAA
GAACTATGTCGATTGAGGAATGGGATCTAATCATTCAAGCGGAAAATCCA
GTGGATTTCACTTCTCTAACTCATCATGGATGCGACTTGGAAGAAGCTCA
GATGATTCTGGTTGATCCTACTTTGGAGGGAAAAACCAGAGAAGAAATGG
GTCTACTCGCCTTCACTGGGACTGAGATTAGATCAAACGTCATGGGGATT
CCTGTAACAATCAATGAGCATGTGATTGCTCAAGCTATGAGGAGAGATGC
TTCTGGGACATACGATGGAGAAGAGATTCCTAACCCCAGAACAAGCCCTT
GGAAGGAAATAGTAAACAACACTATCTACGGATCAAAGGATGCTAAGCCT
TACAGCACCTTAAGCATGGAAAAGAAAATGCTGCTGAAGATCCAGAATGA
AAACATTTTTCCCAAAGGTGGAGGAAATGATCAACCTTCACTTGGTCACA
AAGTCTTTCTGCATCACACCATCTCTCAGGAAACAACAATGAACGTTCCC
AAGTATATGTTTAAATACATGATCAAGGAACTCAAGAAGAGCCAGATGGA
GAACAGGAAGTTTGTTCCCTATGGAAGGCTGCTCTCCATAATCTTTCAAG
AAGGAGGACTCCTAAGTGCCCTGAAAGACGTGGGTATTTATGATAATCAG
AAGCTGGGAGCAGTCACAGGAAAAATAATCAATGGGGCAACTCTAGTCAA
GATGAGGCTGATTTCAACTTGCAGGAAACTAGATACAGATATGCATGAAT
CTGATGTCATATCTGATCTAGTCACTCATCACATCCCTATCTGCAAGAAA
GATCCCCTGGATGTGCAGAGGGCCTACATCTTAGACTACTACAAGAGCTA
CAACAAGAAAATCAGCTTGAAAGATATCCCAGAAGAAATGTATGGTGGTG
ATCTGCCTGTGGCCAAAGGCAGAAAATCTAAAAAGAAGCAGATCACCAAG
GAAGAATACCTTGCTGAAGATGCTACTGAGGTGGGTGCTCAGAAGCATAA
GAAAGCTAAGAAGGAAAAATCTGCTATGTCCACCATTCTTGAGGAAGTGG
AGGATTTGGATGATGTCCCTCTTATCAGAAAAAGGACAAGGAGTACTCAA
GAAACAGCAGAACAGCCTGCTTCTGAACAAGCTGGTTCTGAACAAGCTGC
TTCTGATCAAGCTGCTTCTGAAAAGCCTCCAAGTCCCAAAAATAAAAGAG
AAGCTGCTCTTCAGACCATCAAAAGGAAAAGGTCTAATTTAACAAGAAAT
CTGAAGACAGGTGAAGGAAGAAGGGCACAAATGTTGGGAAGAACTGGAAG
AGAACTGGGATGAAGACTCAAGCCCTAAGAAAGCAAAAAGGACTGCAACT
TCTGAGCCCATAGTCATGCCCAGCTTCGAAATGACTGCAGAAATGGAGCA
TTATACTAGGGAGGTTGCTGCATCCAAGATAGCAGAAAAGAAAAGGTTGA
AGGAAGTGTTTGAGAAAGAAAGGGATGAGCGTCTCAAGGCTGCAGGGTAT
GTGCCTACTCCTGACATTGCTGCTTTAGCATCGGAGTTAGAAACTGTTAA
GTATGGAGCAACTCTGCTTTCTCAAGCCTTGAAGAATAAGCAAGCTTCAG
GAGCAACTTCATCAGAACCAGCTTCAGAAGCTCCAGAAGCAGTTCATCCA
GAAGCTCAGTCTTCAGGTAATCCATCTAATGCTCCAACTAATACTCAGAT
TCCATCTCTACCCTCTTCACCCTCTTCATCATCCACAGAATCAGATGACC
AACCCCTTAGCCAACATATAGACAAGCTTCTTAAAACCAAACCTACCAAA
CTAACAGATTTAGGAACACTTGACTGGGAGCAAACTCAAATAGAATTTTC
TAAGAATAGAATTAAACTTTGTGAGAAATTCAATTTGCCTCCTACTCATC
CACTCTATCCAGATAATCCTGAACCTGTTAGTGTACAACAACCTCAACCC
AACCCAGAACCTACAACAAACTCACCACATAACTCAACCACACAAAAAGC
CTCTGAAGTAGCTTCAGATGCAACTACTTCAGAAACTCCCCAACACCAAG
AATCCTCAACCCTTCACAACTTAGAAAAACATCTAGGTGGTGAAATGCAA
CCAACACCCACTAAGGCCTCTAAGACAGTTCCTGAAAAGACTGTTTTGGA
AACCCAAACAGAAACCCAAACCATCCCTGAGCAAACTGTTCAGGAGCAAA
CTGTTCAGGAGCAAACTGCCTCTGAACAAGTTGCTTCTGACCAAACAGCT
TCTGACCATCAAACAATACCCTCTGACCATCAAACAACAGAACAACAACA
ACCAGACTCACCCACTATAATAGACTTAACCTCTGACCAACCAACCACAT
CAAATACAACTCAAACTGAACCTTCACCCATCCCTGACCATATCCTAGAG
TCTGAGTATATAGAGGAACAGCTGATCAGACTTAGTGATGAGATTCAGGC
ACTGATTCTTCGCAGAACAGTTCCTGCACCTCCTATTCACTATTATGATC
AGTGGATGGATCTTCAGAAGAGCTTTGATGAGTTGCTGGATCAACTCAGA
ACCAAATGTGTGTCATCTCACTCTGCAATGCTGAAGAAGCTTTTGGATGA
TATGCATGAAGCAGCTAAGGACAAAGAGCTGAATTATGTACCTCTTCTGG
ACATCACTCCTTTCTATCCTGAAGAAGAGTATATCACAAGAGCTGCAAGA
ATTCATGCTGGGCATGTAAGAAGAATGAGGGAAAAGGATGAGCTACTTAA
GAAGAAAGATGAACAGATCAAGTATCTCTTAGAACAGCTGTATAAGCAAG
CCCAACCTTAGTTGCACACCCAACTCTAGCTTGTTTTTACTTTTGTTCTG
TGTAGTCTTATCTTTGTACCTTAACCTTCATTTATAAATATTATCATTGT
TTCTGAAATATTATGTTCTATTTTTTTAACTCTAATGATATTTATTGATT
TTAATGTCATATGCTCTGATACTTCTTGCTCTGATACTTATTATGTTTTT
ATTTGGTTATATGCTCTGCTACTCTGTCTTTTGTTCTTATTCTTTTTGTT
GATGACAAAAGGGGGAGTAAATGTATAGTATTTTTAAGGCACTGAGCCCC
ACTACAACCACTTCTAAATTTCTTTTAAATACTTCTGATTTGATTTTATG
AGTATTTTATTGAAATTTAATTAATAAGAATAGAACTTAGGGGGAGCTTA
CAAACCTCACCTTAAGGATCTATTAGACTCAGGGGGAGCTTACAAACCTC
TATCCCAGTGGTCAACTTATTAATTAGATCAACAACAATTGAACATTTTA
AATACTATTGTTTGTCATCATCAAAAAGGGGGAGATTGTTGGAACAAAAT
GTGTTTCACAATGAACCTTATTAAGTTTTGATGATAACAAGGTATTAAAA
ATTGTCAATTGGTTATTACTAATAATTGTTCAAGTGTACAGGACCAAAGG
CTACTCAAGTTATTTCAATAGGTCTTGGAAGAACAATGGAAAGAAAAAGA
AATTCTGAGCATCTGAAGAAAACTGCTCCTGAAGCTAAACTGCTCCTGAA
GAGATGACGTCATCAGAAGCAGAAAGTCATCAGAAGCAATATTTTCATCA
GAAGCAAAAGTTTTCATCAGAAGCAATATTTTCACCAGAAGCTACATTTG
ATCCTTTAATCAAACTGAAGATTCAAAGTTGCTGATTCTCAATTCAGTCT
TATCAAAGAAGAACGAAGAACTGAAAGGGAGGTATCAACGGATATATGGA
TAGCACTGAGCTCTTGTCTCTCGTTAATAGAGTTGACAAAGTACAAGTGT
ACAACCACTACCTCCACTACTCTGTTTTCTGTCTACGCTACAAGACAAAA
CAACAGCCATGCCTGCAGAATTTGTACAACTCAAGATGGGAATGAATTTG
AAGTTTATTCTTCAAAGGACTACACCCAAATCAGGCAAAGGATCACTGGT
GGATAATCAAAGGATTTCAAACGACTCTTTAGACGTGCTGATTATCTCAA
CGTCTCTTTCACGCCTCTATATAAAGGAGTGAAGACTTGAAGATAAAACA
GAGATATACATAAGTTTAAAAGCGCCAAAACTCTGTCAATTTGATTCTAC
AAAGCACACTGAATTTCTGCACTGATTTGATACATCTTAGAAATTCATAG
TCTAGAGTCTTTTCTGTATTGTATTGTGAACACCACTGATTGTATATCAA
GTGTTCAATTCAAACTCAATTCTCTGTATTTTTGTTTGATTAGAAGTCTC
TTGCCTGCGTGCTTGAGCATTAGAAGTCTCTTGCTTAGTGCTTGAGCATT
GGAAGACTCTTGCGTGTGTGCTTGAGCATAGTTTTGTGAAGTCTCATACT
TAGAAAGTATTGAGCAGTTGTAATCTTGTGATTATAGTGAAATCTCCTTG
GAAGTGCAAGGGGGACTGGACTACTTCCGTGTTGTGGAAGGAACCAGGAT
AACTGCTTGTGTCTTTGTCTTTCTTTTCTCTGCTCTGTTCTTTCCGCTGC
ATATCTGATTCTGATCATTTCATCAGAAGCACTCTCAAACTGCTTCTGAA
GTTTTATCAGAAGAAGAATTTTTTTTAGACAGAAAAAGAAAACACAATTC
AACCCCCCCTTCTTGTGTTTTTCTCACCTTCA
>Mtr1.28
TGTTGGAACAAAATGTGTTTCACAATGAACCTTATTAAGTTTTGATGATA
ACATGGTATTAAAAATTGTCAATTGGTTATTACTAATAATTGTTCAAGTG
TACAGGACCAAAGGCTACTCAAGTTATTTCAATAGGTCTTGGAAGAACAA
TGGAAAGAAAAAGAAATTCTGAGCATCTGAAGAAAACTGCTCCTGAAGCT
AAACTGCTCCTGAAGCTAAACTGCTCCTGAAGAGATGACGTCATCAGAAG
CAGAAAGTCATCAGAAGCAATATTTTCATCAGAAGCAAAAGTTTTCATCA
GAAGCAATATTTTCACCAGAAGCTACATTTGATCCTTTAATCAAACTGAA
GATTCAAAGTTGCTGATTCTCAATTCAGTCTTATCAAAGAAGAACGAAGA
ACTGAAAGGGAGGTATCAACGGATATATGGATAACACTGAGCACTTGTCT
CTCATTAATAGAGTTGACAAAGTACAAGTGTACAACCACTACCTCCACTA
CTCTGTTTTCTGTCTACGCTACAAGACAAAACAACAGCCATGCCTGCAGA
ATTTGTACAACTCAAGATGGGAATGAATTTGAAGTTTATTCTTCAAAGGA
CTACACCCAAATCAGGCAAAGGATCACTGGTGGATAATCAAAGGATTTCA
AACGACTCTTTAGACGTGCTGATTATCTCAACGTCTCTTTCACGCCTCTA
TATAAAGGAGTGAAGACTTGAAGATAAAACAGAGATATACATAAATACAA
AAGCGCCAAAACTCTGTCAATTTGATACTACAAAGCACACTGAATTTCTG
CACTGATTTGATACATCTTAGAAATTCATAGTCTAGAGTCTTTTCTGTAT
TGTATTGTGAACACCACTGATTGTATATCAAGTGTTCAATTCAAACTCAA
TTCTCTGTATTTTTGTTTGATTAGAAGTCTCTTGCCTGCGTGCTTGAGCA
TTAGAAGTCTCTTGCTTAGTGCTTGAGCATTGGAAGACTCTTGCGTGTGT
GCTTGAGCATAGTTTTGTGAAGTCTCATACTTAGAAAGTATTGAGCAGTT
GTAATCTTGTGATTATAGTGAAATCTCCTTGGAAGTGCAAGGGGGACTGG
ACTACTTCCGTGTTGTGGAAGGAACCAGGATAACTGCTTGTGTCTTTGTC
TTTCTTTTCTCTGCTCTGTTCTTTCCGCTGCATATCTGATTCTGATCATT
TCATCAGAAGCACTCTCAAACTGCTTCTGAAGTTTTATCAGAAGAAGAAT
TTTTTTAGACAGAAAAAGAAAACACAATTCAACCCCCCCTTCTTGTGTTT
TTCTCACCTTCAATTGGTATCAGAGCTTGCTCTGTTATCACAGCACTTAA
CCGTGTTACAGTTCAAGATCTATTAGAAAAACATGTCTGGAGATGAGGAA
TCAGTTACTCCAAAATACACAAGCGTCAAGCATGACTATGATACTGCTGA
CAAGAAAACAGACTCTGGAAAAGCTCCAAGGTTTAATGGAGATCCAGAAG
AGTTTTCTTGGTGGAAAACTAATATGTACAACTTTATCATGGGATTAGAT
GAAGAGTTATGGGACATACTGGAAGATGGAGTTGATGACCTGGATTTAGA
TGAAGAAGGAGCTGCTATAGATAGAAAAATACATACTCCTGCTCAGAAGA
AGCTTTACAAGAAGCACCACAAAATCAGAGGGATTATTGTGGCTTCTATA
CCTCGCACCGAATACATGAAAATGAGTGACAAATCTACTGCGAAGGCTAT
GTTTGCTTCTCTATGTGCAAACTTTGAAGGCAGCAAGAAAGTAAAAGAGG
CTAAAGCTTTGATGCTAGTTCATCAGTATGAACTTTTCAGAATGAAGGAT
GATGAGAGTATAGAAGAAATGTACTCAAGATTTCAAACTTTAGTTTCTGG
ATTGCAAATACTGAAGAAAAGCTATGTTGCTTCTGATCATGTTAGTAAGA
TTTTGAGAAGCTTACCTTCAAGATGGAGACCCAAAGTAACTGCTATTGAG
GAAGCTAAGGATCTAAATACTTTAAGTGTTGAAGATCTTGTTAGCTCACT
CAAAGTGCATGAAATGAGTTTAAATGAGCATGAAACCTCTAAGAAGAGTA
AATCCATTGCTTTACCATCTAAAGGAAAGATCTCAAAATCTTCCAAAGCC
TACAAAGCCAGTGAATCTGAAGAAGAATCACCTGATGGAGATTCTGATGA
AGATCAATCTGTAAAAATGGCTATGCTGTCCAACAAGCTTGAGTATCTGG
CAAGGAAGCAGAAGAAATTTTTGAGCAAGAGAGGTAGCTACAAGAACTCC
AAGAAAGAAGATCAGAAGGGATGCTTCAATTGTAAGAAGCCTGGTCATTT
CATTGCTGATTGCCCTGATCTTCAGAAGGAGAAGTTTAAAGGCAAATCCA
AGAAATCAAGCTTCAATTCCAGTAAATTCAGAAAGCAAATCAAAAAGAGC
TTGATGGCGACCTGGGAAGATTTGGATAGTGAATCTGGTTCTGATAGAGA
AGAAGCTGATGATGATGCTAAGGCAGCCGTTGGGTTGGTAGCAACAGTAT
CATCAGAAGCAGTATCAGAAGCTGAATCAGATTCAGAAGATGAAAATGAG
GTATATTCTAAAATCCCTAGACAAGAACTTGTTGATTCTCTAAAAGAACT
TTTATCACTGTTTGAACACAGAACCAATGAGTTGACAGATTTAAAAGAAA
AATATGTTGATTTGATGAAACAACAAAAGTCAACTCTATTGGAACTAAAA
GCTTCTGAAGAAGAACTCAAAGGGTTTAACCTCATATCAGCAACATATGA
AGATAGACTCAAGAGTCTTTGTCAGAAGCTACAAGAAAAATGTGATAAAG
GTTCAGGCAATAAACATGAGATTGCCTTGGATGATTTTATTATGGCTGGA
ATAGACAGAAGCAAAGTTGCTTCTATGATCTACAGCACATACAAGAACAA
AGGCAAAGGGATTGGATATTCTGAGGAGAAATCCAAAGAATACAGTCTCA
AGAGCTACTGTGATTGTATCAAGGATGGATTGAAATCCACCTTTGTGCCT
GAAGGTACAAATGCTATAACTGCTGTTCAGTCAAAACCTGAAGCTTCAGG
TTCACAGGCTAAGATCACATCAAAGCCAGAGAATCTTAAGATCAAGGTAA
TGACAAAATCTGATCCTAAGAGTCAAAAGATTAAAATTCTGAAAAGATCA
GAACCTGTTCATCAGAATCTGATTAAACCAGAATCTAAAATTCCAAAACA
AAAGGATCAGAAGAACAAAGCAGCTACTGCTTCTGAGAAAACAATACCAA
AAGGTGTCAAACCTAAAGTATTGAATGATCAGAAGCCACTCAGCATTCAC
CCTAAGGTACAAGGGAGGAAAAGTAAAACCTCCAAAGCTAACCCAAAAGG
ACTCATGAAGATATGGGTACCTAAATCTGAATTGGCCAAAAATGCAGGTG
TGCTTAAGGGCAAGAGAGAAACAAAGGTCATGGTACCTAGACAGCGGATG
TTCAAGGCACATGACTGGAGAGAAAGCTTTGTTCCTTACCCTTACAATGA
AAGATGGAGGAGAAGTGAAGTTTGGTGGCAACCAAACTGGAAAGATCATT
GGTACAGGTACTATTGGTAATTCCTCCATCTCAATTAATAATGTGTGGCT
AGTAGATGGTCTGAAGCATAACCTATTGAGCATAAGTCAATTTTGTGACA
ATGGGTATGATGTAACGTTCAGTAAGACCAACTGCACACTAGTTAACAAG
GATGACAAATCCATTACATTCAAGGGAAAGAGAGTTGAGAATGTCTATAA
AATAAATTTCTCTGATCTGGCTGATCAGAAGGTAGTTTGCCTTCTGTCAA
TGAATGATAAAAAATGGGTATGGCATAAAAGGTTGGGACATGCTAATTGG
AGATTAATTTCTAAAATTAGCAAGTTACAACTGGTCAAAGGATTGCCTAA
CATTGATTATCATTCAGATGCACTTTGTGGTGCATGTCAGAAAGGGAAAA
TTGTGAAAAGTTCGTTCAAATCTAAAGACATTGTATCAACCTCCAGACCC
TTAGAATTACTCCATATTGATCTTTTTGGTCCAGTTAACACTGCATCCTT
ATATGGAAGTAAATATGGATTAGTCATTGTTGATGATTACAGCAGATGGA
CTTGGGTAAAATTCATTAAAAGTAAAGACTATGCATGTGAAGTGTTTAGC
AGCTTCTGCACTCAAATACAATCTGAAAAAGAATTGAAAATTTTGAAAGT
CAGAAGTGATCATGGTGGAGAATTTGAAAATGAGCCATTTGAACTTTTTT
GTGAAAAACATGGGATTCTCCATGAGTTTTCCTCTCCTAGAACTCCACAA
CAAAATGGAGTTGTAGAGAGAAAAAACAGAACTTTACAAGAAATGGCCAG
AACCATGATCCATGAAAACAACTTAGCTAAACATTTTTGGGCAGAAGCAG
TCAATACTTCATGTTATATTCAAAATAGGATCTATATCAGACCTATGTTG
GAGAAAACAGCATATGAACTCTTTAAAGGAAGAAGACCCAATATCTCTTA
CTTTCATCAGTTTGGATGTACCTGTTACATCTTAAACACTAAAGACTATC
TGAAGAAATTTGATGCCAAGGCTCAAAGAGGAATCTTTTTAGGTTACTCT
GAAAGGTCAAAGGCATACAGAGTGTATAATTCAGAAACACAATGTGTTGA
AGAATCTATGCATGTAAAATTTGATGATAGAGAGCCTGGAAGTAAAACTT
CAGAGCAAAGTGAAAGTAATGCAGGTACAACTGATTCTGAAGATGCATCA
GAATCTGATCAACCTTCTGATTCTGAAAAGTATACAGAAGTTGAATCTAG
TCCAGAAGCTGAAATCACTCCAGAAGCTGAGTCTAATTCAGAAGCAGAAC
CTAGCTCAAAAGTACAGAATGAAATTGCTTCTGAGGACTTTCTAGATAAC
ACTCAGCAGGTTATACAACCTAAATTCAAGCACAAATCTTCACATCCTGA
GGAGCTAATCATTGGAAGCAAAGAAAGTCCTAGAAGAACAAGATCACATT
TTAGACAAGAAGAGTCATTGATAGGACTGCTTTCAATAATTGAGCCTAAA
ACTGTTGAAGAAGCTCTCTCAGATGATGGATGGATATTAGCTATGCAAGA
AGAGCTAAATCAATTCCAAAGGAATGACGTGTGGGATCTGGTACCCAAAC
CTTTTCAGAAGAACATTATTGGAACAAAATGGGTATTCAGAAACAAGCTG
AATGAACAAGGAGAAGTAACCAGAAACAAAGCCAGACTTGTTGCTCAAGG
CTACAGTCAACAAGAAGGCATTGATTACACTGAAACATTTGCTCCAGTTG
CAAGATTGGAAGCAATCAGGTTACTTCTATCCTACGCAATTAATCATGGC
ATAATATTATATCAAATGGATGTCAAAAGTGCCTTTCTTAATGGAGTCAT
TGAAGAAGAAGTGTATGTTAAACAACCTCCTGGGTTTGAGGATCTTAAGC
ATCCTGACCATGTTTATAAACTTAAGAAATCACTATATGGCTTGAAACAA
GCTCCCAGAGCTTGGTATGATAGACTAAGTAATTTCTTAATTAAAAATGA
TTTTGAAAGAGGACAAGTTGACACAACACTCTTCAGAAAGACTCTTAAGA
AAGATATTTTGATTGTGCAAATATATGTTGATGATATAATATTTGGTTCT
ACTAATGCATCTCTTTGCAAAGAATTTTCTAAGTTAATGCAGGATGAATT
TGAAATGAGTATGATGGGAGAATTGAAATTCTTTCTGGGAATTCAAATCA
ACCAAAGTAAAGAAGGAGTATATGTTCATCAAACAAAATATACAAAGGAG
CTTCTGAAGAAGTTCAAGCTAGAAGACTGTAAAATGATGAACACTCCAAT
GCATCCAACCTGCACCTTAAGCAAAGAAGATACTGGAACAGTAGTAGACC
AGAAGCTTTACAGAGGTATGATTGGTTCTCTGTTATACCTCACTGCATCT
AGACCTGATATTTTATTCAGTGTATGCTTGTGTGCAAGATTTCAATCAGA
TCCTAGAGAATCTCATTTAACTGCAGTTAAGAGAATCTTCAGGTATCTGA
AAGGAACAACTAATCTTGGACTCCTGTATAGGAAATCCCTAGATTATAAG
TTGATTGGATTCTGTGATGCTGATTATGCTGGTGATAGGATTGAAAGAAA
ATCAACCAGTGGAAATTGTCAATTCCTGGGAGAGAATCTGATATCCTGGG
CAAGCAAAAGACAAGCAACTATTGCTATGTCTACAGCAGAAGCAGAGTAC
ATTTCAGCTGCAAGTTGTTGCACACAACTACTTTGGATGAAACATCAGTT
GGAAGACTATCAGATCAATGCTAACAGTATTCCCATTTATTGTGATAATA
CTGCTGCTATTTGTTTGTCAAAGAATCCAATTCTACATTCAAGAGCCAAG
CATATTGAAATCAAACACCATTTTATCAGAGACTATGTTCAAAAAGGAAT
TTTAGATATACAATTCATTGATACTGAACATCAATGGGCTGACATATTTA
CAAAACCTTTGTCTGTTGAAAGATTTGATTTTATTAAGAAAAATTTGAAC
ATGCATTTTGTGTCTGATTGAAAAATTGCTTGCCTCTGAATAAGAAGTTT
GGTTCTGAAGTTTATTCAGAAGCATTTTGGTTCATCAGAAGCTCTTAATT
GAGGTTCTGAGGAAAATGTGCTTCTGAAGATGACGTCAGCACTAAAACTT
CAGAAGTGTTATTCTTTGCTTCTGAATAGCTTGGTTAGTGGGAACGGTGG
AAGTTACTTTATGTAACAGCTGTCTCATTACCCAAAAGGTAGTTTTCTGA
AGAGTCTCTGACGTGGTTTATTTGTATTGGAGTATAACAAAAAGGGCAAT
GATGTTTTATTCGCTTTTTAACATACTTACACGCGCCCCCAATTTGTCAT
TAATGCTATGTGTGTTTGTCTCTATTGAATTGCAAACGGTTTAATAAAAA
CACTAAGTCAATTCACACACTACTCACTTCACAACAAACACTTTCTATTT
TTCGTCTTAACCCTCTGCGAAAGTAAACGCATTCTCTCATCCTCTCAAAA
CACCTTAGAACCCTAATTCTACTTCAAATCAATGGCATCTTCAAGTTCTG
CCGGTGGTTCTTCATCGAATATGGATATAGATACTCCTGCTTATGAAATC
AAAGGAAGAACTATGTCGATTGAGGAATGGGAGCTAATCATTCAAGCGGA
AAATCCTGTGGATTTCACTTCTCTAACTCATCATGGATGCGACTTGGTAA
GATTCTACAAGAAGCAGAAGCTAATGAGTTACTTCAGTCTTCTCAACGGT
CCTACTTATGAAGTGCTTGTCAGACAATTCTGGGTAAGAGCTTCAGTGTT
TGACAAAGTTGCTGCTAAACAGGAAGAAGCTCAGATGATTCTGGTTGATC
CTACTTTGGAGGGAAAAACCAGAGAAGAAATGGGTCTACTCGCCTTCACT
GGGACTGAGATTAGATCAAACGTCATGGGGATTCCTGTAACAATCAATGA
GCATGTGATTGCTCAAGCCATGAGAAGGGATGCTTCTGGGACATACGATG
GAGAAGAGATTCCTAACCCCAGAACAAGCCCATGGAAGGAGATAGTAAAC
AACACTATCTACGGATCAAAGGATGCTAAGCCTTACAGCACCTTAAGCAT
GGAAAAGAAAATGCTGCTGAAGATCCAAAATGAAAACATTTTTCCCAAAG
GTGGAGGAAATGATCAACCTTCACTTGGTCACAAAGTCTTTCTGCATCAT
ACCATCTCTCAGGAAACAACAATGAACGTTCCCAAGTATATGTTTAAATA
CATGATCAAGGAACTCAAGAAGAGCCAGATGGAGAACAGGAAGTTTGTTC
CCTATGGAAGGCTGCTCTCCATAATCTTTCAAGAAGGAGGACTCCTAAGT
GCCCTGAAAGACGTGGGTATTTATGATAATCAGAAGCTGGGAGCAGTCAC
AGGAAAAATAATCAATGGGGCAACTCTAGTCAAGATGAGGCTGATTTCAA
CATGCAGGAAACTAGATACAGATATGCATGAATCTGATGTCATATCTGAT
CTAGTCACTCATCACATCCCTATCTGCAAGAAAGATCCCCTGGATGTGCA
GAGGGCCTACATCTTAGACTACTACAAGAGCTACAACAAGAAAATCAGCC
TGAAAGATATCCCAGAAGAAATGTATGGTGGTGATCTGCCTGTGGCCAAA
GGCAGAAAATCTAAAAAGAAGCAGATCACCAAGGAAGAATACCTTGCTGA
AGATGCTACTGAGGTGGGTGCTCAGAAGCATAAGAAAGCTAAGAAGGAAA
AATCTGCTATGTCCACCATTCTTGAGGAAGTGGAGGATTTGGATGATGTC
CCTCTTATCAGAAAAAGGACAAGGAGTACTCAAGAAACAGCAGAACAGCC
TGCTTCTGAACAAACTGGTTCTGAACAAGCTGCTTCTGATCAAGCTGCTT
CTGAAAAGCCTCCAAGTCCCAAAAATAAAAGAGAAGCTGCTCTTCAGACC
ATCAAAAGGAAGAGGTCTAATTTAACAAGAAATCTGAAGACAGGTGAAGG
AAGAAGGGCACAAATGTTGGAAGAACTGGAAGAGAACTGGGATGAAGACT
CAAGCCCTAAGAAAGCAAAAAGGACTGCAACTTCTGAGCCCATAGTCATG
CCCAGCTTCGAAATGACTGCAGAAATGGAGCAGTATACTAGGGAGGTTGC
TGCATCCAAGATAGCAGAGAAGAAAAGGATGAAGATTTTGTATGAAGAAG
AAAGGGATGAACGTCTCAAGGCTGCAGGGTATGTGCCTACTCCTGACATT
GCTGCTTTAGCATCGGAGTTAGAAACTGTTAAGTATGGAGCAACTCTGCT
TTCTCAAGCCTTGAAGAATAAGCAAGCTTCAGGAGCAACTTCATCAGAAC
CAGCTTCAGAAGCTCCAGAAGCAGTTCATCCAGAAGCTCAGTCTTCAGGT
AATCCATCTAATGCTCCAACTAATACTCAGATTCCATCTCTACCCTCTTC
ACCCTCTTCATCATCAACAGAATCAGATGACAAACCCCTTAGCCAACACA
TAGACAAGCTTCTTAAAACCAAACCTACCAAACTAACAGATTTAGGAACA
CTTGACTGGGAGCAAACTCAAATAGAATTTTCTAAGAATAGAATTAAACT
TTGTGAGAAATTCAATTTGCCTCCTACTCATCCACTCTATCCAGATAATC
CTGAACCTGTTAGTGTACAACAACCTCAACCCAACCCAGAACCTACAACA
AACTCACCACATAACTCAACCACACAAAAAGCCTCTGAAGTAGCTTCAGA
TGCAACTACTTCAGAAACTCCCCAACACCAAGAATCCTCAACCCTTCACA
ACTTAGAAAAACATCTAGGTGGTGAAATGCAACCAACACCCACTAAGGCC
TCTAAGACAGTTCCTGAAAAGACTGTTTTGGAAACCCAAACAGAAACCCA
AACCATCCCTGAGCAAACTGTTCAGGAGCAAACTGCCTCTGAACAAGTTG
CTTCTGACCAAACAGCTCCTGACCATCAAACAATACCCTCTGACCATCAA
ACAACAGAACAACAACAACCAGACTCACCCACTATAATAGACTTAACCTC
TGACCAACCAACCACATCAAATACAACTCAAACTGAACCTTCACCCATCC
CTGACCATATCCTAGAGTCTGAGTATATAGAGGAACAACTGATCAGACTT
AGTGATGAGATTCAGGCACTGATTCTTCGCAGAACAGTTCCTGCACCTCC
TATTCACTATTATGATCAGTGGATGGATCTACAGAAGAGCTTTGATGAGC
TGCTGGATCAGCTTAGAACTAAATGTGTGTCATCTCACTCTGCTATGCTG
AAGAAGCTTTTGGATGATATGCATGAAGCAGCTAAGGAGAAAGAGCTGAA
TTATGTACCTCTTCTGGACATCACTCCTTTCTATCCTGAAGAAGAGTATA
TCACAAGAGCTGCAAGAATTCATGCTGGGCATGTAAGAAGAATGAGGGAA
AAGGATGAGCTACTTAAGAAGAAAGATGAACAGATCAAGTATCTCTTAGA
ACAGCTGTATAAGCAAGCCCAACCTTAGTTGCACACCCAACTCTAGCTTG
TTTTTACTTTTGTTCTGTGTAGTCTTATCTTTGTACCTTAACCTTCATTT
ATAAATATTATCATTGTTTCTGAAATATTATGTTCTATTTTTTTTAACTC
TAATGATATTTATTGATTTTAATGTCATATGCTCTGATACTTCTTGCTCT
GATACTTATTATGTTTTTATTTGGTTATATGCTCTGCTACTCTGTCTTTT
GTTCTTATTCTTTTTGTTGATGACAAAAGGGGGAGTAAATGTATAGTAAT
TTTAAGGCACTGAGCCCCACTACAACCACTTCTAAATTTCTTTTAAATAC
TTCTGATTTGATTTTATGAGTATTTTATTGAAATTTAATTAATAAGAATA
GAACTTAGGGGGAGCTTACAAACCTCACCTTAAAGAACTATTAGACTCAG
GGGGAGCTTACAAACCTCTGTCCCAGTAGTCAACTTATTAATTAGATCAA
CAACAATTGAACATTTTAAATACTATTGTTTGTCATCATCAAAAAGGGGG
AGATTGTTGGAACAAAATGTGTTTCACAATGAACCTTATTAAGTTTTGAT
GATAACAAGGTATTAAAAATTGTCAATTGGTTATTACTAATAATTGTTCA
AGTGTACAGGACCAAAGGCTACTCAAGTTATTTCAATAGGTCTTGGAAGA
ACAATGGAAAGAAAAAGAAATTCTGAGCATCTGAAGAAAACTGCTCCTGA
AGCTAAACTGCTCCTGAAGAGATGACGTCATCAGAAGCAGAAAGTCATCA
GAAGCAATATTTTCATCAGAAGCAAAAGTTTTCATCAGAAGCAATATTTT
CACCAGAAGCTACATTTGATCCTTTAATCAAACTGAAGATTCAAAGTTGC
TGATTCTCAATTCAGTCTTATCAAAGAAGAACGAAGAACTGAAAGGGAGG
TATCAACGGATATATAGATAACACTGAGCACTTGTCTCTCATTAATAGAG
TTGACAAAGTACAAGTGTACAACCACTACCTCCACTACTCTGTTTTCTGT
CTACGCTACAAGACAAAACAACAGCCATGCCTGCAGAATTTGTACAACTC
AAGATGGGAATGAATTTGAAGTTTATTCTTCAAAGGACTACACCCAAATC
AGGCAAAGGATCACTGGTGGATAATCAAAGGATTTCAAACGACTCTTTAG
ACGTGCTGATTATCTCAACGTCTCTTTCACGCCTCTATATAAAGGAGTGA
AGACTTGAAGATAAAACAGAGATATACATAAATACAAAAGCGCCAAAACT
CTGTCAATTTGATACTACAAAGCACACTGAATTTCTGCACTGATTTGATA
CATCTTAGAAATTCATAGTCTAGAGTCTTTTCTGTATTGTATTGTGAACA
CCACTGATTGTATATCAAGTGTTCAATTCAAACTCAATTCTCTGTATTTT
TGTTTGATTAGAAGTCTCTTGCCTGCGTGCTTGAGCATTAGAAGTCTCTT
GCTTAGTGCTTGAGCATTGGAAGACTCTTGCGTGTATGCTTGAGCATAGT
TTTGTGAAGTCTCATACTTAGAAAGTATTGAGCAGTTGTAATCTTGTGAT
TATAGTGAAATCTCCTTGGAAGTGCAAGGGGGACTGGACTACTTCCGTGT
TGTGGAAGGAACCAGGATAACTGCTTGTGTCTTTGTCTTTCTTTTCTCTG
CTCTGTTCTTTCCGCTGCATATCTGATTCTGATCATTTCATCAGAAGCAC
TCTCAAACTGCTTCTGAAGTTTTATCAGAAGAAGAATTTTTTTAGACAGA
AAAAGAAAACACAATTCAACCCCCCCCTTCTTGTGTTTTTCTCACCTTCA
>Mtr1.29
TGTTGGAACAAAATGTGTTTCACAATGAACCTTATTGAGTTTTGATGATA
ACAAGGTATTAAAAATTGTCAATTGGTTATTACTAATAATTGTTCAAGTG
TACAGGACCAAAGGCTACTCATGTTATTTCAATAGGTCTTGGAAGAACAA
TGGAAAGAAAAAGAAATTCTGAGCATCTGAAGAAAACTGCTCCTGAAGCT
AAACTGCTCCTGAAGAGATGACGTCATCAGAAGCAGAAAGTCATCAGAAG
CAAAAGTTTTCATCAGAAGCAATATCTTCACCAGAAGCTACATTTGATCC
TTTAATCAAACTGAAGATTCAAAGTAGCTGATTCTCAATTCAGTCTTATC
AAAGAAGAACGAAGAATTGAAAGGGAGGTATCAACGGATATATGGATAGC
ACTGAGCTCTTGTCTCTCGTTAATAGAGTTGACAAAGTACAAGTGTACAA
CCACTACCTCCACTACTCTGTTTTCTGTCTACGCTACAAGACAAAACAAC
AGCCATGCCTGCAGAATTTGTACACTCAAGATGGGAATGAATTTGAAGTT
TATTCTTCAAAGGACTACACCCAAATCAGGCAAAGGATCACTGGTGGATA
ATCAAAGGATTTCAAACGACTCTTTAGACGTGCTGATTATCTCAACGTCT
CTTTCACACCTCTATATAAAGGAATGAAGACTTGAAGATTTTAGAGAGAT
ATACATAAGTTTAAAAGCGCCAAAACTCTGTCAATTTGATTCTAAAAAGC
ACACTGAATTTCTGCACTGATTTGATACATCTTAGAAATTCAAAGTCTAG
AGTCTTTTCTGTATTGTATTGTGAACACCACTGATTGTATATCAAGTGTT
CAATTCAAACTCAATTCTCTGTATTTTTGTTTGATTAGAAGTCTCTTGCC
TGCGTGCTTGAGCATTAGAAGTCTCTTGCTTAGTGCTTGAGCATTGGAAG
ACTCTTGCGTGTGTGCTTGAGCATTGTTTTGTGAAGTCTCATACTTTGAA
AGTATTGAGCAGTTGTAATCTTGTGATTATAGTGAAATCTCCTTGGAAGT
GCAAGGGGGACTGGACTACTTCCGTGTTGTGGAAGGAACCAGGATAACTG
CCTGTGTCTTTGTCTTTCTTTTCTCTGCTCTGTTCTTTTCCGCTGCAATC
TGACTCTGATCATTTCATCAGAAGCAATCAAACTGCTTCTGAAGTTTTAT
CAGAAGAAGAATCCTTTTTTAAGAGAAAAAGAAAACACAATTCAACCCCC
CCTTTCTTGTGTTTTTCACCTTCAATTGGTATCAGAGCTTGCTCTGTTAT
CACAGCACTTAACCGTGTTACAGTTCAAGATCTATTAGAAAAACATGTCT
GGAGATGAGGAATCAGTTACTACAAAATACACAAGTGTCAAGCATGATAC
TGCTGACAAGAAAACAGACTCTGGAAAAGCTCCAAAGTTTAATGGAGATC
CAGAAGAGTTTTCATGGTGGAAAACTAATATGTACAGCTTTATCATGGGA
TTGGATGAAGAGCTATGGGATATACTGGAAGATGGAGTTGATGATCTGGA
TTTGGATGAAGAAGGAGCTGCTATAGACAGAAGAATACATACTCCTGCTC
AGAAGAAGCTTTATAAGAAACATCACAAGATAAGAGGAATCATTGTGGCT
TCTATACCTCGCACCGAATACATGAAAATGAGTGACAAATCTACTGCGAA
GGCTATGTTTGCTTCTCTATGTGCAAACTTTGAAGGCAGCAAGAAAGTAA
AAGAGGCTAAAGCTTTGATGCTAGTTCATCAGTATGAACTTTTCAGAATG
AAGGATGATGAGAGTATAGAAGAAATGTACTCAAGATTTCAAACTTTAGT
TTCTGGATTGCAGATACTGAAGAAAAGCTATGTTGCTTCTGATCATGTTA
GTAAGATTTTGAGAAGCTTACCTTCAAGATGGAGACCCAAAGTAACTGCT
ATTGAGGAAGCTAAGGATCTAAATACTTTAAGTGTTGAAGATCTTGTTAG
CTCACTCAAAGTGCATGAAATGAGTTTAAATGAGCATGAAACCTCTAAGA
AGAGTAAATCCATTGCTTTACCATCTAAAGGAAAGACCTCAAAGTCTTCC
AAAGCCTACAAAGCCAGTGAATCTGAAGAAGAATCACCTGATGGAGATTC
TGATGAAGATCAATCTGAAAAGATGGCTATGCTGTCCAACAAGCTTGAGT
ATCTGGCAAGGAAGCAGAAGAAATTTTTGAGCAAGAGAGGTAGCTACAAG
AACTTCAAGAAAGAAGATCAGAAGGGATGCTTCAATTGTAAGAAGCCTGG
TCATTTCATTGTTGATTGCCCTGATCTTCAGAAGGAGAAGTTTAAAGGCA
AATCCAAGAAATCAAGCTTCAACTCCAGTAAATTCAGAAAGCAAATCAAA
AAGAGCTTGATGGCGACCTGGGAAGATTTGGATAGTGAATCTGGTTCTGA
TAAAGAAGAAGCTGATGATGATGCTAAGGCAGCCGTTGGGTTAGTGGCAA
CAGTATCATCAGAAGCAGTATCAGAAGCTGAATCAGATTCAGAAGATGAA
AATGAGGTATATTCCAAAATCCCTAGACAAGAACTTGTTGATTCTCTAAA
AGAACTTTTATCACTGTTTGAACACAGAACCAATGAGTTGACAAATTTAA
AAGAAAAATATGTTGATTTGATGAAACAACAAAAATCAACTCTATTGGAA
CTGAAAGCTTCTGAAGAAGAACTCAAAGGGTTTAACCTCATATCAACAAC
ATATGAAGATAGACTCAAGAGTCTTTGTCAGAAGCTACAAGAAAAATGTG
ATAAAGGTTCAGGCAATAAACATGAGATTGCCTTGGATGATTTTATTATG
GCTGGAATAGACAGAAGCAAAGTTGCTTCTATGATCTACAGCACATACAA
GAACAAAGGCAAAGGGATTGGATATTCTGAGGAGAAATCCAAAGAATACA
GTCTCAAGAGCTACTGTGATTGTATCAAGGATGGATTGAAATCCACCTTT
GTGCCTGAAGGTACAAATGCTATAACTGCTGTTCAGTCAAAACCTGAAGC
TTCAGGTTCACAGGCTAAGATCACATCAAAGCCAGAGAATCTTAAGATCA
AGGTAATGACAAAATCTGATCCTAAGAGTCAAAAGATTAAAATTCTGAAA
AGATCAGAACCTGTTCATCAGAATCTGATTAAACCAGAATCTAAAATTCC
AAAACAAAAGGATCAGAAGAACAAAGCAGCTACTGCTTCTGAGAAAACAA
TACCAAAAGGTGTCAAACCTAAAGTATTGAATGATCAGAAGCCACTCAGC
ATTCACCCTAAGGTACAAGGGAGGAAAAGTAAAACCTCCAAAACTAACCC
AAAAGGACCCATGAAGATATGGGTACCTAAATCTGAATTGGCCAAAAATG
CAGGTGTGCTTAAGGGCAAGAGAGAAACAAAGGTCATGGTACCTAGACAG
CGGATGTTCAAGGCACATGACTGGAGAGAAAGCTTTGTTCCTTACCCTTA
CAATGAAAGATGGAGGAGAAGTGAAGTTTGGTGGCAACCAAACTGAAAAG
ATCATTGGTACAGGTACTATTGGTAATTCCTCCATCTCAATTAATAATGT
GTGGCTAGTAGATGGTCTGAAGCATAACCTATTGAGCATTAGTCAATTTT
GTGACAATGGGTATGATGTAGCGTTCAGTAAGACCAACTGCACACTAGTC
AACAAGGATGACAAATCCATTACATTCAAGGGAAAGAGAGTTGAGAATGT
CTATAAAATAAATTTCTCTGATCTGGCTGATCAGAAGGTAGTTTGCCTTC
TGTCAATGAATGATAAAAAATGGGTATGGCATAAAAGGTTGGGACATGCT
AATTGGAGATTAATTTCTAAAATTAGCAAGTTACAACTGGTCAAAGGATT
GCCTAACATTGATTATCATTCAGATGCACTTTGTGGTGCATGTCAGAAAG
GGAAAATTGTGAAAAGTTCTTTCAAATCTAAAGACATTGTATCAACCTCC
AGACCCTTAGAATTACTCCATATTGATCTTTTTGGTCCAGTTAACACTGC
ATCTTTATATGGAAGTAAATACGGATTAGTCATTGTTGATGATTACAGCA
GATGGACTTGGGTAAAATTCATTAAAAGTAAAGACTATGCATGTGAAGTG
TTTAGCAGCTTCTGCACTCAAATACAATCTGAAAAAGAATTGAAAATTTT
GAAAGTCAGAAGTGATCATGGTGGAGAATTTGAAAATGAGCCATTTGAAC
TTTTTTGTGAAAAACATGGGATTCTCCATGAGTTTTCTTCTCCTAGAACT
CCACAACAAAATGGGGTTGTAGAAAGAAAGAACAGAACCTTACAAGAAAT
GGCCAGAACCATGATCCATGAAAACAACTTAGCTAAACATTTTTGGGCAG
AAGCAGTCAATACTTCATGTTATATTCAAAATAGGATCTATATCAGACCT
ATGTTGGAGAAAACAGCATATGAACTCTTTAAAGGAAGAAGACCCAATAT
CTCTTACTTTCATCAGTTTGGATGTACTTGTTACATCTTAAACACTAAAG
ACTATCTGAAGAAATTTGATGCCAAGGCTCAAAGAGGAATCTTTTTAGGT
TACTCTGAAAGGTCAAAGGCATACAGAGTGTATAATTCAGAAACACAATG
TGTTGAAGAATCTATGCATGTAAAATTTGATGATAGAGAGCCTGGAAGTA
AAACTTCAGAGCAAAGTGAAAGTAATGCAGGTACAACTGATTCTGAAGAT
GCATCAGAATCTGATCAACCTTCTGATTCTGAAAAGTATACAGAAGTTGA
ATCTTGTCCAGAAGCTGAAATCACTCCAGAAGCTGAGTCTAATTCAGAAG
CAGAACCTAGCCCAAAAGTACAGAATGAAAGTGCTTCTGAGGACTTTCAA
GATAACACTCAGCAGGTTATTCAACCTAAATTCAAGCACAAATCTTCACA
TCCTGAGGAGTTAATCATTGGAAGCAAAGATAGTCCTAGAAGAACAAGAT
CACATTTTAGACAAGAAGAGTCTTTAATAGGACTGCTTTCAATAATTGAG
CCTAAAACTGTTGAAGAAGCTCTCTCAGATGATGGATGGATATTAGCTAT
GCAAGAAGAGCTAAATCAATTCCAAAGGAATGATGTGTGGGATCTGGTAC
CCAAACCTTCTCAGAAGAACATTATTGGAACAAAATGGGTATTCAGAAAC
AAGCTGAATGAACAAGGAGAAGTAACCAGAAACAAAGCCAGACTTGTTGC
TCAAGGCTACAGTCAACAAGAAGGCATTGATTACACTGAAACATTTGCTC
CAGTTGCAAGATTGGAAGCAATCAGGTTACTTCTATCCTACGCAATTAAT
CATGGCATAATATTATATCAAATGGATGTCAAAAGTGCTTTTCTTAATGG
TGTCATTGAAGAAGAAGTGTATGTTAAACAACCTCCTGGGTTTGAGGATC
TTAAGCATCCTGACCATGTTTATAAACTTAAGAAATCACTATATGGCTTG
AAACAAGCTCCCAGAGCTTGGTATGATAGACTAAGTAATTTCTTAATTAA
AAATGATTTTGAAAGAGGACAAGTTGACACAACACTCTTCAGAAGGACTC
TTAAGAAAGATATTTTGATTGTGCAAATATATGTTGATGATATAATATTT
GGTTCTACTAATGCATCTCTTTGCAAAGAATTTTCTAAGTTAATGCAGGA
TGAATTTGAAATGAGTATGATGGGAGAATTGAAATTCTTTCTGGGAATTC
AAATCAACCAAAGTAAAGAAGGAGTATATGTTCATCAAACAAAATATACA
AAGGAGCTTCTGAAGAAGTTCAAGCTAGAAGATTGTAAAGTGATGAACAC
TCCAATGCATCCAACCTGCACCTTAAGCAAAGAAGATACTGGAACAGTAG
TAGACCAGAAGCTATACAGAGGTATGATTGGTTCTCTGTTATACCTCACT
GCATCTAGACCTGATATTTTATTCAGTGTATGCTTCTGTGCAAGATTTCA
ATCAGATCCTAGAGAATCTCATTTAACTGCAGTTAAGAGAATCTTCAGGT
ATCTGAAAGGAACAACTAGTCTTGGACTCCTGTATAGGAAATCCCTAGAT
TATAAGTTGATTGGATTCTGTGATGCTGATTATGCTGGTGATAGGATTGA
AAGAAAATCAACCAGTGGAAATTGTCAATTCCTGGGAGAGAATCTGATAT
CCTGGGCAAGCAAAAGACAAGCAACTATTGCTATGTCTACAGCAGAAGCA
GAGTACATTTCAGCTGCAAGTTGTTGCACACAACTACTTTGGATGAAACA
TCAGTTGGAAGACTATCAGATCAATGCTAACAGTATTCCCATTTATTGTG
ATAATACTGCTGCTATTTGTTTGTCAAAGAATCCAATTCTACATTCAAGA
GCCAAGCATATTGAAATCAAACACCATTTTATCAGAGACTATGTTCAAAA
AGGAATTTTAGATATACAATTCATTGATACTGAACATCAATGGGCTGATA
TATTTACAAAACCTTTGTCTGTTGAAAGATTTGATTTTATTAAGAAAAAT
TTGAACATGCATTTTGTGTCTGATTGAAAAATTGCTTGCCTCTGAATAAG
AAGTTTGGTTCTGAAGTTTATTCAGGAGCATTTTGGTTCATCAGAAGCTC
TTAACTGAGGTTCTGAGGAAAATGTGCTTCTGAAGATGACGTCAGCACTA
AAACTTCAGAAGTGTTATTCTTTGCTTCTGAATAGCTTGGTTAGTGGGAA
CGTTGGTAGTTACTTTATGTAAACAGCTGTCCCATTACCCAAAAAGTAGT
TTTCTGAAGAGTCTCTGACGTGGTCTATTTGTATTGGAGTATAACAAAAA
GGGCAATGATGTTTTATTCGCTTTTTAACATACTTACACGCGCCCCCAAT
TTGTCATTAATGCTGTGTTTGTTTGTCCCTTCTGAATTACAAACGTTTTA
ATAAAAAACACTAAGTCATTTCACACACTTCTCACTTCACAACAAACACT
TTCTAATTTCTTCTCAACCCTCTGTGTAAGTAAGCACATTCTCTCAACCT
CTCAAAACACCTTAGCACCCTAATTCTACTTAAAATCAATGGCATCTTCA
AGTTCTGCCGGTGGTTCTTCATCGAATATGGATATAGATACTCCTGCTTA
TGAAATCAAAGGAAGAACTATGTCGATTGAGGAATGGGATCTAATCATTC
AAGCGGAAAATCCAGTGGATTTCACTTCTCTAACTCATCATGGATGCGAC
TTGGTAAGATTCTACAAAAAGCAGAAGCTGATGAGTTACTTCAGTCTTCT
CAACGGTCCTACTTATGAAGTGCTTGTCAGACAATTCTGGGTAAGAGCTT
CAGTGTTTGACAAAGTTGCTGCTAAACAGGAAGAAGCTCAGATGATTCTG
GTTGATCCTACTTTGGAGGGAAAAACCAGAGAAGAAATGGGTCTACTCGC
CTTCACTGGGACTGAGATTAGATCAAACGTCATGGGGATTCCTGTAACAA
TCAATGAGCATGTGATTGCTCAAGCCATGAGAAGGGATGCTTCTGGGACA
TACGATGGAGAAGAGATTCCTAACCCCAGAACAAGCCCATGGAAGGAGAT
AGTAAACAACACTATCTACGGATCAAAGGATGCTAAGCCTTACAGCACCT
TAAGCATGGAAAAGAAAATGCTGCTGAAGATCCAAAATGAAAACATTTTT
CCCAAAGGTGGAGGAAATGATCAACCTTCACTTGGTCACAAAGTCTTTCT
GCATCACACCATCTATCAGGAAACAACAATGAATGTTCCCAAGTATATGT
TTAAATACATGATCAAGGAACTCAAGAAGAGCCAGATGGAGAACAGGAAG
TTTGTTCCCTATGGAAGGCTGCTCTCCATAATCTTTCAAGAAGGAGGACT
CCTAAGTGCCCTGAAAGACGTGGGTATTTATGATAATCAGAAGCTGGGAG
CAGTCACAGGAAAAATAATCAATGGGGCAACTCTAATCAAGATGAGGCTG
ATTTCAACTTGCAAGAAACTAGATACAGATATGCATGAATCTGATGTCAT
ATCTGATCTAGTCACTCATCACATCCCTATCTGCAAGAAAGATCCCCTGG
ATGTGCAGAGGGCCTACATCTTGGACTACTACAAGAGCTACAACAAGAAA
ATCAGCCTGAAAGATATCCCAGAAGAAATGTATGGTGGTGATCTGCCTGT
GGCCAAAGGCAGAAAATCTAAAAAGAAGCAGATCACCAAGGAAGAATACC
TTGCTGAAGATGCTACTGAGGTGGGTGCTCAGAAGCATAAGAAAGCTAAG
AAGGAAAAATCTGCTATGTCCACCATTCTTGAGGAAGTGGAGGATTTGGA
TGATGTCCCTCTTATCAGAAAAAGGACAAGGAGTACTCAAGAAACAGCAG
AACAGCCTGGTTCTGAACAAGCTGCTTCTGATCAAGCTGCTTCTGAAAAG
CCTTCAAGTCCCAAAAATAAAAGAGAAGCTGCTCTTCAGACCATCCAAAG
GAAGAGGTCTAATTTAACAAGAAATCTGAAGACAGCTGAAGGAAGAAGGG
AAGAAATGTTGAAAGAACTGGAAGAGAACTGGGATGAAGACTCAAGCCCC
AAGAAGGCAAAAAGGACTGCAACTTCTGAGCCCATAGTCATGCCCAGTTT
TGAAATGACTGAAGAAATGAGGCAGTACGCTAGAGAGGTTTCTGCATCCA
AGATAGCAGAAAAGAAAAGGTTGAAGGAAGTGTTTGAGAAAGAAAGGGAT
GAGCGTCTCAAGGCTGCAGGGTATGTGCCTACTCCTGACATTGCTGCTTT
AGCGTCTGAGTTAGAAACAGTTCAGTATGGAGCAACTCTGCTTTCTCAAG
CCTTGAAGAATAAGCAAGCTTCAGGAGCAACTTCATCAGATCCAGTTTCA
ACAGCTCCAGAAGCAATTCATCCAGAAGCTCAGTCCTCAGGTAATCCATC
TAAAGCTCCAACTAATACTCAGTCTCTATCTCTACCCTCTTCACCCTCTT
CATCATCCACAGAATCAGATGACCAACCCCTTAGCCAACATATAAACAAG
CTTCTAAAAACCAAACCTACCAAACTAACAGAGTATGGAACACTTGACTA
TGAGAGTACTCAAATAGAATTTTCAAAAAATAGGATAAAACTTTGTGAGA
AATTCAATTTGCCTACTACTCATCCACTATATCCAGATACTCCAGAACCT
GTTAGTATACAACAACCTGAACCTACCCAAACAAACTCACCAAATAACCA
ATCTCCACAAAAAGCCTCTGAAGTAGCTTCAGATGCAACTACTTCAGAAA
CCCCCCAACACCAAGAATCCTCAACCCTTCACAACTTAGAAAAACATCTA
GGTGGTGAAATGCAACCAACACCCACTAAGGCCTCTAAGACAGTTTCTGA
GAAGACTGTCTTGGAAACCCAAACAGAAACCCAAACGGAAACCCAAACAG
AAACCCAAACAGAAACCCAAACCATCCCTGAGCAAACTGTTCAGGAGCAA
ACTGCTTCTGAACAAGTTGCTCCTGACCAAACAACTTCTGACCAAACAAC
AGAACAACAACAACAACCAGATTCACCCACTATAATAGACTTAACCTCTG
ACCAACCTTCCACATCAAATACAACTCAAACTGAACCTTCACCCATCCCT
GACCATATCCTGGAGTCTGAGTATATAGAGGAACAACTGATCAGACTTAG
TGATGAGATTCAGGCACTGATTCTTCGCAGAACAGTTCCTGCACCTCCTA
TTCACTATTATGATCAGTGGATGGATCTACAGAAGAGCTTTGATGAGCTG
CTGGATCAGCTTAGAACTAAATGTGTGTCATCTCACTCTGCTATGCTGAA
GAAGCTTTTGGATGATATGCATGAAGCAGCTAAGGAGAAAGAGCTGAATT
TTGTGCCTCTGCTGGACATCACTCCTTTCTATCCAGAAGAAGAGTACATC
ACTAGGGCTGCTAGAATTCAGGCTGGATATAAACGAAGAATGAGGGAAAA
GGATGAGCTACTTCAGAAGAAGGATGATCAGATCAAGTATCTCTTAGAAC
AGTTGTATAAGCAAGCCCAACCTTAGTTGCACACCCAACTCTAGCTTGTT
TTTTACTTTTGTTCTTCGTAGCTGTGTCCTTGTATCTTAATCTTCTTTAT
ATATATTATCATTGTTTCTGGATCTTGTGCTTTTTCACCTTCAATATGTT
TTACAAGCTTTAACTCTGATGATATTTACTGTTTAATGCTGCTTGCTCTG
ATACTCTTTCTTTTGTTTCTATTCTTTTTGTTGATGACAAAAGGGGAAGT
AAATGTATAGTATTTGTTAAGGCACTGAGTCCTACTATAACCTCTTCTAA
ATTTCTTTTAAATACTTCTGATTTGATTTTATAAGTATTTTATTGAAATT
TAATTAATAAGAATAGAACTTAGGGGGAGCTTACAAACCTCACCTTAAAG
ATCTATTAGACTCAGGGGGAGCTTACAAACCTCTGTCCCAGTAGTCAACT
TATTAATTAGATCAACAACAATTGAACATTTTAAATACTATTGTTTGTCA
TCATCAAAAAGGGGGAGATTGTTGGAACAAAATGTGTTTCACAATGAACC
TTATTGAGTTTTGATGATAACAAGGTATTAAAAATTGTCAATTGGTTATT
ACTAATAATTGTTCAAGTGTACAGGACCAAAGGCTACTCATGTTATTTCA
ATAGGTCTTGGAAGAACAATGGAAAGAAAAAGAAATTCTGAGCATCTGAA
GAAAACTGCTCCTGAAGCTAAACTGCTCCTGAAGAGATGACGTCATCAGA
AGCAGAAAGTCATCAGAAGCAAAAGTTTTCATCAGAAGCAATATCTTCAC
CAGAAGCTACATTTGATCCTTTAATCAAACTGAAGATTCAAAGTAGCTGA
TTCTCAATTCAGTCTTATCAAAGAAGAACGAAGAATTGAAAGGGAGGTAT
CAACGGATATATGGATAGCACTGAGCTCTTGTCTCTCGTTAATAGAGTTG
ACAAAGTACAAGTGTACAACCACTACCTCCACTACTCTGTTTTCTGTCTA
CGCTACAAGACAAAACAACAGCCATGCCTGCAGAATTTGTACACTCAAGA
TGGGAATGAATTTGAAGTTTATTCTTCAAAGGACTACACCCAAATCAGGC
AAAGGATCACTGGTGGATAATCAAAGGATTTCAAACGACTCTTTAGACGT
GCTGATTATCTCAACGTCTCTTTCACACCTCTATATAAAGGAATGAAGAC
TTGAAGATTTTAGAGAGATATACATAAGTTTAAAAGCGCCAAAACTCTGT
CAATTTGATTCTAAAAAGCACACTGAATTTCTGCACTGATTTGATACATC
TTAGAAATTCAAAGTCTAGAGTCTTTTCTGTATTGTATTGTGAACACCAC
TGATTGTATATCAAGTGTTCAATTCAAACTCAATTCTCTGTATTTTTGTT
TGATTAGAAGTCTCTTGCCTGCGTGCTTGAGCATTAGAAGTCTCTTGCTT
AGTGCTTGAGCATTGGAAGACTCTTGCGTGTGTGCTTGAGCATTGTTTTG
TGAAGTCTCATACTTTGAAAGTATTGAGCAGTTGTAATCTTGTGATTATA
GTGAAATCTCCTTGGAAGTGCAAGGGGGACTGGACTACTTCCGTGTTGTG
GAAGGAACCAGGATAACTGCCTGTGTCTTTGTCTTTCTTTTCTCTGCTCT
GTTCTTTTCCGCTGCAATCTGACTCTGATCATTTCATCAGAAGCAATCAA
ACTGCTTCTGAAGTTTTATCAGAAGAAGAATCCTTTTTTAAGAGAAAAAG
AAAACACAATTCAACCCCCCCCTTCTTGTGTTTTTCACCTTCA
>Mtr1.30
TGTTGGAACAAAGTGTGTTTCACAATGAACCTTATTGAGTTTTGATGATA
ACAAGGTATTAAAAATTGTCAATTGGTTATTACTAATAATTGTTCAAGTG
TACAGGACCAAAGGCTACTTAAGTTATTTCAATAGGTCTTGGAAGAACAA
TGGAAAGAAAAAAGAAATTCTGAGCATCTGAAGAAAACTGCTCCTGAAGC
TAAACTGCTCCTGAAGAGATGACGTCATCAGAAGCAGAAGGTCATCAGAA
GCAAAAGTTTTCATCAGAAGCAATATCTTCACCAGAAGCTACGTTTGATC
CTTTAATCAAACTGAAGATTCAAAGTAGCTGATTTTCAATTCAGTCTTAT
CAAAGAAGAACGAAGAATTGAAAGGGAGGTATCAACGGATATATGGATAG
CACTGAGCTCTTGTCTCTCGTTAATAGAGTTGACAAAGTACAAGTGTACA
ACCACTACCTCCACTACTCTGTTTTCTGTCTACGCTACAAGACAAAACAA
CAGCCATGCCTGCAGAATTGTACACTCAAGATGGGAATGAATTTGAAGTT
ATTTTTCAAAGGACTACACCCAAATCAGGCAAAGGATCACTGGTGGATAA
TCAAAGGATTTCAAACGACTCTTTAGACGTGCTGATTACTCAACGTCTCT
TTCACGCCTCTATATAAAGGAGTGAAGACTTGAAGATAATAGAGAGAGAT
ACATAAGTTTAAAAGCGCCAAAACTCTGTCAATTTGATTCTAAAAAGCAC
ACTGAATTTCTGCACTGATTTGATACATCTTAGAAATTCAAAGTCTAGAG
TCTTTTCTGTATTGTATTGTGAACACCACTGATTGTATATCAAGTGTTCA
ATTCAAACTCAATTCTCTGTATTTTTGTTTGATTAGAAGTCTCTTGCCTG
CGTGCTTGAGCATTAGAAGTCTCTTGCTTAGTGCTTGAGCATTGGAAGAC
TCTTGCGTGTGTGCTTGAGCATTGTTTTGTGAAGTCTCATACTTTGAAAG
TATTGAGCAGTTGTAATCTTGTGATTATAGTGAAATCTCCTTGGAAGTGC
AAGGGGGACTGGACTACTTCCGTGTTGTGGAAGGAACCAGGATAACTGCC
TGTGTCTTTGTCTTTCTTTTCTCTGCTCTGTTCTTTTCCGCTGCAATCTG
ACTCTGATCATTTCATCAGAAGCAATCAAACTGCTTCTGAAGTTTTATCA
GAAGAAGAATCCTTTTTTAAGAGAAAAAGAAAACACAATTCAACCCCCCC
CCCTTCTTGTGTTTTTCACCTTCAATTGGTATCAGAGCTTGCTCTGTTAT
CACAGCACTTAACCGTGTTACAGTTCAAGATCTATTAGAAAAACATGTCT
GGAGATGAGGAATCAGTTACTACAAAATACACAAGTGTCAAGCATGACTA
TGATACTGCTGACAAGAAAACAGACTCTGGAAAAGCTCCAAAGTTTAATG
GAGATCCAGAAGAGTTTTCATGGTGGAAAACTAATATGTACAGCTTTATC
ATGGGATTGGATGAAGAGCTATGGGATATACTGGAAGATGGAGTTGATGA
TCTGGATTTGGATGAAGAAGGAGCTGCTATAGACAGAAGAATACATACTC
CTGCTCAGAAGAAGCTTTATAAGAAACATCACAAGATAAGAGGAATCATT
GTGGCTTCTATACCTCGCACCGAATACATGAAAATGAGTGACAAATCTAC
TGCGAAGGCTATGTTTGCTTCTCTATGTGCAAACTTTGAAGGCAGCAAGA
AAGTAAAAGAGGCTAAAGCTTTGATGCTAGTTCATCAGTATGAACTTTTC
AGAATGAAGGATGATGAGAGTATAGAAGAAATGTACTCAAGATTTCAAAC
TTTAGTTTCTGGATTGCAGATACTGAAGAAAAGCTATGTTGCTTCTGATC
ATGTTAGTAAGATTTTGAGAAGCTTACCTTCAAGATGGAGACCCAAAGTA
ACTGCTATTGAGGAAGCTAAGGATCTAAATACTTTAAGTGTTGAAGATCT
TGTTAGCTCACTCAAAGTGCATGAAATGAGTTTAAATGAGCATGAAACCT
CTAAGAAGAGTAAATCCATTGCTTTACCATCTAAAGGAAAGACCTCAAAG
TCTTCCAAAGCCTACAAAGCCAGTGAATCTGAAGAAGAATCACCTGATGG
AGATTCTGATGAAGATCAATCTGTAAAGATGGCTATGCTGTCCAACAAGC
TTGAGTATCTGGCAAGGAAGCAGAAGAAATTTTTGAGCAAGAGAGGTAGC
TACAAGAACTTCAAGAAAGAAGATCAGAAGGGATGCTTCAATTGTAAGAA
GCCTGGTCATTTCATTGCTGATTGCCCTGATCTTCAGAAGGAGAAGTTTA
AAGGCAAATCCAAGAAATCAAGCTTCAACTCCAGTAAATTCAGAAAGCAA
ATCAAAAAGAGCTTGATGGCGACCTGGGAAGATTTGGATAGTGAATCTGG
TTCTGATAAAGAAGAAGCTGATGATGATGCTAAGGCAGCCGTTGGGTTAG
TGGCAACAGTATCATCAGAAGCAGTATCAGAAGCTGAATCAGATTCAGAA
GATGAAAATGAGGTATATTCCAAAATCCCTAGACAAGAACTTGTTGATTC
TCTAAAAGAACTTTTATCACTGTTTGAACACAGAACCAATGAGTTGACAG
ATTTAAAAGAAAAATATGTTGATTTGATGAAACAACAAAAATCAACTCTA
TTGGAACTGAAAGCTTCTGAAGAAGAACTCAAAGGGTTTAACCTCATATC
AACAACATATGAAGATAGACTCAAGAGTCTTTGTCAGAAGCTACAAGAAA
AATGTGATAAAGGTTCAGGCAATAAACATGAGATTGCCTTGGATGATTTT
ATTATGGCTGGAATAGACAGAAGCAAAGTTGCTTCTATGATCTACAGCAC
ATACAAGAACAAAGGCAAAGGGATTGGATATTCTGAGGAGAAATCCAAAG
AATACAGTCTCAAGAGCTACTGTGATTGTATCAAGGATGGATTGAAATCC
ACCTTTGTGCCTGAAGGTACAAATGCTATAACTGCTGTTCAGTCAAAACC
TGAAGCTTCAGGTTCACAGGCTAAGATCACATCAAAGCCAAAGAATCTTA
AGATCAAGGTAATGACAAAATCTGATCCTAAGAGTCAAAAGATTAAAATT
CTGAAAAGATCAGAACCTGTTCATCAGAATCTGATTAAACCAGAATCTAA
AATTCCAAAACAAAAGGATCAGAAGAACAAAGCAGCTACTGCTTCTGAGA
AAACAATACCAAAAGGTGTCAAACCTAAAGTATTGAATGATCAGAAGCCA
CTCAGCATTCACCCTAAGGTACAAGGGAGGAAAAGTAAAACCTCCAAAAC
TAACCCAAAAGGACCCATGAAGATATGGGTACCTAAATCTGAATTGGCCA
AAAATGCAGGTGTGCTTAAGGGCAAGAGAGAAACAAAGGTCATGGTACCT
AGACAGCGGATGTTCAAGGCACATGACTGGAGAGAAAGCTTTGTTCCTTA
CCCTTACAATGAAAGATGGAGGAGAAGTGAAGTTTGGTGGCAACCAAACT
GGAAAGATCATTGGTACAGGTACTATTGGTAATTCCTCCATCTCAATTAA
TAATGTGTGGCTAGTAGATGGTCTGAAGCATAACCTATTGAGCATTAGTC
AATTTTGTGACAATGGGTATGATGTAACGTTCAGTAAGACCAACTGCACA
CTAGTCAACAAGGATGACAAATCCATTACATTCAAGGGAAAGAGAGTTGA
GAATGTCTATAAAATAAATTTCTCTGATCTGGCTGATCAGAAGGTAGTTT
GCCTTCTGTCAATGAATGATAAAAAATGGGTATGGCATAAAAGGTTGGGA
CATGCTAATTGGAGATTAATTTCTAAAATTAGCAAGTTACAACTGGTCAA
AGGATTGCCTAACATTGATTATCATTCAGATGCACTTTGTGGTGCATGTC
AGAAAGGGAAAATTGTGAAAAGTTCTTTCAAATCTAAAGACATTGTATCA
ACCTCCAGACCCTTAGAATTACTCCATATTGATCTTTTTGGTCCAGTTAA
CACTGCATCTTTATATGGAAGTAAATACGGATTAGTCATTGTTGATGATT
ACAGCAGATGGACTTGGGTAAAATTCATTAAAAGTAAAGACTATGCATGT
GAAGTGTTTAGCAGCTTCTGCACTCAAATACAATCTGAAAAAGAATTGAA
AATTTTGAAAGTCAGAAGTGATCATGGTGGAGAATTTGAAAATGAGCCAT
TTGAACTTTTTTGTGAAAAACATGGGATTCTCCATGAGTTTTCTTCTCCT
AGAACTCCACAACAAAATGGGGTTGTAGAAAGAAAGAACAGAACCTTACA
AGAAATGGCCAGAACCATGATCCATGAAAACAACTTAGCTAAACATTTTT
GGGCAGAAGCAGTCAATACTTCATGTTATATTCAAAATAGGATCTATATC
AGACCTATGTTGGAGAAAACAGCATATGAACTCTTTAAAGGAAGAAGACC
CAATATCTCTTACTTTCATCAGTTTGGATGTACTTGTTACATCTTAAACA
CTAAAGACTATCTGAAGAAATTTGATGCCAAGGCTCAAAGAGGAATCTTT
TTAGGTTACTCTGAAAGGTCAAAGGCATACAGAGTGTATAATTCAGAAAC
ACAACGTGTTGAAGAATCTATGCATGTAAAATTTGATGATAGAGAGCCTG
GAAGTAAAACTTCAGAGCAAAGTGAAAGTAATGCAGGTACAACTGATTCT
GAAGATGCATCAGAATCTGATCAACCTTCTGATTCTGAAAAGTATACAGA
AGTTGAATCTTGTCCAGAAGCTGAAATCACTCCAGAAGCTGAGTCTAATT
CAGAAGCAGAACCTAGCCCAAAAGTACAGAATGAAAGTGCTTCTGAGGAC
TTTCAAGATAACACTCAGCAGGTTATTCAACCTAAATTCAAGCACAAATC
TTCACATCCTGAGGAGTTAATCATTGGAAGCAAAGATAGTCCTAGAAGAA
CAAGATCACATTTTAGACAAGAAGAGTCTTTAATAGGACTGCTTTCAATA
ATTGAGCCTAAAACTGTTGAAGAAGCTCTCTCAGATGATGGATGGATATT
AGCTATGCAAGAAGAGCTAAATCAATTCCAAAGGAATGATGTGTGGGATC
TGGTACCCAAACCTTCTCAGAAGAACATTATTGGAACAAAATGGGTATTC
AGAAACAAGCTGAATGAACAAGGAGAAGTAACCAGAAACAAAGCCAGACT
TGTTGCTCAAGGCTACAGTCAACAAGAAGGCATTGATTACACTGAAACAT
TTGCTCCAGTTGCAAGATTGGAAGCAATCAGGTTACTTCTATCCTACGCA
ATTAATCATGGCATAATATTATATCAAATGGATGTCAAAAGTGCTTTTCT
TAATGGTGTCATTGAAGAAGAAGTGTATGTTAAACAACCTCCTGGGTTTG
AGGATCTTAAGCATCCTGACCATGTTTATAAACTTAAGAAATCACTATAT
GGCTTGAAACAAGCTCCCAGAGCTTGGTATGATAGACTAAGTAATTTCTT
AATTAAAAATGATTTTGAAAGAGGACAAGTTGACACAACACTCTTCAGAA
GGACTCTTAAGAAAGATATTTTGATTGTGCAAATATATGTTGATGATATA
ATATTTGGTTCTACTAATGCATCTCTTTGCAAAGAATTTTCTAAGTTAAT
GCAGGATGAATTTGAAATGAGTATGATGGGAGAATTGAAATTCTTTCTGG
GAATTCAAATCAACCAAAGTAAAGAAGGAGTATATGTTCATCAAACAAAA
TATACAAAGGAGCTTCTGAAGAAGTTCAAGCTAGAAGATTGTAAAGTGAT
GAACACTCCAATGCATCCAACCTGCACCTTAAGCAAAGAAGATACTGGAA
CAGTAGTAGACCAGAAGCTATACAGAGGTATGATTGGTTCTCTGTCATAC
CTCACTGCATCTAGACCTGATATTTTATTCAGTGTATGCTTGTGTGCAAG
ATTTCAATCAGATCCTAGAGAATCTCATTTAACTGCAGTTAAGAGAATCT
TCAGGTATCTGAAAGGAACAACTAATCTTGGACTCCTGTATAGGAAATCC
CTAGATTATAAGTTGATTGGATTCTGTGATGCTGATTATGCTGGTGATAG
GATTGAAAGAAAATCAACCAGTGGAAATTGTCAATTCCTGGGAGAGAATC
TGATATCCTGGGCAAGCAAAAGACAAGCAACTATTGCTATGTCTACAGCA
GAAGCAGAGTACATTTCAGCTGCAAGTTGTTGCACACAACTACTTTGGAT
GAAACATCAGTTGGAAGACTATCAGATCAATGCTAACAGTATTCCCATTT
ATTGTGATAATACTGCTGCTATTTGTTTGTCAAAGAATCCAATTCTACAT
TCAAGAGCCAAGCATATTGAAATCAAACACCATTTTATCAGAGACTATGT
TCAAAAAGGAATTTTAGATATACAATTCATTGATACTGAACATCAATGGG
CTGATATATTTACAAAACCTTTGTCTGTTGAAAGATTTGATTTTATTAAG
AAAAATTTGAACATGCATTTTGTGTCTGATTGAAAAATTGCTTGCCTCTG
AATAAGAAGTTTGGTTCTGAAGTTTATTCAGGAGCATTTTGGTTCATCAG
AAGCTCTTAACTGAGGTTCTGAGGAAAATGTGCTTCTGAAGATGACGTCA
GCACTAAAACTTCAGAAGTGTTATTCTTTGCTTCTGAATAGCTTGGTTAG
TGGGAACGTTGGTAGTTACTTTATGTAAACAGCTGTCCCATTACCCAAAA
AGTAGTTTTCTGAAGAGTCTCTGACGTGGTCTATTTGTATTGGAGTATAA
CAAAAAGGGCAATGATGTTTTATTCGCTTTTTAACATACTTACACGCGCC
CCCAATTTGTCATTAATGCTGTGTTTGTTTGTCCCTTCTGAATTACAAAC
GTTTTAATAAAAAACACTAAGTCATTTCACACACTTCTCACTTCACAACA
AACACTTTCTAATTTCTTCTCAACCCTCTGTGTAAGTAAGCACATTCTCT
CAACCTCTCAAAACACCTTAGAACCCTAATTCTACTTAAAATCAATGGCA
TCTTCAAGTTCTGCCGGTGGTTCTTCATCGAATATGGATATAGATACTCC
TGCTTATGAAATCAAAGGAAGAACTATGTCGATTGAGGAATGGGATCTAA
TCATTCAAGCGGAAAATCCAGTGGATTTCACTTCTCTAACTCATCATGGA
TGCGACTTGGTAAGATTCTACAAAAAGCAGAAGCTGATGAGTTACTTCAG
TCTTCTCAACGGTCCTACTTATGAAGTGCTTGTCAGACAATTCTGGGTAA
GAGCTTCAGTGTTTGACAAAGTTGCTGCTAAACAGGAAGAAGCTCAGATG
ATTCTGGTTGATCCTACTTTGGAGGGAAAAACCAGAGAAGAAATGGGTCT
ACTCGCCTTCACTGGGACTGAGATTAGATCAAACGTCATGGGGATTCCTG
TAACAATCAATGAGCATGTGATTGCTCAAGCCATGAGAAGGGATGCTTCT
GGGACATACGATGGAGAAGAGATTCCTAACCCCAGAACAAGCCCATGGAA
GGAGATAGTAAACAACACTATCTACGGATCAAAGGATGCTAAGCCTTACA
GCACCTTAAGCATGGAAAAGAAAATGCTGCTGAAGATCCAAAATGAAAAC
ATTTTTCCCAAAGGTGGAGGAAATGATCAACCTTCACTTGGTCACAAAGT
CTTTCTGCATCACACCATCTCTCAGGAAACAACAATGAATGTTCCCAAGT
ATATGTTTAAATACATGATCAAGGAACTCAAGAAGAGCCAGATGGAGAAC
AGGAAGTTTGTTCCCTATGGAAGGCTGCTCTCCATAATCTTTCAAGAAGG
AGGACTCCTAAGTGCCCTGAAAGACGTGGGTATTTATGATAATCAGAAGC
TGGGAGCAGTCACAGGAAAAATAATCAATGGGGCAACTCTAGTCAAGATG
AGGCTGATTTCAACTTGCAAGAAACTAGATACAGATATGCATGAATCTGA
TGTCATATCTGATCTAGTCACTCATCACATCCCTATCTGCAAGAAAGATC
CCCTGGATGTGCAGAGGGCCTACATCTTGGACTACTACAAGAGCTACAAC
AAGAAAATCAGCCTGAAAGATATCCCAGAAGAAATGTATGGTGGTGATCT
GCCTGTGGCCAAAGGCAGAAAATCTAAAAAGAAGCAGATCACCAAGGAAG
AATACCTTGCTGAAGATGCTACTGAGGTGGGTGCTCAGAAGCATAAGAAA
GCTAAGAAGGAAAAATCTGCTATGTCCACCATTCTTGAGGAAGTGGAGGA
TTTGGATGATGTCCCTCTTATCAGAAAAAGGACAAGGAGTACTCAAGAAA
CAGCAGAACAGCCTGCTTCTGAACAAGCTGGTTCTGAACAAGCTGCTTCT
GATCAAGCTGCTTCTGAAAAGCCTTAAAGTCCCAAAAATAAAAGAGAAGC
TGCTCTTCAGACCATCCAAAGGAAGAGGTCTAATTTAACAAGAAATCTGA
AGACAGCTGAAGGAAGAAGGGAAGAAATGTTGAAAGAACTGGAAGAGAAC
TGGGATGAAGACTCAAGCCCCAAGAAGGCAAAAAGGACTGCAACTTCTGA
GCCCATAGTCATGCCCAGTTTTGAAATGACTGAAGAAATGAGGCAGTACG
CTAGAGAGGTTTCTGCATCCAAGATAGCAGAAAAGAAAAGGTTGAAGGAA
GTGTTTGAGAAAGAAAGGGATGAGCGTCTCAAGGCTGCAGGGTATGTGCC
TACTCCTGACATTGCTGCTTTAGCGTCTGAGTTAGAAACAGTTCAGTATG
GAGCAACTCTGCTTTCTCAAGCCTTGAAGAATAAGCAAGCTTCAGGAGCA
ACTTCATCAGATCCAATTTCAACAGCTCCAGAAGCAATTCATCCAGAAGC
TCAGTCCTCAGGTAATCCATCTAAAGCTCCAACTAATACTCAGTCTCTAT
CTCTACCCTCTTCACCCTCTTCATCATCCACAGAATCAGATGACCAACCC
CTTAGCCAACATATAAACAAGCTTCTAAAAACCAAACCTACCAAACTAAC
AGAGTATGGAACACTTGACTATGAGAGTACTCAAATAGAATTTTCAAAAA
ATAGGATAAAACTTTGTGAGAAATTCAATTTGCCTACTACTCATCCACTA
TATCCAGATACTCCAGAACCTGTTAGTATACAACAACCTGAACCTACCCA
AACAAACTCACCAAATAACCAATCTCCACAAAAAGCCTCTGAAGTAGCTT
CAGATGCAACTACTTCAGAAACCCCCCAACACCAAGAATCCTCAACCCTT
CACAACTTAGAAAAACATCTAGGTGGTGAAATGCAACCAACACCCACTAA
GGCCTCTAAGACAGTTTCTGAAAAGACTGTCTTGGAAACCCAAACAGAAA
CCCAAACAGAAACCCAAACCATCCCTGAGCAAACTGTTCAGGAGCAAACT
GCTTCTGAACAAGTTGCTCCTGACCAAACAACTTCTGACCAACATATACC
TTCTGACCAAACAACAGAACAACAACAACCAGATTCACCCACTATAATAG
ACTTAACCTCTGACCAACCTTCCACATCAAATACAACTCAAACTGAACCT
TCACCCATCCCTGACCATATCCTGGAGTCTGAGTATATAGAGGAACAACT
GATCAGACTTAGTGATGAGATTCAGGCACTGATTCTTCGCAGAACAGTTC
CTGCACCTCCTATTCACTATTATGATCAGTGGATGGATCTACAGAAGAGC
TTTGATGAGCTGCTGGATTAGCTTAGAACTAAATGTGTGTCATCTCACTC
TGCTATGCTGAAGAAGCTTTTGGATGATATGCATGAAGCAGCTAAGGAGA
AAGAGCTGAATTTTGTGCCTCTGCTGGACATCACTCCTTTCTATCCAGAA
GAAGAGTACATCACTAGGGCTGCTAGAATTCAGGCTGGATATAAAAGAAG
AATGAGGGAAAAGGATGAGCTACTTCAGAAGAAGGATGATCAGATCAAGT
ATCTCTTAGAACAGTTGTATAAGCAAGCCCAACCTTAGTTGCACACCCAA
CTCTAGCTTGTTTTTTACTTTTGTTCTTAGTAGCTGTGTCTTTGTATCTT
AATCTTTCTTTATATATATTATCATTGTTTCTGAATCTTGTGCTTTTTCA
CCTTCAATATGTTTTACAAGCTTTAACTCTGATGATATTTACTGTTTTTA
ATGCTGCTTGCTCTGATACTCTTTCTTTTGTTTCTATTCTTTTTGTTGAT
GACAAAAGGGGGAGTAAATGTATAGTATTTTTTTAAGGCACTGAGCCCTA
CTATAACCACTTCTAAATTTCTTTTAAATACTTCTGATTTGATTTTATAA
GTATTTTATTGAAATTTAATTAATAAGAATAGAACTTAGGGGGAGCTTAC
AAACCTCACCTTAAAGATCTATTAGACTCAGGGGGAGCTTACAAACCTCT
GTCCCAGTAGTCAACTTATTAATTAGATCAACAACAATTGAACATTTTAA
ATACTATTGTTTGTCATCATCAAAAAGGGGGAGATTGTTGGAACAAAGTG
TGTTTCACAATGAACCTTATTGAGTTTTGATGATAACAAGGTATTAAAAA
TTGTCAATTGGTTATTACTAATAATTGTTCAAGTGTACAGGACCAAAGGC
TACTTAAGTTATTTCAATAGGTCTTGGAAGAACAATGGAAAGAAAAAAGA
AATTCTGAGCATCTGAAGAAAACTGCTCCTGAAGCTAAACTGCTCCTGAA
GAGATGACGTCATCAGAAGCAGAAGGTCATCAGAAGCAAAAGTTTTCATC
AGAAGCAATATCTTCACCAGAAGCTACGTTTGATCCTTTAATCAAACTGA
AGATTCAAAGTAGCTGATTTTCAATTCAGTCTTATCAAAGAAGAACGAAG
AATTGAAAGGGAGGTATCAACGGATATATGGATAGCACTGAGCTCTTGTC
TCTCGTTAATAGAGTTGACAAAGTACAAGTGTACAACCACTACCTCCACT
ACTCTGTTTTCTGTCTACGCTACAAGACAAAACAACAGCCATGCCTGCAG
AATTGTACACTCAAGATGGGAATGAATTTGAAGTTTATTCTTCAAAGGAC
TACACCCAAATCAGGCAAAGGATCACTGGTGGATAATCAAAGGATTTCAA
ACGACTCTTTAGACGTGCTGATTATCTCAACGTCTCTTTCACGCCTCTAT
ATAAAGGAGTGAAGACTTGAAGATAATAGAGAGAGATACATAAGTTTAAA
AGCGCCAAAACTCTGTCAATTTGATTCTAAAAAGCACACTGAATTTCTGC
ACTGATTTGATACATCTTAGAAATTCAAAGTCTAGAGTCTTTTCTGTATT
GTATTGTGAACACCACTGATTGTATATCAAGTGTTCAATTCAAACTCAAT
TCTCTGTATTTTTGTTTGATTAGAAGTCTCTTGCCTGCGTGCTTGAGCAT
TAGAAGTCTCTTGCTTAGTGCTTGAGCATTGGAAGACTCTTGCGTGTGTG
CTTGAGCATTGTTTTGTGAAGTCTCATACTTTGAAAGTATTGAGCAGTTG
TAATCTTGTGATTATAGTGAAATCTCCTTGGAAGTGCAAGGGGGACTGGA
CTACTTCCGTGTTGTGGAAGGAACCAGGATAACTGCCTGTGTCTTTGTCT
TTCTTTTCTCTGCTCTGTTCTTTTCCGCTGCAATCTGACTCTGATCATTT
CATCAGAAGCAATCAAACTGCTTCTGAAGTTTTATCAGAAGAAGAATCCT
TTTTTAAGAGAAAAAGAAAACACAATTCAACCCCCCCCCTTCTTGTGTTT
TTCACCTTCA
>Mtr1.31
TGTTGGAACAAAATGTGTTTCACAATAAACCTTAATGAGTTTTGATGATA
ACAAGGTATTAAAAATTGTCAATTGATTTTTGCTAATAATTGTTCAAGTG
TACAGGACCATAGGCAAAGTCAATCATTTCAATAGGTCTTGGAAGAACAA
TGGAGAGCAAAGGAATCCAAAGCATCTGAAGAAAACTGCGTCTGAAGCTA
AGAAGTGCTTCTGAAGTAACAAGTGCCTCTGAAGTAATGACGTCATTAGA
AGCAGAAGTCCATCAGAAGCAGAAGACCATCAGAAGCAAGATTTCATCAG
AAGCTATATCATCACCAGAAGCTACAAGTGATCAGTAAATTTAAACTGAA
GATTCAAAGGAGCTGTTTTTCGTTTCAACCTCGTCTAAGAGAACGAAGAA
TTGAAAGGGAGGTATCAACGGTCGTTTGAAGAGCACTAGGTATTTGTCCT
TCGTTATCAGAGTTGACAAAGTACAAGTGTACAACCACTACCTCCACTAC
TCTGTTTTTGTCTACGCTACAAGACAAGACAACAGCTCTACCTGCAGAAA
TGTTCCTTCAAGATGGGAATGAATTTGAAGTTGATTCTTCAAAGGACTAC
ACCCAAATCAGGCAAAAGATTACTGGTGGATGATCAAAGGAACTCAACGA
CTCTTTAGACGTGCTAAAAATCTCAAAGTCTCTTTCACACCTCTATATAA
AGGAGTGAAGACTTGAAGATTGGCAAGAGACATAAACACAAGTTAAAAGC
GCCAAAACTCTACCAAATTTGATTCTACAAAGCACTTTGAATTTCTGCAC
TGATTTGATACATCTTAGAAATTCTTAAGTCTAGAGTCTTTATTGCATTG
TATTGTGAACACCACTTATTGTATATCAAGTGTTCAAAGTCAAACATTTT
CTGTGTCTTTTCGTTTGATTAGAAGCCTCTCGCCTACGTGCTTGAGCATT
AGAAGACTCTTGCTTTAGTGCTTGAGCATTGGAAGACTCTCGCCTGCGTG
CTTGAGCATTTTGAGAAGTCTCATACTTAGAGAGTATTGAGCATTTGTAA
TCTGTGTGATTATTAGTGAAAATCTCCTTGGAAGTGCAAGGGGGACTGGA
CAACTTCTGGTTTGTGGAAGGAACCAGGATAATTGCTTGTGTCTCTCTTT
CTTTTCTCTGCTCTGTTTTATTCTGCTGCATATCTGATTCTGAACATCAC
ATCAGAAGCATTCCTAACCTGCTTCTGAAGTGTTATCAGAAGAATATTTT
TTAGAGAAAAAGAAAACACAATTTAACCCCACCTTCTTGTGTTTTTTCTC
ACCTTCAATTGGTATTAGAGTTTGCTCTGTTATCAAAGCACTTAACCGTG
TGACAGATCAAGATCCGAGAAAAATATGTCTACCGAAGATGAATCCATTA
CATCAACAAAATACAAGTGTCAAACATGACTATGATACTGCTGACAGGAA
ATCAGATTCTGGAAAAGCTCCAAAGTTCAATGGAGATCCAGAAGAGTTTT
CATGGTGGAAAACCAACATGTACAGCTACATCATGGGATTGGATGAGGAG
CTATGGGACATTCTTGAAGATGGAGTTGATGATCTGGATTTGGATGAAGA
AGGAGCTGCTATTGACAGAAGGATACACACTCCTGCTCAGAAGAAACTTT
ACAAAAAGCATCACAAGATCAGAGGGATCTTTGTTGCTTCTATACCTCGC
ACTGAATATATGAAGATGAGTGATAAATCCACTACTAAGGCAATGTTTGC
ATCACTCTGTGCTAACTACGAAGGTAGCAAGAAGGTTAAAGAAGCAAAGG
CACTAATGCTAGTTCATCAGTATGAGCTGTTCAAAATGAAGGATGATGAG
AGTATAGAGGAGATGTACTTAAGATTTCAAACTTTAGTATCTGGACTGCA
AATACTGAAGAAAAGTTATGTTGCTTCTGATCACGTTAGCAAGATTCTGA
GAAGCTTGCCTTCTAGATGGAGACCCAAAGTAACTGCCATTGAGGAAGCT
AAGGATCTAAACACCTTGAGTGTTGAAGATCTTGTCAGTTCCCTCAAGGT
ACATGAAATGAGTATGAATGAGCATGAATCCTCTAAGAAGAATAGATCTA
TTGCTCTACCATCTAAAGGAAAGTCTTCCAAAGCTTACAAGGCCAGTGAA
TCTGAAGAAGAGTCACCAGATGGAGAATCTGATGAAGATCAATCTGTGAA
GATGGCTATGCTGTCTAACAAGCTTGAATATCTGGCAAGGAAGCAGAAGA
AGTTTTTGAGCAAGAGAGGTGGTTATAAGAACTCCAAGAAAGAAGATCAA
AAGGGATGCTTCAACTGTAAGAAGTCTGGTCATTTCATTGATGATTGCCC
TGATCTTCAGAAGGAGAAGTCAAAGAGCAGACCTAAGAAACCAAGTTTCA
GCTCTAGCAAATTCAGAAAGCAAATCAAGAAGAGTTTGATGGCGACCTGG
GAAGATCTGGATAGTGAATCTGGTTCTGATAAAGAAGAAGCAGATGATGA
TGCAAAAGCAGCCATGGAGTTAGTGGCAACAGTATCATCAGAAGCAGTAT
CAGAAGCTGAATCAGATTTAGAAGATGAAAATGAGGTATATTCCAAAATT
CCCAGACAAGAACTTGTTGATTCTCTTAAAGAACTCTTATCACTATTTGA
ACACAGAACCAATGAGTTGTCTGATTTAAAAGAAAAATATGTTGATTTAA
TGAAACAACAAGAAACAACTCTATTGGAACTGAAAGCTTCTGAAGAAGAA
CTCAGAGGGTTTAACTTCATATCAACCACATATGAAGACAGACTCAAGAT
TCTTTGTAATAAACTACAAGAAAAATGTGATAAAGGTTCTGGCAATAAAC
ATGAAATTGCCTTGGATGATTTTATAATGGCTGGCATAGACAGAAGCAAG
GTAGCTTCTATGATTTACAACATATACAAAAACAATGGCAAATGGATTGA
ATATTCTGAGGAGAAATCCAAAGAGTACAGTCTCAAGAGCTATTGCGATT
GTATTAAGGATGGATTGAAATCCACCTTTGTGCCCGAGGGTACTGATGCT
GTAACTGCTGTTCAGTTAGAACCTGAAGCTTCTGGTTCTCAGGCTAAGAT
TACATCAAAGCCAGAAAGCCTCAAGTCTAAGGTTATGACAAAATCTGATC
CTAAGACTACAAAGATCAAAATTATGAAAAGATCAGAACCTGTTCCTCAG
AGTCTGATCAAACCAGAATCTAGAATCCTAAAGTCAAAGGATCAGAAGAA
CAAAACAGTTACTGCTTATGAGAAAACAATACCCAAAGGTGTTAAACCTA
AAGTATTGAATGATCAGAAGCTACTCAGCACTCACCCCAAGGTACAAGGG
AGGAAAAGTAAAACCTCCAGAACTAACCCAAAAGGACCCATGAAGATATG
GGTACCTAAGTCTGAATTGATCAAAACTGCAGGTATGCCTAAGGGCAAAA
GAGAAACAAAGGTCCTGGTACCTAGACAGCGGGTGTTCAAGGCATATGAC
AGGAGAGAAAGCTTTGTTCCTTACCCTTACCATGAAAGATGGAGGAGAAG
TGAAGTTTGGTGGCAACCAAACTGGAAAAATCATTGGTACAGGTACTATT
GGTAATTCCTCCATTTCAATAAATAATGTTTGGTTAGTAGATGGTCTGAA
GCATAGCCTATTGAGCATCAGTCAATTTTGTGACAATGGGTATGATGTTA
TGTTCAGTAAGACCAACTGCACTCTAGTCAACAAGGATGAAAAATCCATT
ACATTTAAGGGAAAAAGAGTTGAGAATGTCTATAAGATTAATTTCTCTGA
TCTGGCTGATCAGAAGGTAGTTTGCCTTCTGTCAATGAATGATAAAAAAT
GGGTATGGTATAGAAGGTTGGGACATGCTAATGGGAGATTAATCTCTAAA
ATAAGCAAGTTACAACTTGTCAAAGGTTTGTCTGACATTGATTATCATTC
AGATGCATTATGTGGTGCATGTCAGAAAGGAAAAATTGTTAAAACTTCTT
TCAAATCCAAAGACATTGTATCAACCTCCAGACCCTTAGAATTACTCCAT
ATTGATCTGTTTGGACCAGTTAACACTGCATCCTTATATGGAAGTAAATA
TGGATTAGTCATTGTTGATGATTACAGCAGATGGACTTGGGTAAAATTCA
TTAGAAGTAAAGATTATGCATGTGAAGTGTTTAGCAGCTTCTGCACTCAA
ATACAATCTGAAAAGGAAATGAAAATTTTGAAAGTCAGAAGTGATCATGG
TGGAGAATTTGAAAACGAGCCATTTGAATCTTTTTGTGAAAAACATGGGA
TTCTCCATGAATTCTCTTCTCCTAGAACTCCACAACAAAATGGGGTTGTA
GAGAGAAAGAACAGAACTTTACAAGAAATGGCCAGAACCATGATTCATGA
AAAAAATTTAGCTAAACATTTCTGGGCAGAAGCAGTTAATACTTCATGTT
ATATTCAAAATAGGATCTATATCAGACCTATGTTGGAAAAAACTGCATAT
GAACTCTTCAAAGGAAGAAGACCCAATATCTCTTACTTTCATCAGTTTGG
ATGTACTTGTTACGTTCTAAACATTAAAGACTATCTAAAGAAATTTGATG
CCAAGGCTCAAAGAGGAATCTTTTTAGGTTACTCTGAAAGGTCAAAGGCA
TACAGAGTGTATAATTCATAAACACATTGTGTTGAAGAATCTATGCATGT
TAAATTTGATGATAGAGAGTCTGGAAGTAAAACTCCAGAGCAAGTTGAAA
GTAATGCAGGTACAAATGATTCTGAAGATGCATCAGAATCTGATCAACCT
TCTGATACTGAAAAGAACTCAGAAGATGAATTAAGTCCAGTTGCTGAACC
TATTCCAGAAGCACAGAATGAAAATGCTTCTGAGGACATTCAAGATAACA
CTCAGCATGTGGTTCAACCAAAATTCAAGCACAAATCTTCACATCCTGAG
GAGCTAATCATTGGAAGCAAATACAGTCCTAGAAGAACAAGATCTCATTT
CAGACAAGAAGAATCTTTGATAGGATTGCTGTCAATAAGTGAACCAAATA
CAGTTGATGAAGCTCTCTCAGATGATGGATGGATATTAGCTATGCAAGAA
GAGCTAAATCAGTTTCAAAGGAATGATGTGTGGGATCTGGTACCCAAACC
TAATCAGAAGAACATTATTGGAACAAAATGGGTATTCAGAAACAAGCTGA
ATGAACAAGGAGAGGTAACCAGAAACAAAGCTAGACTTGTTGCACAAGGT
TATAGTCAACAAGAAGGCATTGATTACACTGAGATATTTGCTGCAGTTGC
AAGATTGGAAGCAATCAGGTTACTTCTATCCTATGCAGTTAATCATGGCA
TAATATTATATCAAATGGATATCAAGAGTGCTTTTCTTAATGGTGTCATT
GAAGAAGAAGTGTATGTCAAACAACCTCCTGGGTTTGAGGATCTTAAGCA
TCCTGACCATGTTTACAAACTTAAGAAATCACTATATGGCTTGAAACAAG
CTCCCAGAGCTTGGTATGATAGACTAAGTAATTTCTTAATTAAAAATGAT
TTTAAGAGAGGTCAAGTTGACACAACACTCTTCAGAAGGACTCTTAAGAA
AGACATTCTGGTTGTGCAGATATATGTTGATGATATAATATTTGGTTCTA
CTAATGCATCTCTTTGCAAGGAATTTTCTAAGTTAATGCAGGATGAATTT
GAAATGAGCATGATGGGAGAATTAAAATTCTTTCTTGGAGTTCAAATTAA
TCAAAGCAAAGAAGGAGTATATGTTCATCAAACCAAATATACAAAGGAGC
TTCTGAAGAAGTTCAAGCTAGAAGATTGTAAAGTGATGAACACTCCAATG
CATCCAACATGCACCTTGAGCAAAGAATATACTGGAACTAAAGTAGAATA
GAAGCTATACAGAGGTATGATTGGTTCTCTGTTATACCTCACTACATCTA
GACCAGATATTTTATTCAGTGTATGCTTGTGTGCAAGATTTCAATCAGAT
CCTAGAGAATCTCATTTAACTGCTGTTAAGAGAATCTTCAGGTATCTGAA
GGGAACAACTAATCTTGGACTCCTGTATAGGAAATCCCTAGATTACCAGT
TGGTTGGATTCTGTGATGCTGATTATGCTGGTGACAGGATTGAAAGAAAA
TCAACCAGTGAAAATTGTCAATTCCTGGGAAAGAATCTGATATCCTGGGC
AAGCTAAAGACAAGCAACAATTGCTATGTCTACAGTAGAATCATAATACA
TTTCAACTGCAAGTTGTTGTACACAACTACTTTTGATGAAACATCAGTTA
GAAGATTATCAGATTAATGCTAACAGTATTCCCATCTTTTCTGATAATAC
TGCTGCTATTTGTTTGTCAAAGAATCCAATTCTACATTCAAGAGCCAAGC
GTATTGAAATCAAACAACATTTTATCAGAGATTATGTTCAAAAAGGAGTT
TTAGATATACAATTCATTGATACTGAGCATCAATGGGCTGATATATTTAC
AAAGCCTTTAACTGTTGAAAGATTTGATTTTATCAAGAAAAATTTGAACA
TGCACTTTGTGTCTGATTAAGATTTGCTTGTCTCTGAATAAGAAGTTTGG
TTTTGAAGTTTATTCAGAAGCTTTGGTCCATCAGAAGCTCTTAACTGAGA
TTCTGAGGAAAATGTGCTTCTGAAGATGACGTCAGCACTATAACTTCAGA
AGCTGTGTTCTTTGCTTCTGAATAGCAAGGTTAGTGGGATCGTTGGCAGT
TACGTTTTAGTAACACCTGTCCCATTAACCAAGGTTATTAGTCTGAAAAG
TTTCTGACGTGGTTTATTTGTATTGGAGTATAACAAAAAGAGCAATGATG
ATTTATATGCTTTTAAACGTACTAACACGCACCCCCAATTTGTCATTAAT
GCTTTGTTTGTTTGTCCCCTTTTGAATTGCAATCGTTTTTACTAAAAACA
CTTAGACAAACACACACTACTCACTTCACAACTCACACTTTCATTTGTTT
TCCAATCTTCTCTGTGAAGTAAGGGCATTTCCTCTAAAACCCTAGAAACC
CTTTTCCTCTTCAATCAATCAAATGGCTTCATCAAGTTCTACTCCTAGAT
CATCATCTAACAAGCAACAACAAAAAACTCCTGCCTACGAGATTAAAGGA
AGAACCATGTCCCTGGAGGAATGGGATTTGAAAATCCAAACTGAATGTCC
[truncated: 5,137,857 more chars]
